# Supplementary material for: Oxo dicopper anchored on carbon nitride for selective oxidation of methane
Source: Nat Commun. 2022 Mar 16;13:1375. doi: 10.1038/s41467-022-28987-1 (PMC8927601; doi:10.1038/s41467-022-28987-1)
Supplement: Supplementary file 3 — Source Data [file 41467_2022_28987_MOESM3_ESM.zip]

Archive with 51 entries (25 files):
- Source Data Files/
- Source Data Files/Manuscript/
- Source Data Files/Manuscript/Figure 1 source data.xlsx
- Source Data Files/Manuscript/Figure 2 source data.xlsx
- Source Data Files/Manuscript/Figure 3a, b, c source data.xlsx
- Source Data Files/Manuscript/Figure 3d, e/
- Source Data Files/Manuscript/Figure 3d, e/I-1/
- Source Data Files/Manuscript/Figure 3d, e/I-1/1.cif
- Source Data Files/Manuscript/Figure 3d, e/I-2/
- Source Data Files/Manuscript/Figure 3d, e/I-2/1.cif
- Source Data Files/Manuscript/Figure 3d, e/I-3/
- Source Data Files/Manuscript/Figure 3d, e/I-3/1.cif
- Source Data Files/Manuscript/Figure 3d, e/I-4/
- Source Data Files/Manuscript/Figure 3d, e/I-4/1.cif
- Source Data Files/Manuscript/Figure 3d, e/I-5/
- Source Data Files/Manuscript/Figure 3d, e/I-5/1.cif
- Source Data Files/Manuscript/Figure 3d, e/I-6/
- Source Data Files/Manuscript/Figure 3d, e/I-6/1.cif
- Source Data Files/Manuscript/Figure 3d, e/II-2/
- Source Data Files/Manuscript/Figure 3d, e/II-2/1.cif
- Source Data Files/Manuscript/Figure 3d, e/II-3/
- Source Data Files/Manuscript/Figure 3d, e/II-3/1.cif
- Source Data Files/Manuscript/Figure 3d, e/TS1/
- Source Data Files/Manuscript/Figure 3d, e/TS1/1.cif
- Source Data Files/Manuscript/Figure 3d, e/TS2/
- Source Data Files/Manuscript/Figure 3d, e/TS2/1.cif
- Source Data Files/Manuscript/Figure 3d, e/TS3/
- Source Data Files/Manuscript/Figure 3d, e/TS3/1.cif
- Source Data Files/Manuscript/Figure 3d, e/TS4a/
- Source Data Files/Manuscript/Figure 3d, e/TS4a/1.cif
- Source Data Files/Manuscript/Figure 3d, e/TS4b/
- Source Data Files/Manuscript/Figure 3d, e/TS4b/1.cif
- Source Data Files/Manuscript/Figure 4 source data.xlsx
- Source Data Files/SI/
- Source Data Files/SI/Figure S5/
- Source Data Files/SI/Figure S5/1/
- Source Data Files/SI/Figure S5/1/1.cif
- Source Data Files/SI/Figure S5/2/
- Source Data Files/SI/Figure S5/2/2.cif
- Source Data Files/SI/Figure S5/3/
- Source Data Files/SI/Figure S5/3/3.cif
- Source Data Files/SI/Figure S5/4/
- Source Data Files/SI/Figure S5/4/4.cif
- Source Data Files/SI/Figure S5/5/
- Source Data Files/SI/Figure S5/5/5.cif
- Source Data Files/SI/Figure S5/6/
- Source Data Files/SI/Figure S5/6/6.cif
- Source Data Files/SI/Figure S5/7/
- Source Data Files/SI/Figure S5/7/7.cif
- Source Data Files/SI/Figure S5/8/
- Source Data Files/SI/Figure S5/8/8.cif
