# Supplementary material for: Oxo dicopper anchored on carbon nitride for selective oxidation of methane
Source: Nat Commun. 2022 Mar 16;13:1375. doi: 10.1038/s41467-022-28987-1 (PMC8927601; doi:10.1038/s41467-022-28987-1)
Supplement: Supplementary file 3 — Source Data [file 41467_2022_28987_MOESM3_ESM.zip › Source Data Files/Manuscript/Figure 1 source data.xlsx]

## Sheet: Figure1b
Wavenumber cm-1	Bipyridine	Wavenumber cm-1		Oxalic acid	[Cu2(bpy)2μ-oxCl2
524.552	98.7001	524.552	210.667	524.552	401.084
526.48	99.2056	526.48	209.997	526.48	401.695
528.409	98.7395	528.409	208.935	528.409	402.359
530.337	98.4861	530.337	207.809	530.337	402.284
532.266	98.1493	532.266	206.499	532.266	402.522
534.194	97.7542	534.194	206.143	534.194	402.83
536.123	97.4748	536.123	205.149	536.123	403.538
538.051	98.095	538.051	203.818	538.051	403.366
539.98	98.0777	539.98	202.446	539.98	402.86
541.908	97.835	541.908	201.445	541.908	402.327
543.837	97.4181	543.837	200.809	543.837	401.442
545.765	97.549	545.765	200.213	545.765	400.718
547.693	97.3679	547.693	198.988	547.693	399.266
549.622	97.229	549.622	197.999	549.622	397.079
551.551	96.8054	551.551	197.351	551.551	396.798
553.479	96.5061	553.479	196.258	553.479	400.107
555.408	96.4951	555.408	195.216	555.408	402.03
557.336	96.4807	557.336	194.257	557.336	401.962
559.264	96.0935	559.264	193.614	559.264	402.391
561.193	96.2587	561.193	193.03	561.193	402.865
563.121	96.1349	563.121	191.885	563.121	402.363
565.05	95.4139	565.05	191.169	565.05	402.203
566.979	95.4808	566.979	190.612	566.979	401.819
568.907	96.0349	568.907	189.668	568.907	401.108
570.836	95.5994	570.836	188.857	570.836	400.994
572.764	95.2344	572.764	188.155	572.764	400.74
574.693	94.9654	574.692	187.485	574.693	400.547
576.621	94.5886	576.621	186.693	576.621	400.454
578.55	94.4505	578.549	185.943	578.55	400.271
580.478	94.608	580.478	185.265	580.478	400.412
582.407	94.1399	582.407	184.93	582.407	400.614
584.335	93.4191	584.335	184.571	584.335	400.559
586.264	93.3744	586.264	183.743	586.264	400.59
588.192	93.4029	588.192	182.89	588.192	400.912
590.12	93.0292	590.12	182.402	590.12	401.063
592.049	92.7103	592.049	181.798	592.049	400.541
593.977	92.7296	593.977	181.208	593.977	400.259
595.906	92.6284	595.906	180.359	595.906	400.572
597.835	91.8278	597.835	179.335	597.835	400.527
599.763	91.066	599.763	178.868	599.763	400.288
601.692	90.1444	601.692	178.607	601.692	400.357
603.62	88.9753	603.62	178.216	603.62	400.281
605.548	87.7754	605.548	177.696	605.548	399.621
607.477	85.8066	607.477	177.208	607.477	399.021
609.405	81.9606	609.405	176.656	609.405	399.195
611.334	77.8833	611.334	176.007	611.334	399.224
613.263	72.9561	613.263	175.622	613.263	399.071
615.191	64.8002	615.191	175.147	615.191	398.805
617.12	51.3039	617.12	174.796	617.12	398.307
619.048	35.2684	619.048	174.648	619.048	398.033
620.976	32.4017	620.976	174.239	620.976	398.056
622.905	50.8157	622.905	173.522	622.905	397.975
624.833	75.5091	624.833	172.908	624.833	397.452
626.762	90.0904	626.762	172.767	626.762	396.4
628.691	94.2765	628.691	172.84	628.691	395.487
630.619	94.6506	630.619	172.576	630.619	394.278
632.548	94.251	632.548	172.096	632.548	391.981
634.476	93.8857	634.476	171.63	634.476	387.795
636.404	93.2469	636.404	171.287	636.404	380.786
638.333	92.7597	638.333	170.905	638.333	372.504
640.261	92.287	640.261	170.586	640.261	371.824
642.19	91.3749	642.19	170.276	642.19	381.836
644.119	89.6124	644.119	169.709	644.119	391.379
646.047	86.9054	646.047	169.121	646.047	394.032
647.976	81.3712	647.976	168.752	647.976	390.625
649.904	70.7105	649.904	168.415	649.904	384.442
651.832	63.8	651.832	168.378	651.832	385.406
653.761	63.6408	653.761	168.597	653.761	389.534
655.689	63.918	655.689	169.464	655.689	387.882
657.618	77.5071	657.618	170.829	657.618	383.333
659.546	92.5129	659.546	171.839	659.546	378.255
661.475	96.5306	661.475	172.479	661.475	373.584
663.403	96.3192	663.403	172.667	663.403	372.496
665.332	95.2387	665.332	172.561	665.332	378.675
667.26	93.954	667.26	172.44	667.26	388.586
669.189	93.7198	669.189	172.14	669.189	395.907
671.117	93.6139	671.117	171.938	671.117	398.439
673.046	92.9671	673.046	171.874	673.046	398.974
674.975	92.572	674.974	172.068	674.975	398.896
676.903	92.027	676.903	172.659	676.903	398.551
678.832	91.6096	678.831	173.683	678.832	397.831
680.76	90.9331	680.76	175.028	680.76	397.133
682.688	90.0969	682.688	176.5	682.688	396.766
684.617	89.3307	684.617	177.923	684.617	396.299
686.545	88.9472	686.545	179.598	686.545	395.773
688.474	88.536	688.474	181.307	688.474	395.087
690.403	88.375	690.402	182.99	690.403	394.489
692.331	88.067	692.331	184.62	692.331	393.904
694.26	87.7232	694.259	186.081	694.26	393.175
696.188	87.2407	696.188	187.62	696.188	392.605
698.116	86.535	698.116	189.246	698.116	392.164
700.045	85.7253	700.045	190.83	700.045	391.487
701.973	85.1238	701.973	192.185	701.973	390.756
703.902	84.3492	703.902	193.54	703.902	389.983
705.83	83.2287	705.83	194.807	705.83	389.214
707.759	81.9517	707.759	195.872	707.759	388.54
709.687	81.0137	709.687	196.755	709.687	387.677
711.616	79.992	711.616	197.586	711.616	386.653
713.544	78.4459	713.544	198.206	713.544	385.639
715.473	76.9878	715.473	198.659	715.473	384.308
717.401	75.7939	717.401	198.929	717.401	382.823
719.33	74.156	719.33	198.874	719.33	380.993
721.258	72.1308	721.258	198.717	721.258	378.355
723.187	70.0215	723.187	198.666	723.187	374.628
725.115	67.6511	725.115	198.54	725.115	368.87
727.044	64.6413	727.044	198.212	727.044	358.423
728.972	61.105	728.972	197.832	728.972	342.63
730.901	56.6343	730.901	197.576	730.901	329.74
732.829	50.9481	732.829	197.356	732.829	339.367
734.758	44.6778	734.758	197.016	734.758	366.35
736.686	37.8127	736.686	196.521	736.686	383.843
738.615	31.9935	738.615	196.026	738.615	386.824
740.543	31.9134	740.543	195.395	740.543	384.308
742.472	36.8276	742.472	194.743	742.472	380.361
744.4	36.9452	744.4	194.156	744.4	375.018
746.329	31.5419	746.329	193.291	746.329	368.831
748.257	25.5588	748.257	192.469	748.257	365.47
750.186	19.9814	750.186	191.741	750.186	367.803
752.114	15.1244	752.114	190.893	752.114	369.303
754.043	12.3701	754.043	190.021	754.043	366.432
755.971	13.8028	755.971	189.33	755.971	361.988
757.9	21.2594	757.9	188.49	757.9	357.212
759.828	33.4313	759.828	187.676	759.828	351.625
761.757	45.9415	761.757	186.985	761.757	344.922
763.685	57.8405	763.685	186.122	763.685	337.193
765.614	70.3289	765.614	185.275	765.614	328.807
767.542	82.4792	767.542	184.533	767.542	321.106
769.471	91.2065	769.471	183.956	769.471	315.369
771.399	95.7448	771.399	183.329	771.399	310.695
773.328	97.33	773.328	182.59	773.328	308.631
775.256	97.4969	775.256	181.954	775.256	311.455
777.185	97.9863	777.185	181.392	777.185	318.666
779.113	99.7294	779.113	181.033	779.113	326.528
781.042	101.756	781.042	180.802	781.042	333.429
782.97	103.246	782.97	180.74	782.97	340.543
784.899	104.115	784.899	180.8	784.899	346.769
786.827	104.35	786.827	180.911	786.827	350.356
788.756	104.254	788.756	181.137	788.756	350.056
790.684	104.152	790.684	181.591	790.684	351.117
792.613	103.899	792.613	182.18	792.613	357.993
794.541	103.591	794.541	182.829	794.541	367.957
796.47	103.234	796.47	183.64	796.47	377.846
798.398	103.099	798.398	184.627	798.398	385.694
800.327	103.038	800.327	185.8	800.327	391.301
802.255	102.748	802.255	186.894	802.255	395.483
804.184	102.494	804.184	188.189	804.184	398.39
806.112	102.208	806.112	189.481	806.112	400.086
808.041	101.893	808.041	190.704	808.041	401.394
809.969	101.612	809.969	191.99	809.969	402.423
811.898	101.458	811.898	193.344	811.898	403.311
813.826	101.459	813.826	194.796	813.826	404.38
815.755	101.426	815.755	196.311	815.755	405.477
817.683	101.237	817.683	197.676	817.683	406.284
819.612	101.101	819.612	198.985	819.612	406.418
821.54	101.27	821.54	200.363	821.54	406.266
823.469	101.397	823.469	201.763	823.469	407.507
825.397	101.239	825.397	203.154	825.397	409.08
827.326	100.962	827.326	204.475	827.326	409.893
829.254	101.091	829.254	205.652	829.254	410.421
831.183	101.247	831.183	206.878	831.183	410.784
833.111	101.156	833.111	208.122	833.111	411.063
835.04	100.891	835.04	209.419	835.04	411.307
836.968	100.583	836.968	210.621	836.968	411.279
838.897	100.355	838.897	211.778	838.897	411.327
840.825	100.175	840.825	212.993	840.825	411.378
842.754	100.106	842.754	214.198	842.754	411.212
844.682	99.9701	844.682	215.374	844.682	410.999
846.611	99.9328	846.611	216.525	846.611	410.89
848.539	99.7709	848.539	217.762	848.539	410.703
850.468	99.5559	850.468	218.971	850.468	410.562
852.396	99.4747	852.396	219.964	852.396	410.519
854.325	99.4154	854.325	220.922	854.325	410.387
856.253	99.273	856.253	221.928	856.253	409.778
858.182	99.1898	858.182	222.892	858.182	409.393
860.11	99.3434	860.11	223.795	860.11	409.637
862.039	99.4901	862.039	224.497	862.039	410.027
863.967	99.3458	863.967	225.289	863.967	410.148
865.896	99.2076	865.896	226.048	865.896	410.032
867.824	99.2234	867.824	226.688	867.824	409.716
869.753	99.1415	869.753	227.37	869.753	409.519
871.681	99.0897	871.681	228.045	871.681	409.381
873.61	99.0319	873.61	228.55	873.61	409.272
875.538	98.7725	875.538	228.915	875.538	409.18
877.467	98.385	877.467	229.233	877.467	408.936
879.395	97.9628	879.395	229.453	879.395	408.741
881.324	97.5713	881.324	229.745	881.324	408.592
883.252	97.1097	883.252	230.029	883.252	408.227
885.181	96.1032	885.181	230.226	885.181	408.118
887.109	94.5333	887.109	230.36	887.109	407.855
889.038	91.8534	889.038	230.456	889.038	407.39
890.966	87.1858	890.966	230.372	890.966	406.823
892.895	82.4632	892.895	230.357	892.895	406.034
894.823	83.2135	894.823	230.384	894.823	405.017
896.752	89.6182	896.752	230.249	896.752	404.108
898.68	94.8836	898.68	230.175	898.68	403.55
900.609	96.8983	900.609	230.108	900.609	403.122
902.537	97.4847	902.537	229.996	902.537	402.137
904.466	97.6375	904.466	229.957	904.466	400.997
906.394	97.726	906.394	229.914	906.394	400.66
908.323	98.1578	908.323	229.696	908.323	400.805
910.251	98.4052	910.251	229.445	910.251	400.971
912.18	98.3334	912.18	229.29	912.18	401.609
914.108	98.1525	914.108	229.075	914.108	402.831
916.037	98.1667	916.037	228.808	916.037	404.167
917.965	98.3555	917.965	228.627	917.965	405.179
919.894	98.3535	919.894	228.402	919.894	405.788
921.822	98.2961	921.822	228.09	921.822	405.95
923.751	98.3597	923.751	227.904	923.751	405.965
925.679	98.352	925.679	227.768	925.679	405.802
927.608	98.1015	927.608	227.684	927.608	405.576
929.536	97.7463	929.536	227.561	929.536	405.469
931.465	97.4639	931.465	227.399	931.465	405.434
933.393	97.2179	933.393	227.304	933.393	405.293
935.322	96.9794	935.322	227.146	935.322	405.221
937.25	96.7623	937.25	226.948	937.25	405.028
939.179	96.461	939.179	226.924	939.179	404.9
941.107	96.1854	941.107	226.814	941.107	404.938
943.036	95.9467	943.036	226.706	943.036	404.855
944.964	95.7693	944.964	226.492	944.964	404.559
946.893	95.4992	946.893	226.212	946.893	404.419
948.821	95.0425	948.821	226.016	948.821	404.235
950.75	94.5783	950.75	225.889	950.75	404.067
952.678	93.9611	952.678	225.803	952.678	404.011
954.607	93.1653	954.607	225.628	954.607	403.872
956.535	92.3487	956.535	225.394	956.535	403.543
958.464	91.5973	958.464	225.208	958.464	403.159
960.392	90.8235	960.392	225.011	960.392	402.854
962.321	90.3394	962.321	224.827	962.321	402.692
964.249	90.4894	964.249	224.616	964.249	402.509
966.178	90.5767	966.178	224.438	966.178	402.313
968.106	90.0054	968.106	224.143	968.106	401.854
970.035	88.9153	970.035	223.911	970.035	401.277
971.963	86.8495	971.963	223.566	971.963	400.676
973.892	83.5332	973.892	223.228	973.892	399.654
975.82	80.1275	975.82	223.017	975.82	397.993
977.749	79.3497	977.749	222.709	977.749	395.932
979.677	80.5885	979.677	222.4	979.677	394.301
981.606	80.7191	981.606	222.178	981.606	393.259
983.534	78.9164	983.534	221.908	983.534	392.072
985.463	75.6954	985.463	221.61	985.463	390.417
987.391	71.5149	987.391	221.303	987.391	390.252
989.32	67.1699	989.32	221.028	989.32	393.033
991.248	64.0361	991.248	220.774	991.248	395.572
993.177	63.2937	993.177	220.594	993.177	396.223
995.105	62.5432	995.105	220.433	995.105	396.508
997.034	62.052	997.034	220.269	997.034	396.659
998.962	67.6897	998.962	220.046	998.962	396.333
1000.89	78.9747	1000.89	219.871	1000.89	395.303
1002.82	89.0434	1002.82	219.652	1002.82	393.521
1004.75	94.5248	1004.75	219.378	1004.75	390.93
1006.68	96.7884	1006.68	219.139	1006.68	387.024
1008.61	97.6191	1008.61	218.914	1008.61	382.174
1010.53	97.8246	1010.53	218.694	1010.53	378.425
1012.46	97.6794	1012.46	218.401	1012.46	376.185
1014.39	97.2991	1014.39	218.109	1014.39	372.374
1016.32	96.8695	1016.32	217.844	1016.32	364.725
1018.25	96.3859	1018.25	217.515	1018.25	356.386
1020.18	95.8554	1020.18	217.14	1020.18	354.626
1022.1	95.2883	1022.1	216.754	1022.1	361.212
1024.03	94.6457	1024.03	216.256	1024.03	370.44
1025.96	93.7652	1025.96	215.824	1025.96	375.673
1027.89	92.3647	1027.89	215.308	1027.89	373.573
1029.82	90.3452	1029.82	214.872	1029.82	365.089
1031.75	87.213	1031.75	214.519	1031.75	358.221
1033.67	83.916	1033.67	214.167	1033.67	362.146
1035.6	80.383	1035.6	213.681	1035.6	373.795
1037.53	72.8197	1037.53	213.175	1037.53	384.889
1039.46	58.6474	1039.46	212.785	1039.46	391.908
1041.39	47.4814	1041.39	212.315	1041.39	393.906
1043.32	56.0682	1043.32	211.874	1043.32	393.942
1045.25	76.5136	1045.25	211.474	1045.25	396.889
1047.17	89.9795	1047.17	211.032	1047.17	399.705
1049.1	94.5222	1049.1	210.629	1049.1	398.162
1051.03	95.5023	1051.03	210.251	1051.03	391.958
1052.96	95.1838	1052.96	209.814	1052.96	384.597
1054.89	94.0251	1054.89	209.416	1054.89	383.309
1056.82	91.8351	1056.82	208.952	1056.82	388.054
1058.75	87.9286	1058.75	208.43	1058.75	392.7
1060.67	82.7405	1060.67	207.95	1060.67	395.258
1062.6	78.6988	1062.6	207.561	1062.6	397.234
1064.53	76.5806	1064.53	207.106	1064.53	398.946
1066.46	75.3908	1066.46	206.633	1066.46	399.859
1068.39	76.3926	1068.39	206.186	1068.39	399.745
1070.32	81.3846	1070.32	205.66	1070.32	398.122
1072.24	87.6813	1072.24	205.147	1072.24	394.523
1074.17	91.6266	1074.17	204.664	1074.17	392.732
1076.1	92.2067	1076.1	204.166	1076.1	396.152
1078.03	89.9326	1078.03	203.637	1078.03	400.305
1079.96	83.9353	1079.96	203.029	1079.96	402.076
1081.89	72.4372	1081.89	202.407	1081.89	402.36
1083.82	62.1606	1083.82	201.863	1083.82	402.247
1085.74	64.7877	1085.74	201.367	1085.74	401.908
1087.67	70.0713	1087.67	200.922	1087.67	401.546
1089.6	65.955	1089.6	200.407	1089.6	401.017
1091.53	64.2668	1091.53	199.79	1091.53	400.272
1093.46	72.2006	1093.46	199.189	1093.46	399.564
1095.39	81.1448	1095.39	198.651	1095.39	398.852
1097.32	86.2109	1097.32	198.082	1097.32	397.795
1099.24	89.5188	1099.24	197.55	1099.24	396.252
1101.17	92.7507	1101.17	197.089	1101.17	394.086
1103.1	95.4949	1103.1	196.574	1103.1	391.172
1105.03	97.2435	1105.03	195.967	1105.03	387.468
1106.96	98.238	1106.96	195.336	1106.96	382.769
1108.89	98.5678	1108.89	194.808	1108.89	378.029
1110.82	98.4801	1110.82	194.275	1110.82	375.601
1112.74	98.2653	1112.74	193.694	1112.74	377.887
1114.67	98.0562	1114.67	193.156	1114.67	383.931
1116.6	97.6355	1116.6	192.611	1116.6	389.189
1118.53	97.2523	1118.53	192.077	1118.53	391.703
1120.46	96.8433	1120.46	191.575	1120.46	393.081
1122.39	96.3466	1122.39	191.079	1122.39	394.359
1124.32	95.5245	1124.32	190.608	1124.32	395.654
1126.24	94.5269	1126.24	190.2	1126.24	396.504
1128.17	93.3059	1128.17	189.885	1128.17	396.601
1130.1	91.5934	1130.1	189.541	1130.1	396.281
1132.03	88.9367	1132.03	189.19	1132.03	395.849
1133.96	84.979	1133.96	188.874	1133.96	395.254
1135.89	79.8902	1135.89	188.689	1135.89	394.383
1137.81	75.8194	1137.81	188.493	1137.81	393.107
1139.74	76.4405	1139.74	188.215	1139.74	391.308
1141.67	81.7515	1141.67	187.872	1141.67	389.128
1143.6	87.6674	1143.6	187.533	1143.6	386.865
1145.53	91.5444	1145.53	187.166	1145.53	384.288
1147.46	93.4187	1147.46	186.765	1147.46	380.432
1149.38	94.4404	1149.38	186.431	1149.38	374.297
1151.31	94.9989	1151.31	186.16	1151.31	366.798
1153.24	95.2954	1153.24	185.98	1153.24	359.607
1155.17	95.7375	1155.17	185.842	1155.17	353.099
1157.1	96.5941	1157.1	185.743	1157.1	349.5
1159.03	97.4251	1159.03	185.742	1159.03	353.232
1160.96	97.8363	1160.96	185.921	1160.96	362.587
1162.88	97.8887	1162.88	186.209	1162.88	370.83
1164.81	97.4924	1164.81	186.723	1164.81	374.711
1166.74	96.9778	1166.74	187.409	1166.74	375.59
1168.67	96.5899	1168.67	188.219	1168.67	374.852
1170.6	96.3361	1170.6	189.211	1170.6	371.577
1172.53	96.2458	1172.53	190.346	1172.53	366.804
1174.46	96.3114	1174.46	191.594	1174.46	366.858
1176.38	96.5756	1176.38	192.932	1176.38	374.011
1178.31	96.8338	1178.31	194.252	1178.31	383.412
1180.24	96.978	1180.24	195.538	1180.24	391.045
1182.17	96.9951	1182.17	196.824	1182.17	395.758
1184.1	96.8946	1184.1	197.975	1184.1	397.852
1186.03	96.8039	1186.03	199.138	1186.03	398.17
1187.95	96.6326	1187.95	200.308	1187.95	397.678
1189.88	96.3665	1189.88	201.381	1189.88	397.106
1191.81	96.0407	1191.81	202.484	1191.81	397.007
1193.74	95.6275	1193.74	203.566	1193.74	397.188
1195.67	95.2015	1195.67	204.581	1195.67	397.344
1197.6	94.6905	1197.6	205.523	1197.6	397.337
1199.53	94.0968	1199.53	206.444	1199.53	397.026
1201.45	93.4446	1201.45	207.421	1201.45	396.736
1203.38	92.5798	1203.38	208.374	1203.38	396.556
1205.31	91.498	1205.31	209.291	1205.31	396.279
1207.24	90.2803	1207.24	210.126	1207.24	395.776
1209.17	88.8681	1209.17	210.961	1209.17	395.102
1211.1	87.2536	1211.1	211.695	1211.1	394.29
1213.03	85.87	1213.03	212.353	1213.03	393.403
1214.95	85.4544	1214.95	213.017	1214.95	392.429
1216.88	86.4562	1216.88	213.571	1216.88	391.117
1218.81	88.1916	1218.81	214.027	1218.81	389.178
1220.74	89.6738	1220.74	214.444	1220.74	386.597
1222.67	90.6418	1222.67	214.794	1222.67	383.737
1224.6	91.231	1224.6	215.034	1224.6	380.997
1226.53	91.4902	1226.53	215.216	1226.53	379.048
1228.45	91.4901	1228.45	215.32	1228.45	378.434
1230.38	91.1798	1230.38	215.241	1230.38	379.112
1232.31	90.3951	1232.31	215.059	1232.31	380.551
1234.24	89.2834	1234.24	214.771	1234.24	382.007
1236.17	88.1181	1236.17	214.431	1236.17	382.966
1238.1	87.476	1238.1	214.091	1238.1	383.272
1240.03	87.1806	1240.03	213.695	1240.03	382.898
1241.95	85.9824	1241.95	213.287	1241.95	381.785
1243.88	83.1424	1243.88	212.98	1243.88	379.895
1245.81	78.5937	1245.81	212.796	1245.81	376.95
1247.74	72.159	1247.74	212.737	1247.74	372.734
1249.67	64.0337	1249.67	212.862	1249.67	367.401
1251.6	59.7054	1251.6	213.184	1251.6	362.969
1253.52	65.5181	1253.52	213.744	1253.52	362.8
1255.45	74.8669	1255.45	214.464	1255.45	366.681
1257.38	79.9197	1257.38	215.334	1257.38	370.464
1259.31	82.8233	1259.31	216.411	1259.31	371.572
1261.24	86.1913	1261.24	217.575	1261.24	370.248
1263.17	89.9573	1263.17	218.838	1263.17	367.732
1265.1	93.0504	1265.1	220.156	1265.1	364.647
1267.02	93.6091	1267.02	221.497	1267.02	361.366
1268.95	91.6559	1268.95	222.922	1268.95	358.682
1270.88	90.8913	1270.88	224.339	1270.88	356.146
1272.81	93.228	1272.81	225.781	1272.81	352.634
1274.74	96.1395	1274.74	227.199	1274.74	347.82
1276.67	97.7915	1276.67	228.492	1276.67	341.921
1278.59	98.3938	1278.59	229.662	1278.59	335.569
1280.52	98.5182	1280.52	230.731	1280.52	329.458
1282.45	98.3764	1282.45	231.712	1282.45	323.881
1284.38	98.1035	1284.38	232.619	1284.38	319.044
1286.31	97.8227	1286.31	233.401	1286.31	315.329
1288.24	97.3725	1288.24	233.98	1288.24	312.817
1290.17	96.7035	1290.17	234.467	1290.17	311.523
1292.09	96.0713	1292.09	234.79	1292.09	312.089
1294.02	95.6045	1294.02	234.982	1294.02	315.055
1295.95	95.3277	1295.95	235.166	1295.95	320.81
1297.88	94.99	1297.88	235.183	1297.88	328.971
1299.81	94.6288	1299.81	235.073	1299.81	338.444
1301.74	94.2883	1301.74	234.979	1301.74	348.137
1303.66	93.9205	1303.66	234.842	1303.66	357.618
1305.59	93.6457	1305.59	234.595	1305.59	366.107
1307.52	93.4291	1307.52	234.28	1307.52	371.761
1309.45	93.158	1309.45	233.882	1309.45	373.122
1311.38	92.9789	1311.38	233.477	1311.38	371.688
1313.31	92.8697	1313.31	233.136	1313.31	372.556
1315.24	92.7437	1315.24	232.767	1315.24	377.902
1317.16	92.7296	1317.16	232.386	1317.16	382.806
1319.09	92.8628	1319.09	232.018	1319.09	385.191
1321.02	93.0044	1321.02	231.701	1321.02	387.72
1322.95	93.0138	1322.95	231.344	1322.95	390.978
1324.88	92.967	1324.88	231.096	1324.88	393.409
1326.81	92.8528	1326.81	230.794	1326.81	394.453
1328.73	92.7337	1328.73	230.43	1328.73	394.626
1330.66	92.5985	1330.66	230.016	1330.66	394.361
1332.59	92.4876	1332.59	229.57	1332.59	393.796
1334.52	92.3111	1334.52	229.012	1334.52	392.934
1336.45	92.2167	1336.45	228.38	1336.45	391.849
1338.38	92.2442	1338.38	227.652	1338.38	390.663
1340.31	92.4057	1340.31	226.852	1340.31	389.379
1342.23	92.5546	1342.23	226.142	1342.23	387.997
1344.16	92.587	1344.16	225.676	1344.16	386.575
1346.09	92.5214	1346.09	225.389	1346.09	385.125
1348.02	92.3606	1348.02	225.333	1348.02	383.718
1349.95	92.1223	1349.95	225.577	1349.95	382.515
1351.88	91.9007	1351.88	226.057	1351.88	381.514
1353.81	91.681	1353.81	226.644	1353.81	380.842
1355.73	91.4169	1355.73	227.349	1355.73	380.709
1357.66	91.1125	1357.66	228.126	1357.66	381.347
1359.59	90.7292	1359.59	228.987	1359.59	382.8
1361.52	90.301	1361.52	229.807	1361.52	384.502
1363.45	89.985	1363.45	230.503	1363.45	386.133
1365.38	89.6021	1365.38	231.095	1365.38	387.754
1367.31	89.0605	1367.31	231.614	1367.31	389.476
1369.23	88.5308	1369.23	232.009	1369.23	391.349
1371.16	87.9521	1371.16	232.247	1371.16	393.173
1373.09	87.2448	1373.09	232.297	1373.09	394.774
1375.02	86.5112	1375.02	232.212	1375.02	396.25
1376.95	85.6768	1376.95	231.926	1376.95	397.315
1378.88	84.7474	1378.88	231.542	1378.88	397.873
1380.81	83.6761	1380.81	230.959	1380.81	398.101
1382.73	82.395	1382.73	230.16	1382.73	398.129
1384.66	80.8905	1384.66	229.065	1384.66	397.882
1386.59	79.1996	1386.59	227.717	1386.59	397.359
1388.52	77.2553	1388.52	226.176	1388.52	396.737
1390.45	74.8562	1390.45	224.461	1390.45	396.072
1392.38	71.9444	1392.38	222.734	1392.38	395.288
1394.3	68.8466	1394.3	221.167	1394.3	394.595
1396.23	66.4152	1396.23	219.904	1396.23	394.054
1398.16	64.9462	1398.16	219.185	1398.16	393.697
1400.09	63.8882	1400.09	219.035	1400.09	393.455
1402.02	62.6765	1402.02	219.513	1402.02	393.183
1403.95	61.0736	1403.95	220.488	1403.95	392.844
1405.88	58.9372	1405.88	221.832	1405.88	392.2
1407.8	56.036	1407.8	223.37	1407.8	391.247
1409.73	51.8993	1409.73	224.986	1409.73	389.934
1411.66	46.2621	1411.66	226.543	1411.66	388.03
1413.59	39.9121	1413.59	227.981	1413.59	385.328
1415.52	35.8616	1415.52	229.185	1415.52	382.654
1417.45	37.4702	1417.45	230.129	1417.45	380.936
1419.38	45.0388	1419.38	230.856	1419.38	379.708
1421.3	54.6758	1421.3	231.387	1421.3	378.027
1423.23	62.8434	1423.23	231.731	1423.23	375.813
1425.16	68.5703	1425.16	231.932	1425.16	373.791
1427.09	72.2557	1427.09	231.973	1427.09	372.377
1429.02	74.3362	1429.02	231.983	1429.02	370.797
1430.95	74.8365	1430.95	231.93	1430.95	368.161
1432.87	73.8888	1432.87	231.828	1432.87	363.976
1434.8	71.8191	1434.8	231.571	1434.8	358.755
1436.73	68.8355	1436.73	231.312	1436.73	354.192
1438.66	65.3374	1438.66	231.08	1438.66	352.339
1440.59	61.0376	1440.59	230.84	1440.59	351.861
1442.52	55.2495	1442.52	230.684	1442.52	349.914
1444.44	47.7318	1444.44	230.565	1444.44	346.419
1446.37	39.5256	1446.37	230.42	1446.37	344.347
1448.3	32.1525	1448.3	230.269	1448.3	347.658
1450.23	27.5991	1450.23	230.07	1450.23	357.175
1452.16	27.1068	1452.16	229.935	1452.16	368.248
1454.09	30.7603	1454.09	229.876	1454.09	377.727
1456.02	35.552	1456.02	229.777	1456.02	385.951
1457.94	40.0402	1457.94	229.531	1457.94	392.212
1459.87	47.4435	1459.87	229.303	1459.87	394.838
1461.8	61.7818	1461.8	229.108	1461.8	394.616
1463.73	79.5385	1463.73	228.896	1463.73	392.474
1465.66	93.8414	1465.66	228.638	1465.66	388.475
1467.59	101.584	1467.59	228.374	1467.59	382.442
1469.52	105.128	1469.52	228.066	1469.52	374.069
1471.44	106.685	1471.44	227.682	1471.44	366.553
1473.37	107.268	1473.37	227.249	1473.37	367.49
1475.3	107.198	1475.3	226.82	1475.3	376.966
1477.23	106.95	1477.23	226.358	1477.23	386.634
1479.16	106.726	1479.16	225.88	1479.16	392.024
1481.09	106.549	1481.09	225.358	1481.09	394.098
1483.02	106.263	1483.02	224.815	1483.02	394.66
1484.94	105.88	1484.94	224.246	1484.94	394.249
1486.87	105.555	1486.87	223.712	1486.87	392.538
1488.8	105.321	1488.8	223.188	1488.8	389.216
1490.73	104.996	1490.73	222.631	1490.73	384.974
1492.66	104.566	1492.66	222.014	1492.66	381.915
1494.59	103.936	1494.59	221.453	1494.59	381.891
1496.52	103.05	1496.52	220.869	1496.52	384.25
1498.44	102.013	1498.44	220.341	1498.44	387.765
1500.37	100.9	1500.37	219.751	1500.37	391.467
1502.3	99.8959	1502.3	219.095	1502.3	394.059
1504.23	99.1403	1504.23	218.473	1504.23	395.168
1506.16	98.5158	1506.16	217.913	1506.16	395.558
1508.09	98.0694	1508.09	217.322	1508.09	395.428
1510.01	97.8552	1510.01	216.708	1510.01	394.898
1511.94	97.7429	1511.94	216.097	1511.94	394.241
1513.87	97.7905	1513.87	215.502	1513.87	393.582
1515.8	97.9047	1515.8	214.891	1515.8	392.841
1517.73	97.7775	1517.73	214.391	1517.73	392.037
1519.66	97.4027	1519.66	213.845	1519.66	391.269
1521.59	96.6971	1521.59	213.278	1521.59	390.453
1523.51	95.5947	1523.51	212.672	1523.51	389.488
1525.44	94.2533	1525.44	212.104	1525.44	388.44
1527.37	92.9521	1527.37	211.577	1527.37	387.34
1529.3	92.1079	1529.3	211.121	1529.3	386.312
1531.23	91.5941	1531.23	210.672	1531.23	385.261
1533.16	91.2154	1533.16	210.249	1533.16	384.158
1535.09	90.8535	1535.09	209.767	1535.09	383.01
1537.01	90.2608	1537.01	209.363	1537.01	381.874
1538.94	89.3285	1538.94	209.021	1538.94	380.606
1540.87	88.0007	1540.87	208.657	1540.87	379.19
1542.8	86.277	1542.8	208.261	1542.8	377.609
1544.73	83.9258	1544.73	207.818	1544.73	376.033
1546.66	80.7586	1546.66	207.421	1546.66	374.397
1548.58	77.5012	1548.58	207.101	1548.58	372.594
1550.51	74.2869	1550.51	206.719	1550.51	370.697
1552.44	69.7719	1552.44	206.296	1552.44	368.872
1554.37	62.6438	1554.37	205.842	1554.37	366.733
1556.3	54.5386	1556.3	205.491	1556.3	364.306
1558.23	48.4508	1558.23	205.154	1558.23	361.462
1560.15	51.221	1560.15	204.785	1560.15	357.963
1562.08	64.721	1562.08	204.358	1562.08	354.251
1564.01	79.3752	1564.01	204.008	1564.01	350.982
1565.94	87.0306	1565.94	203.708	1565.94	348.445
1567.87	88.1956	1567.87	203.359	1567.87	346.103
1569.8	85.9521	1569.8	202.986	1569.8	342.406
1571.73	80.5085	1571.73	202.723	1571.73	337.367
1573.65	70.4991	1573.65	202.478	1573.65	333.926
1575.58	55.3659	1575.58	202.193	1575.58	333.872
1577.51	39.9218	1577.51	201.883	1577.51	334.887
1579.44	32.5323	1579.44	201.591	1579.44	334.599
1581.37	37.5063	1581.37	201.298	1581.37	333.05
1583.3	52.7753	1583.3	201.045	1583.3	330.83
1585.23	69.3072	1585.23	200.767	1585.23	327.974
1587.15	81.5237	1587.15	200.445	1587.15	324.532
1589.08	89.4102	1589.08	200.073	1589.08	320.938
1591.01	94.1056	1591.01	199.675	1591.01	318.148
1592.94	96.7744	1592.94	199.279	1592.94	316.974
1594.87	98.5372	1594.87	198.86	1594.87	317.687
1596.8	100.143	1596.8	198.289	1596.8	319.816
1598.72	101.705	1598.72	197.72	1598.72	322.404
1600.65	103.103	1600.65	197.203	1600.65	325.24
1602.58	104.057	1602.58	196.588	1602.58	328.926
1604.51	104.623	1604.51	195.833	1604.51	332.424
1606.44	104.887	1606.44	195.096	1606.44	332.647
1608.37	104.982	1608.37	194.374	1608.37	329.433
1610.3	104.846	1610.3	193.619	1610.3	330.092
1612.22	104.795	1612.22	192.836	1612.22	337.266
1614.15	104.82	1614.15	192.122	1614.15	345.347
1616.08	104.687	1616.08	191.426	1616.08	351.007
1618.01	104.338	1618.01	190.749	1618.01	353.984
1619.94	104.225	1619.94	190.089	1619.94	354.971
1621.87	104.534	1621.87	189.478	1621.87	354.814
1623.8	104.949	1623.8	188.857	1623.8	354.388
1625.72	105.059	1625.72	188.219	1625.72	354.406
1627.65	104.916	1627.65	187.516	1627.65	354.661
1629.58	104.634	1629.58	186.881	1629.58	354.287
1631.51	104.229	1631.51	186.198	1631.51	352.863
1633.44	103.828	1633.44	185.482	1633.44	350.626
1635.37	103.665	1635.37	184.732	1635.37	348.014
1637.3	103.738	1637.3	183.965	1637.3	345.215
1639.22	103.821	1639.22	183.243	1639.22	342.204
1641.15	103.806	1641.15	182.62	1641.15	338.803
1643.08	103.829	1643.08	181.92	1643.08	335.403
1645.01	103.782	1645.01	181.159	1645.01	332.095
1646.94	103.612	1646.94	180.434	1646.94	328.892
1648.87	103.375	1648.87	179.809	1648.87	325.855
1650.8	103.048	1650.8	179.239	1650.8	323.172
1652.72	102.555	1652.72	178.652	1652.72	320.664
1654.65	101.924	1654.65	178.151	1654.65	319.19
1656.58	101.2	1656.58	177.735	1656.58	319.486
1658.51	100.947	1658.51	177.281	1658.51	321.844
1660.44	101.122	1660.44	176.837	1660.44	325.669
1662.37	101.108	1662.37	176.474	1662.37	330.325
1664.29	100.832	1664.29	176.14	1664.29	335.174
1666.22	100.558	1666.22	175.782	1666.22	340.03
1668.15	100.518	1668.15	175.503	1668.15	344.871
1670.08	100.829	1670.08	175.337	1670.08	349.754
1672.01	101.155	1672.01	175.256	1672.01	354.309
1673.94	101.512	1673.94	175.284	1673.94	358.876
1675.87	101.914	1675.87	175.464	1675.87	363.436
1677.79	102.235	1677.79	175.692	1677.79	367.804
1679.72	102.556	1679.72	176.05	1679.72	371.997
1681.65	102.823	1681.65	176.669	1681.65	376.22
1683.58	102.942	1683.58	177.327	1683.58	380.222
1685.51	102.954	1685.51	178.121	1685.51	384.286
1687.44	102.905	1687.44	179.069	1687.44	387.933
1689.37	102.759	1689.37	180.103	1689.37	391.438
1691.29	102.376	1691.29	181.269	1691.29	394.545
1693.22	101.899	1693.22	182.565	1693.22	397.167
1695.15	101.323	1695.15	183.948	1695.15	399.517
1697.08	100.671	1697.08	185.44	1697.08	401.477
1699.01	100.106	1699.01	186.867	1699.01	402.888
1700.94	99.6706	1700.94	188.435	1700.94	404.075
1702.86	99.3549	1702.86	189.946	1702.86	404.717
1704.79	99.0561	1704.79	191.422	1704.79	404.907
1706.72	98.722	1706.72	192.88	1706.72	404.572
1708.65	98.3872	1708.65	194.299	1708.65	404.408
1710.58	98.1132	1710.58	195.578	1710.58	404.821
1712.51	98.0763	1712.51	196.797	1712.51	405.531
1714.43	98.2359	1714.43	197.914	1714.43	406.285
1716.36	98.7467	1716.36	198.94	1716.36	406.941
1718.29	99.5315	1718.29	199.796	1718.29	407.409
1720.22	100.194	1720.22	200.521	1720.22	407.711
1722.15	100.841	1722.15	201.186	1722.15	407.962
1724.08	101.38	1724.08	201.718	1724.08	408.166
1726.01	101.682	1726.01	202.108	1726.01	408.313
1727.93	101.843	1727.93	202.515	1727.93	408.53
1729.86	101.973	1729.86	202.982	1729.86	408.669
1731.79	101.995	1731.79	203.594	1731.79	408.831
1733.72	101.805	1733.72	204.279	1733.72	408.964
1735.65	101.663	1735.65	204.935	1735.65	409.084
1737.58	101.597	1737.58	205.532	1737.58	409.18
1739.51	101.559	1739.51	206.168	1739.51	409.257
1741.43	101.572	1741.43	206.721	1741.43	409.284
1743.36	101.744	1743.36	207.248	1743.36	409.542
1745.29	101.954	1745.29	207.618	1745.29	409.762
1747.22	102.023	1747.22	208.051	1747.22	409.945
1749.15	102.051	1749.15	208.675	1749.15	410.168
1751.08	102.115	1751.08	209.713	1751.08	410.26
1753.01	102.072	1753.01	211.279	1753.01	410.268
1754.93	102.018	1754.93	213.178	1754.93	410.45
1756.86	102.037	1756.86	215.316	1756.86	410.52
1758.79	102.128	1758.79	217.43	1758.79	410.553
1760.72	102.14	1760.72	219.513	1760.72	410.595
1762.65	102.178	1762.65	221.665	1762.65	410.613
1764.58	102.193	1764.58	223.624	1764.58	410.669
1766.51	102.237	1766.51	225.497	1766.51	410.757
1768.43	102.306	1768.43	227.314	1768.43	410.835
1770.36	102.341	1770.36	229.033	1770.36	410.919
1772.29	102.388	1772.29	230.45	1772.29	410.953
1774.22	102.447	1774.22	231.728	1774.22	410.969
1776.15	102.444	1776.15	232.832	1776.15	411.096
1778.08	102.321	1778.08	233.845	1778.08	411.135
1780	102.195	1780	234.568	1780	411.047
1781.93	102.002	1781.93	235.035	1781.93	411.003
1783.86	101.806	1783.86	235.297	1783.86	411.014
1785.79	101.674	1785.79	235.485	1785.79	410.992
1787.72	101.353	1787.72	235.484	1787.72	410.816
1789.65	101.012	1789.65	235.505	1789.65	410.721
1791.58	100.605	1791.58	235.601	1791.58	410.582
1793.5	100.142	1793.5	235.751	1793.5	410.491
1795.43	99.7754	1795.43	235.999	1795.43	410.422
1797.36	99.2963	1797.36	236.374	1797.36	410.182
1799.29	98.7814	1799.29	236.731	1799.29	410.101
1801.22	98.5633	1801.22	237.235	1801.22	410.188
1803.15	98.803	1803.15	237.661	1803.15	410.119
1805.08	99.2808	1805.08	238.087	1805.08	410.07
1807	99.7438	1807	238.443	1807	410.054
1808.93	100.217	1808.93	238.937	1808.93	410.03
1810.86	100.57	1810.86	239.516	1810.86	410.043
1812.79	100.924	1812.79	240.11	1812.79	410.264
1814.72	101.272	1814.72	240.572	1814.72	410.411
1816.65	101.677	1816.65	241.109	1816.65	410.411
1818.57	101.814	1818.57	241.235	1818.57	410.371
1820.5	101.635	1820.5	241.031	1820.5	410.328
1822.43	101.597	1822.43	241.007	1822.43	410.379
1824.36	101.748	1824.36	241.102	1824.36	410.47
1826.29	101.89	1826.29	241.252	1826.29	410.511
1828.22	101.858	1828.22	241.362	1828.22	410.572
1830.14	101.663	1830.14	241.387	1830.14	410.717
1832.07	101.703	1832.07	241.468	1832.07	410.742
1834	101.996	1834	241.547	1834	410.664
1835.93	102.231	1835.93	241.705	1835.93	410.645
1837.86	102.194	1837.86	241.734	1837.86	410.666
1839.79	102.132	1839.79	241.695	1839.79	410.632
1841.72	102.15	1841.72	241.624	1841.72	410.544
1843.64	102.124	1843.64	241.636	1843.64	410.546
1845.57	101.972	1845.57	241.624	1845.57	410.712
1847.5	101.789	1847.5	241.561	1847.5	410.872
1849.43	101.69	1849.43	241.445	1849.43	410.869
1851.36	101.427	1851.36	241.247	1851.36	410.88
1853.29	101.125	1853.29	241.03	1853.29	410.894
1855.22	101.001	1855.22	241.108	1855.22	410.796
1857.14	100.842	1857.14	241.348	1857.14	410.767
1859.07	100.664	1859.07	241.336	1859.07	410.752
1861	100.544	1861	241.2	1861	410.526
1862.93	100.065	1862.93	241.101	1862.93	410.351
1864.86	99.2825	1864.86	240.939	1864.86	410.377
1866.79	98.7083	1866.79	240.882	1866.79	410.537
1868.71	98.2883	1868.71	240.934	1868.71	410.359
1870.64	97.7505	1870.64	240.883	1870.64	410.193
1872.57	97.4725	1872.57	240.856	1872.57	410.109
1874.5	97.6933	1874.5	240.83	1874.5	410.016
1876.43	98.3294	1876.43	240.678	1876.43	409.851
1878.36	98.8292	1878.36	240.743	1878.36	409.76
1880.29	98.9955	1880.29	240.841	1880.29	409.554
1882.21	98.9462	1882.21	240.873	1882.21	409.347
1884.14	99.0126	1884.14	240.765	1884.14	409.109
1886.07	99.1372	1886.07	240.83	1886.07	408.979
1888	99.0295	1888	240.831	1888	409.106
1889.93	98.9854	1889.93	240.916	1889.93	409.26
1891.86	98.9403	1891.86	240.937	1891.86	409.21
1893.79	98.9821	1893.79	240.763	1893.79	409.283
1895.71	98.9881	1895.71	240.744	1895.71	409.335
1897.64	98.9918	1897.64	240.765	1897.64	409.247
1899.57	99.1737	1899.57	240.82	1899.57	409.32
1901.5	99.4431	1901.5	240.751	1901.5	409.702
1903.43	99.6684	1903.43	240.796	1903.43	409.838
1905.36	99.9399	1905.36	240.96	1905.36	409.846
1907.29	100.036	1907.29	240.938	1907.29	409.961
1909.21	100.644	1909.21	240.934	1909.21	409.903
1911.14	101.024	1911.14	241.039	1911.14	409.801
1913.07	100.853	1913.07	241.14	1913.07	409.541
1915	100.953	1915	241.033	1915	409.163
1916.93	101.227	1916.93	241.182	1916.93	408.885
1918.86	100.993	1918.86	241.339	1918.86	409.11
1920.79	100.836	1920.78	241.165	1920.79	409.563
1922.71	100.913	1922.71	241.074	1922.71	409.374
1924.64	101.218	1924.64	241.639	1924.64	409.311
1926.57	101.425	1926.57	242.252	1926.57	409.728
1928.5	101.517	1928.5	242.4	1928.5	410.309
1930.43	101.349	1930.43	242.355	1930.43	410.584
1932.36	101.344	1932.36	242.361	1932.36	410.51
1934.28	101.144	1934.28	242.439	1934.28	410.7
1936.21	100.589	1936.21	242.662	1936.21	410.82
1938.14	100.254	1938.14	242.891	1938.14	410.822
1940.07	100.397	1940.07	242.976	1940.07	410.861
1942	100.38	1942	242.853	1942	410.656
1943.93	100.156	1943.93	242.771	1943.93	410.432
1945.86	100.039	1945.86	242.74	1945.86	410.236
1947.78	99.793	1947.78	243.018	1947.78	410.455
1949.71	99.6629	1949.71	243.007	1949.71	410.726
1951.64	99.3614	1951.64	243.292	1951.64	410.963
1953.57	99.1523	1953.57	243.495	1953.57	410.746
1955.5	99.3166	1955.5	243.599	1955.5	410.249
1957.43	99.3143	1957.43	243.749	1957.43	409.863
1959.35	99.2346	1959.35	244.086	1959.35	409.368
1961.28	98.2534	1961.28	244.047	1961.28	409.332
1963.21	96.094	1963.21	244.047	1963.21	409.334
1965.14	94.3203	1965.14	244.141	1965.14	408.819
1967.07	94.382	1967.07	243.766	1967.07	409.002
1969	94.7567	1969	243.296	1969	409.688
1970.92	95.7124	1970.92	243.426	1970.92	410.234
1972.85	97.0299	1972.85	244.23	1972.85	410.543
1974.78	98.4687	1974.78	244.501	1974.78	411.064
1976.71	99.6677	1976.71	243.995	1976.71	411.392
1978.64	100.077	1978.64	242.942	1978.64	411.594
1980.57	98.9741	1980.57	240.483	1980.57	411.2
1982.5	98.1105	1982.5	239.679	1982.5	410.765
1984.42	98.3135	1984.42	240.455	1984.42	410.296
1986.35	99.168	1986.35	241.321	1986.35	409.858
1988.28	99.2754	1988.28	241.977	1988.28	409.925
1990.21	98.9412	1990.21	242.566	1990.21	409.616
1992.14	98.9483	1992.14	242.491	1992.14	409.174
1994.07	99.1334	1994.07	242.687	1994.07	409.813
1996	99.1122	1996	242.635	1996	409.959
1997.92	99.3665	1997.92	242.325	1997.92	409.885
1999.85	99.8224	1999.85	242.585	1999.85	410.105
2001.78	100.68	2001.78	243.1	2001.78	409.904
2003.71	101.792	2003.71	244.059	2003.71	410.448
2005.64	102.83	2005.64	244.695	2005.64	411.029
2007.57	102.437	2007.57	244.631	2007.57	410.567
2009.49	101.734	2009.49	243.739	2009.49	409.759
2011.42	102.001	2011.42	243.096	2011.42	409.638
2013.35	102.022	2013.35	243.793	2013.35	410.061
2015.28	102.04	2015.28	244.284	2015.28	410.413
2017.21	102.595	2017.21	243.559	2017.21	410.448
2019.14	102.376	2019.14	243.672	2019.14	410.008
2021.07	101.465	2021.07	244.849	2021.07	409.708
2022.99	101.683	2022.99	245.353	2022.99	410.423
2024.92	101.707	2024.92	245.06	2024.92	410.504
2026.85	101.111	2026.85	244.237	2026.85	410.074
2028.78	101.703	2028.78	244.346	2028.78	410.03
2030.71	102.16	2030.71	244.724	2030.71	409.998
2032.64	102.006	2032.64	244.961	2032.64	409.387
2034.57	101.445	2034.57	244.304	2034.57	408.859
2036.49	101.142	2036.49	243.435	2036.49	409.706
2038.42	101.469	2038.42	243.214	2038.42	410.111
2040.35	101.777	2040.35	243.419	2040.35	410.03
2042.28	101.722	2042.28	243.57	2042.28	410.546
2044.21	101.808	2044.21	244.065	2044.21	410.486
2046.14	102.04	2046.14	244.261	2046.14	410.33
2048.07	102.367	2048.07	244.495	2048.07	410.855
2049.99	102.365	2049.99	243.916	2049.99	410.748
2051.92	101.756	2051.92	242.723	2051.92	410.533
2053.85	101.736	2053.85	243.278	2053.85	410.884
2055.78	102.296	2055.78	244.777	2055.78	411.109
2057.71	102.204	2057.71	245.387	2057.71	411.089
2059.64	102.266	2059.64	245.948	2059.64	411.356
2061.57	102.069	2061.57	245.996	2061.57	411.837
2063.49	101.899	2063.49	245.795	2063.49	412.242
2065.42	101.846	2065.42	245.603	2065.42	412.282
2067.35	101.613	2067.35	246.054	2067.35	411.48
2069.28	101.309	2069.28	246.156	2069.28	410.953
2071.21	101.371	2071.21	245.984	2071.21	410.945
2073.14	101.624	2073.14	246.399	2073.14	410.825
2075.06	101.707	2075.06	246.402	2075.06	410.55
2076.99	101.571	2076.99	246.081	2076.99	410.806
2078.92	101.53	2078.92	246.42	2078.92	411.136
2080.85	101.447	2080.85	246.784	2080.85	411.216
2082.78	101.31	2082.78	246.738	2082.78	411.188
2084.71	101.285	2084.71	246.604	2084.71	411.048
2086.64	101.424	2086.64	246.968	2086.64	411.152
2088.56	101.653	2088.56	247.608	2088.56	410.946
2090.49	101.737	2090.49	247.982	2090.49	410.895
2092.42	101.676	2092.42	248.239	2092.42	411.17
2094.35	101.975	2094.35	248.642	2094.35	411.325
2096.28	102.618	2096.28	248.953	2096.28	411.075
2098.21	102.48	2098.21	248.64	2098.21	411.008
2100.14	101.62	2100.14	248.301	2100.14	410.88
2102.06	101.14	2102.06	247.919	2102.06	411.119
2103.99	101.212	2103.99	247.94	2103.99	411.091
2105.92	101.233	2105.92	248.368	2105.92	410.991
2107.85	101.057	2107.85	248.402	2107.85	411.192
2109.78	100.883	2109.78	248.283	2109.78	411.056
2111.71	100.967	2111.71	248.204	2111.71	410.691
2113.63	101.211	2113.63	248.109	2113.63	410.747
2115.56	101.174	2115.56	248.185	2115.56	410.815
2117.49	101.204	2117.49	248.765	2117.49	410.69
2119.42	101.564	2119.42	249.367	2119.42	410.869
2121.35	101.909	2121.35	249.795	2121.35	411.234
2123.28	101.942	2123.28	249.968	2123.28	411.185
2125.2	102.082	2125.2	250.53	2125.2	410.896
2127.13	102.385	2127.13	251.644	2127.13	410.691
2129.06	102.465	2129.06	252.223	2129.06	410.8
2130.99	102.425	2130.99	252.252	2130.99	410.922
2132.92	102.604	2132.92	252.733	2132.92	411.066
2134.85	103.176	2134.85	253.783	2134.85	411.063
2136.78	103.314	2136.78	253.979	2136.78	411.135
2138.7	102.931	2138.7	253.286	2138.7	411.264
2140.63	102.696	2140.63	253.051	2140.63	411.055
2142.56	102.657	2142.56	253.116	2142.56	411.01
2144.49	102.211	2144.49	253.116	2144.49	410.973
2146.42	102.246	2146.42	252.879	2146.42	410.627
2148.35	102.847	2148.35	252.636	2148.35	410.853
2150.28	102.883	2150.28	252.692	2150.28	411.559
2152.2	102.827	2152.2	253.327	2152.2	411.525
2154.13	102.924	2154.13	254.689	2154.13	410.956
2156.06	103.628	2156.06	256.45	2156.06	410.659
2157.99	104.951	2157.99	258.188	2157.99	410.988
2159.92	104.128	2159.92	256.877	2159.92	411.743
2161.85	101.421	2161.85	250.821	2161.85	411.723
2163.78	99.1533	2163.78	247.331	2163.78	411.354
2165.7	99.3961	2165.7	247.545	2165.7	410.753
2167.63	100.246	2167.63	248.355	2167.63	411.23
2169.56	100.269	2169.56	248.874	2169.56	412.063
2171.49	100.541	2171.49	249.52	2171.49	411.684
2173.42	101.1	2173.42	249.932	2173.42	410.909
2175.35	101.441	2175.35	250.787	2175.35	410.865
2177.28	101.411	2177.28	250.904	2177.28	410.958
2179.2	100.356	2179.2	250.418	2179.2	411.08
2181.13	100.041	2181.13	250.42	2181.13	411.343
2183.06	100.468	2183.06	250.968	2183.06	410.919
2184.99	100.54	2184.99	250.881	2184.99	410.721
2186.92	100.215	2186.92	250.474	2186.92	410.777
2188.85	100.132	2188.85	250.932	2188.85	410.524
2190.77	100.5	2190.77	250.703	2190.77	410.943
2192.7	100.448	2192.7	250.206	2192.7	411.174
2194.63	100.38	2194.63	250.826	2194.63	411.281
2196.56	100.856	2196.56	250.96	2196.56	411.591
2198.49	101.276	2198.49	251.022	2198.49	411.286
2200.42	101.348	2200.42	251.294	2200.42	410.97
2202.34	101.651	2202.34	251.06	2202.34	411.116
2204.27	101.734	2204.27	250.843	2204.27	411.461
2206.2	101.507	2206.2	251.012	2206.2	411.438
2208.13	101.402	2208.13	251.088	2208.13	410.868
2210.06	101.375	2210.06	251.007	2210.06	410.574
2211.99	101.127	2211.99	251.351	2211.99	411.078
2213.92	101.281	2213.92	251.594	2213.92	411.574
2215.84	101.473	2215.84	251.467	2215.84	411.501
2217.77	101.201	2217.77	251.249	2217.77	411.614
2219.7	100.946	2219.7	251.277	2219.7	411.367
2221.63	100.899	2221.63	251.407	2221.63	411.139
2223.56	100.885	2223.56	251.261	2223.56	411.005
2225.49	101.153	2225.49	251.131	2225.49	410.642
2227.42	101.257	2227.42	251.125	2227.42	410.461
2229.34	100.898	2229.34	251.272	2229.34	410.36
2231.27	100.466	2231.27	251.142	2231.27	410.197
2233.2	100.255	2233.2	251.335	2233.2	410.336
2235.13	100.485	2235.13	251.562	2235.13	410.57
2237.06	100.414	2237.06	251.434	2237.06	410.694
2238.99	100.278	2238.99	251.202	2238.99	410.869
2240.91	100.554	2240.91	251.375	2240.91	410.939
2242.84	100.83	2242.84	251.442	2242.84	410.968
2244.77	100.834	2244.77	251.148	2244.77	410.759
2246.7	100.589	2246.7	251.322	2246.7	410.515
2248.63	100.513	2248.63	251.373	2248.63	410.506
2250.56	100.733	2250.56	251.184	2250.56	410.837
2252.49	100.819	2252.49	251.45	2252.49	410.748
2254.41	100.949	2254.41	251.859	2254.41	410.61
2256.34	100.858	2256.34	251.995	2256.34	410.839
2258.27	100.582	2258.27	251.187	2258.27	410.893
2260.2	100.391	2260.2	250.672	2260.2	410.639
2262.13	100.326	2262.13	250.895	2262.13	410.409
2264.06	100.5	2264.06	251.078	2264.06	410.686
2265.99	100.499	2265.99	251.04	2265.99	410.899
2267.91	100.582	2267.91	250.852	2267.91	410.788
2269.84	100.863	2269.84	250.678	2269.84	410.692
2271.77	100.6	2271.77	250.492	2271.77	410.669
2273.7	100.2	2273.7	250.245	2273.7	410.658
2275.63	100.095	2275.63	250.133	2275.63	410.666
2277.56	99.7987	2277.56	249.927	2277.56	410.523
2279.49	99.4486	2279.49	249.901	2279.49	410.264
2281.41	99.311	2281.41	249.9	2281.41	410.22
2283.34	98.9783	2283.34	249.752	2283.34	410.263
2285.27	98.6448	2285.27	249.32	2285.27	410.391
2287.2	98.2317	2287.2	248.885	2287.2	410.473
2289.13	97.7168	2289.13	248.88	2289.13	410.41
2291.06	97.2899	2291.06	248.98	2291.06	410.292
2292.99	97.2494	2292.99	249.082	2292.99	410.325
2294.91	97.5665	2294.91	249.379	2294.91	410.355
2296.84	97.8649	2296.84	249.435	2296.84	410.181
2298.77	98.2836	2298.77	249.524	2298.77	410.173
2300.7	98.3898	2300.7	249.608	2300.7	410.27
2302.63	98.4115	2302.63	249.679	2302.63	410.223
2304.56	98.6339	2304.56	249.772	2304.56	410.235
2306.48	98.9078	2306.48	249.822	2306.48	410.168
2308.41	98.9959	2308.41	249.763	2308.41	410.087
2310.34	98.9083	2310.34	249.684	2310.34	410.074
2312.27	98.7053	2312.27	249.586	2312.27	410.011
2314.2	98.608	2314.2	249.419	2314.2	409.849
2316.13	98.6303	2316.13	249.275	2316.13	409.806
2318.05	98.6181	2318.05	249.103	2318.05	409.895
2319.98	98.4537	2319.98	248.708	2319.98	409.743
2321.91	98.1894	2321.91	248.304	2321.91	409.595
2323.84	97.8483	2323.84	247.596	2323.84	409.349
2325.77	97.334	2325.77	246.776	2325.77	408.977
2327.7	97.3149	2327.7	246.964	2327.7	408.698
2329.63	97.8903	2329.63	248.251	2329.63	408.718
2331.55	98.3938	2331.55	249.328	2331.55	408.647
2333.48	98.5773	2333.48	249.691	2333.48	408.505
2335.41	98.5529	2335.41	249.739	2335.41	408.534
2337.34	98.4979	2337.34	249.641	2337.34	408.584
2339.27	98.4876	2339.27	249.563	2339.27	408.639
2341.2	98.4983	2341.2	249.419	2341.2	408.626
2343.13	98.616	2343.13	249.229	2343.13	408.619
2345.05	98.8055	2345.05	249.18	2345.05	408.651
2346.98	99.0786	2346.98	249.151	2346.98	408.763
2348.91	99.287	2348.91	249.094	2348.91	408.865
2350.84	99.0226	2350.84	248.888	2350.84	408.788
2352.77	98.4625	2352.77	248.6	2352.77	408.78
2354.7	98.0855	2354.7	248.346	2354.7	408.716
2356.62	97.9948	2356.62	248.19	2356.62	408.582
2358.55	97.8848	2358.55	247.952	2358.55	408.522
2360.48	97.7292	2360.48	247.774	2360.48	408.56
2362.41	97.6718	2362.41	247.87	2362.41	408.577
2364.34	97.9533	2364.34	248.05	2364.34	408.607
2366.27	98.3457	2366.27	248.261	2366.27	408.822
2368.2	98.7397	2368.2	248.52	2368.2	408.932
2370.12	99.1346	2370.12	248.656	2370.12	408.96
2372.05	99.5444	2372.05	248.714	2372.05	409.128
2373.98	99.9164	2373.98	248.692	2373.98	409.363
2375.91	100.122	2375.91	248.653	2375.91	409.476
2377.84	100.23	2377.84	248.641	2377.84	409.581
2379.77	100.405	2379.77	248.665	2379.77	409.805
2381.7	100.415	2381.7	248.604	2381.7	409.832
2383.62	100.273	2383.62	248.529	2383.62	409.758
2385.55	100.275	2385.55	248.688	2385.55	409.725
2387.48	100.367	2387.48	248.876	2387.48	409.646
2389.41	100.29	2389.41	248.792	2389.41	409.719
2391.34	100.234	2391.34	248.675	2391.34	409.771
2393.27	100.28	2393.27	248.792	2393.27	409.683
2395.2	100.286	2395.2	248.912	2395.2	409.673
2397.12	100.241	2397.12	248.884	2397.12	409.798
2399.05	100.216	2399.05	248.932	2399.05	409.85
2400.98	100.294	2400.98	248.971	2400.98	409.983
2402.91	100.513	2402.91	249.025	2402.91	409.981
2404.84	100.517	2404.84	249.162	2404.84	409.91
2406.77	100.356	2406.77	249.162	2406.77	409.923
2408.7	100.265	2408.7	248.988	2408.7	409.811
2410.62	100.295	2410.62	248.92	2410.62	409.724
2412.55	100.26	2412.55	248.939	2412.55	409.612
2414.48	100.149	2414.48	248.801	2414.48	409.613
2416.41	100.174	2416.41	248.728	2416.41	409.641
2418.34	100.239	2418.34	248.806	2418.34	409.726
2420.27	100.309	2420.27	248.864	2420.27	409.742
2422.19	100.445	2422.19	248.931	2422.19	409.638
2424.12	100.504	2424.12	248.906	2424.12	409.818
2426.05	100.483	2426.05	248.886	2426.05	409.835
2427.98	100.448	2427.98	248.868	2427.98	409.758
2429.91	100.286	2429.91	248.752	2429.91	409.848
2431.84	100.337	2431.84	248.646	2431.84	409.764
2433.76	100.388	2433.76	248.557	2433.76	409.755
2435.69	100.278	2435.69	248.56	2435.69	409.772
2437.62	100.23	2437.62	248.657	2437.62	409.891
2439.55	99.9899	2439.55	248.549	2439.55	409.893
2441.48	99.7724	2441.48	248.444	2441.48	409.844
2443.41	99.7057	2443.41	248.577	2443.41	409.879
2445.34	99.8461	2445.34	248.432	2445.34	409.736
2447.26	99.7369	2447.26	248.242	2447.26	409.859
2449.19	99.5612	2449.19	248.093	2449.19	409.937
2451.12	99.6713	2451.12	248.042	2451.12	409.662
2453.05	99.7571	2453.05	247.974	2453.05	409.583
2454.98	99.7237	2454.98	247.868	2454.98	409.773
2456.91	99.6382	2456.91	247.763	2456.91	409.784
2458.84	99.5851	2458.84	247.884	2458.84	409.789
2460.76	99.451	2460.76	247.936	2460.76	409.88
2462.69	99.4524	2462.69	247.996	2462.69	409.931
2464.62	99.5591	2464.62	248.216	2464.62	409.945
2466.55	99.7614	2466.55	248.084	2466.55	409.747
2468.48	99.7778	2468.48	247.986	2468.48	409.53
2470.41	99.4413	2470.41	247.996	2470.41	409.476
2472.34	99.3912	2472.34	247.841	2472.34	409.539
2474.26	99.5135	2474.26	247.853	2474.26	409.481
2476.19	99.4217	2476.19	247.928	2476.19	409.396
2478.12	99.3633	2478.12	247.757	2478.12	409.296
2480.05	99.2202	2480.05	247.709	2480.05	409.293
2481.98	99.1328	2481.98	247.758	2481.98	409.387
2483.91	99.1084	2483.91	247.748	2483.91	409.399
2485.83	99.0688	2485.83	247.54	2485.83	409.239
2487.76	99.0581	2487.76	247.358	2487.76	409.25
2489.69	99.1701	2489.69	247.286	2489.69	409.225
2491.62	99.2781	2491.62	247.364	2491.62	409.197
2493.55	99.1896	2493.55	247.319	2493.55	409.013
2495.48	99.0727	2495.48	247.209	2495.48	408.79
2497.41	98.9245	2497.41	246.955	2497.41	408.809
2499.33	98.9281	2499.33	246.885	2499.33	409.117
2501.26	99.085	2501.26	246.871	2501.26	409.216
2503.19	99.2561	2503.19	246.697	2503.19	408.993
2505.12	99.2753	2505.12	246.591	2505.12	408.964
2507.05	99.1892	2507.05	246.612	2507.05	409.348
2508.98	99.2539	2508.98	246.557	2508.98	409.481
2510.91	99.3879	2510.91	246.303	2510.91	409.262
2512.83	99.4573	2512.83	246.225	2512.83	409.272
2514.76	99.6393	2514.76	246.228	2514.76	409.114
2516.69	99.6267	2516.69	246.079	2516.69	408.873
2518.62	99.6817	2518.62	246.027	2518.62	408.86
2520.55	99.8261	2520.55	245.932	2520.55	408.981
2522.48	99.7473	2522.48	245.57	2522.48	409.122
2524.41	99.704	2524.41	245.327	2524.41	408.979
2526.33	99.6936	2526.33	245.236	2526.33	408.861
2528.26	99.5469	2528.26	245.201	2528.26	408.909
2530.19	99.3263	2530.19	245.039	2530.19	408.922
2532.12	99.1734	2532.12	244.892	2532.12	408.876
2534.05	99.2306	2534.05	244.857	2534.05	408.944
2535.98	99.3369	2535.98	244.67	2535.98	408.904
2537.9	99.2546	2537.9	244.421	2537.9	408.831
2539.83	99.3066	2539.83	244.322	2539.83	408.76
2541.76	99.5396	2541.76	244.233	2541.76	408.802
2543.69	99.4979	2543.69	244.102	2543.69	408.938
2545.62	99.384	2545.62	244.06	2545.62	408.918
2547.55	99.2755	2547.55	243.827	2547.55	408.712
2549.47	99.0633	2549.47	243.577	2549.47	408.501
2551.4	98.8837	2551.4	243.565	2551.4	408.544
2553.33	98.706	2553.33	243.573	2553.33	408.591
2555.26	98.5272	2555.26	243.601	2555.26	408.591
2557.19	98.3891	2557.19	243.464	2557.19	408.602
2559.12	98.3163	2559.12	243.434	2559.12	408.616
2561.05	98.4379	2561.05	243.556	2561.05	408.617
2562.97	98.4276	2562.97	243.431	2562.97	408.505
2564.9	98.5059	2564.9	243.243	2564.9	408.296
2566.83	98.8047	2566.83	243.158	2566.83	408.32
2568.76	98.8796	2568.76	243.179	2568.76	408.439
2570.69	98.9943	2570.69	243.343	2570.69	408.427
2572.62	99.2	2572.62	243.628	2572.62	408.4
2574.55	99.3042	2574.55	243.85	2574.55	408.498
2576.47	99.4416	2576.47	243.876	2576.47	408.549
2578.4	99.3177	2578.4	243.669	2578.4	408.614
2580.33	99.2344	2580.33	243.582	2580.33	408.776
2582.26	99.3929	2582.26	243.686	2582.26	408.709
2584.19	99.4836	2584.19	243.761	2584.19	408.747
2586.12	99.6445	2586.12	243.796	2586.12	408.751
2588.05	99.644	2588.05	243.925	2588.05	408.666
2589.97	99.4852	2589.97	243.977	2589.97	408.63
2591.9	99.2676	2591.9	243.983	2591.9	408.785
2593.83	99.1879	2593.83	243.958	2593.83	408.955
2595.76	99.2947	2595.76	243.975	2595.76	408.934
2597.69	99.3152	2597.69	243.901	2597.69	408.825
2599.62	99.1905	2599.62	243.813	2599.62	408.697
2601.54	99.0603	2601.54	243.824	2601.54	408.638
2603.47	98.9626	2603.47	243.824	2603.47	408.646
2605.4	98.8862	2605.4	243.668	2605.4	408.641
2607.33	98.7639	2607.33	243.484	2607.33	408.614
2609.26	98.7957	2609.26	243.424	2609.26	408.463
2611.19	98.7364	2611.19	243.369	2611.19	408.391
2613.11	98.4712	2613.11	243.223	2613.11	408.305
2615.04	98.45	2615.04	242.931	2615.04	408.359
2616.97	98.6194	2616.97	242.721	2616.97	408.445
2618.9	98.8741	2618.9	242.63	2618.9	408.441
2620.83	98.9739	2620.83	242.311	2620.83	408.52
2622.76	98.8081	2622.76	242.189	2622.76	408.482
2624.69	98.6047	2624.69	242.203	2624.69	408.486
2626.61	98.4357	2626.61	242.156	2626.61	408.513
2628.54	98.2643	2628.54	241.942	2628.54	408.479
2630.47	98.171	2630.47	241.806	2630.47	408.457
2632.4	98.1196	2632.4	241.756	2632.4	408.456
2634.33	98.1405	2634.33	241.776	2634.33	408.452
2636.26	98.1856	2636.26	241.819	2636.26	408.327
2638.19	98.2211	2638.19	241.776	2638.19	408.244
2640.11	98.2781	2640.11	241.725	2640.11	408.26
2642.04	98.3316	2642.04	241.774	2642.04	408.222
2643.97	98.2373	2643.97	241.863	2643.97	408.181
2645.9	98.0272	2645.9	241.94	2645.9	408.361
2647.83	97.8597	2647.83	241.886	2647.83	408.327
2649.76	97.6868	2649.76	241.879	2649.76	408.245
2651.69	97.502	2651.68	242.004	2651.69	408.331
2653.61	97.2692	2653.61	242.137	2653.61	408.336
2655.54	97.1789	2655.54	242.266	2655.54	408.173
2657.47	97.3063	2657.47	242.37	2657.47	408.001
2659.4	97.3818	2659.4	242.515	2659.4	407.914
2661.33	97.5066	2661.33	242.609	2661.33	408.031
2663.26	97.8207	2663.26	242.802	2663.26	408.128
2665.18	98.1496	2665.18	243.028	2665.18	408.049
2667.11	98.366	2667.11	243.247	2667.11	407.976
2669.04	98.3722	2669.04	243.446	2669.04	407.975
2670.97	98.2908	2670.97	243.485	2670.97	408.015
2672.9	98.3645	2672.9	243.525	2672.9	407.975
2674.83	98.3718	2674.83	243.588	2674.83	407.815
2676.76	98.3721	2676.76	243.683	2676.76	407.657
2678.68	98.4542	2678.68	243.725	2678.68	407.684
2680.61	98.5217	2680.61	243.689	2680.61	407.681
2682.54	98.5815	2682.54	243.618	2682.54	407.62
2684.47	98.5751	2684.47	243.604	2684.47	407.533
2686.4	98.5073	2686.4	243.556	2686.4	407.558
2688.33	98.4641	2688.33	243.505	2688.33	407.625
2690.26	98.4582	2690.26	243.445	2690.26	407.627
2692.18	98.3559	2692.18	243.416	2692.18	407.582
2694.11	98.3054	2694.11	243.405	2694.11	407.614
2696.04	98.2441	2696.04	243.359	2696.04	407.673
2697.97	98.1187	2697.97	243.342	2697.97	407.625
2699.9	97.9675	2699.9	243.419	2699.9	407.528
2701.83	97.8396	2701.83	243.354	2701.83	407.452
2703.76	97.7309	2703.76	243.228	2703.76	407.39
2705.68	97.7505	2705.68	243.198	2705.68	407.328
2707.61	97.8631	2707.61	243.206	2707.61	407.165
2709.54	97.8855	2709.54	243.194	2709.54	406.981
2711.47	97.9408	2711.47	243.118	2711.47	407.009
2713.4	98.1216	2713.4	243.052	2713.4	407.003
2715.33	98.2788	2715.33	243.05	2715.33	406.884
2717.25	98.2881	2717.25	243.033	2717.25	406.783
2719.18	98.2861	2719.18	243.015	2719.18	406.6
2721.11	98.3671	2721.11	242.909	2721.11	406.429
2723.04	98.4991	2723.04	242.829	2723.04	406.372
2724.97	98.5452	2724.97	242.82	2724.97	406.312
2726.9	98.544	2726.9	242.737	2726.9	406.223
2728.82	98.4417	2728.82	242.584	2728.82	406.146
2730.75	98.3441	2730.75	242.447	2730.75	406.21
2732.68	98.375	2732.68	242.356	2732.68	406.224
2734.61	98.3515	2734.61	242.331	2734.61	406.231
2736.54	98.2774	2736.54	242.279	2736.54	406.363
2738.47	98.1992	2738.47	242.216	2738.47	406.545
2740.4	98.0678	2740.4	242.192	2740.4	406.576
2742.32	97.92	2742.32	242.134	2742.32	406.575
2744.25	97.9241	2744.25	242.002	2744.25	406.596
2746.18	97.9309	2746.18	241.866	2746.18	406.683
2748.11	97.8354	2748.11	241.749	2748.11	406.799
2750.04	97.9117	2750.04	241.491	2750.04	406.83
2751.97	98.0625	2751.97	241.288	2751.97	406.915
2753.9	98.175	2753.9	241.187	2753.9	407.076
2755.82	98.3806	2755.82	241.142	2755.82	407.199
2757.75	98.4577	2757.75	241.003	2757.75	407.231
2759.68	98.4902	2759.68	240.805	2759.68	407.186
2761.61	98.502	2761.61	240.668	2761.61	407.203
2763.54	98.4903	2763.54	240.52	2763.54	407.278
2765.47	98.6101	2765.47	240.402	2765.47	407.316
2767.39	98.7642	2767.39	240.251	2767.39	407.269
2769.32	98.7756	2769.32	239.994	2769.32	407.168
2771.25	98.7128	2771.25	239.762	2771.25	407.158
2773.18	98.713	2773.18	239.683	2773.18	407.169
2775.11	98.7387	2775.11	239.556	2775.11	407.155
2777.04	98.8293	2777.04	239.329	2777.04	407.085
2778.97	98.7631	2778.97	239.138	2778.97	407.065
2780.89	98.6013	2780.89	238.923	2780.89	407.041
2782.82	98.5918	2782.82	238.69	2782.82	406.992
2784.75	98.6513	2784.75	238.514	2784.75	407.077
2786.68	98.5993	2786.68	238.284	2786.68	407.176
2788.61	98.5126	2788.61	238.009	2788.61	407.142
2790.54	98.5141	2790.54	237.854	2790.54	407.099
2792.47	98.5137	2792.47	237.667	2792.47	407.002
2794.39	98.4446	2794.39	237.405	2794.39	407.008
2796.32	98.3827	2796.32	237.227	2796.32	407.155
2798.25	98.4202	2798.25	237.009	2798.25	407.171
2800.18	98.4656	2800.18	236.713	2800.18	407.22
2802.11	98.4987	2802.11	236.458	2802.11	407.25
2804.04	98.5678	2804.04	236.196	2804.04	407.103
2805.97	98.6586	2805.97	236.087	2805.97	407.098
2807.89	98.6456	2807.89	235.995	2807.89	407.14
2809.82	98.6113	2809.82	235.742	2809.82	407.109
2811.75	98.6381	2811.75	235.384	2811.75	407.103
2813.68	98.615	2813.68	235.002	2813.68	406.982
2815.61	98.5583	2815.61	234.755	2815.61	406.89
2817.54	98.541	2817.54	234.622	2817.54	406.857
2819.47	98.487	2819.47	234.442	2819.47	406.812
2821.39	98.4778	2821.39	234.257	2821.39	406.861
2823.32	98.4339	2823.32	234.061	2823.32	406.996
2825.25	98.4668	2825.25	233.788	2825.25	407.001
2827.18	98.4154	2827.18	233.533	2827.18	407.01
2829.11	98.3007	2829.11	233.359	2829.11	407.027
2831.04	98.2269	2831.04	233.13	2831.04	407.015
2832.96	98.2513	2832.96	232.833	2832.96	406.988
2834.89	98.2687	2834.89	232.596	2834.89	406.925
2836.82	98.2376	2836.82	232.463	2836.82	406.896
2838.75	98.2381	2838.75	232.316	2838.75	406.961
2840.68	98.2122	2840.68	232.049	2840.68	407.035
2842.61	98.2023	2842.61	231.78	2842.61	407.132
2844.53	98.1621	2844.53	231.577	2844.53	407.201
2846.46	98.0774	2846.46	231.368	2846.46	407.115
2848.39	98.0775	2848.39	231.25	2848.39	406.976
2850.32	98.0246	2850.32	231.089	2850.32	407.017
2852.25	97.9814	2852.25	230.837	2852.25	406.99
2854.18	97.9587	2854.18	230.601	2854.18	406.821
2856.11	97.8307	2856.11	230.355	2856.11	406.696
2858.03	97.7082	2858.03	230.125	2858.03	406.604
2859.96	97.6185	2859.96	229.905	2859.96	406.487
2861.89	97.5654	2861.89	229.723	2861.89	406.433
2863.82	97.5895	2863.82	229.564	2863.82	406.481
2865.75	97.6494	2865.75	229.412	2865.75	406.483
2867.68	97.6593	2867.68	229.252	2867.68	406.309
2869.61	97.5842	2869.61	229.145	2869.61	406.116
2871.53	97.3519	2871.53	228.941	2871.53	405.953
2873.46	97.0802	2873.46	228.752	2873.46	405.826
2875.39	96.894	2875.39	228.607	2875.39	405.722
2877.32	96.7386	2877.32	228.448	2877.32	405.574
2879.25	96.6444	2879.25	228.26	2879.25	405.436
2881.18	96.6006	2881.18	227.996	2881.18	405.457
2883.11	96.7913	2883.11	227.822	2883.11	405.448
2885.03	97.1239	2885.03	227.717	2885.03	405.399
2886.96	97.2507	2886.96	227.536	2886.96	405.343
2888.89	97.3317	2888.89	227.247	2888.89	405.352
2890.82	97.5118	2890.82	227.02	2890.82	405.364
2892.75	97.5672	2892.75	226.8	2892.75	405.243
2894.68	97.5638	2894.68	226.599	2894.68	405.096
2896.61	97.4975	2896.61	226.371	2896.61	405.072
2898.53	97.3537	2898.53	226.155	2898.53	405.119
2900.46	97.3138	2900.46	225.981	2900.46	405.189
2902.39	97.3583	2902.39	225.621	2902.39	405.176
2904.32	97.4524	2904.32	225.334	2904.32	405.122
2906.25	97.5548	2906.25	225.131	2906.25	405.093
2908.18	97.6177	2908.18	224.838	2908.18	404.897
2910.1	97.6272	2910.1	224.499	2910.1	404.756
2912.03	97.488	2912.03	224.203	2912.03	404.681
2913.96	97.4092	2913.96	223.907	2913.96	404.513
2915.89	97.4368	2915.89	223.674	2915.89	404.343
2917.82	97.3411	2917.82	223.447	2917.82	404.115
2919.75	97.1064	2919.75	223.186	2919.75	403.85
2921.68	96.9443	2921.68	222.937	2921.68	403.665
2923.6	96.7437	2923.6	222.723	2923.6	403.593
2925.53	96.4762	2925.53	222.465	2925.53	403.521
2927.46	96.3902	2927.46	222.194	2927.46	403.494
2929.39	96.4714	2929.39	222.074	2929.39	403.647
2931.32	96.5131	2931.32	222.015	2931.32	403.767
2933.25	96.6013	2933.25	221.871	2933.25	403.997
2935.18	96.707	2935.18	221.802	2935.18	404.174
2937.1	96.7075	2937.1	221.741	2937.1	404.208
2939.03	96.746	2939.03	221.661	2939.03	404.407
2940.96	96.8424	2940.96	221.654	2940.96	404.571
2942.89	96.9316	2942.89	221.596	2942.89	404.585
2944.82	96.8807	2944.82	221.498	2944.82	404.602
2946.75	96.8791	2946.75	221.446	2946.75	404.686
2948.67	96.8231	2948.67	221.459	2948.67	404.745
2950.6	96.7407	2950.6	221.437	2950.6	404.793
2952.53	96.6682	2952.53	221.336	2952.53	404.79
2954.46	96.6225	2954.46	221.255	2954.46	404.738
2956.39	96.5323	2956.39	221.146	2956.39	404.541
2958.32	96.3257	2958.32	220.983	2958.32	404.417
2960.24	96.1825	2960.24	220.892	2960.24	404.561
2962.17	96.0382	2962.17	220.763	2962.17	404.765
2964.1	96.0026	2964.1	220.493	2964.1	404.685
2966.03	95.9554	2966.03	220.292	2966.03	404.567
2967.96	95.686	2967.96	220.199	2967.96	404.625
2969.89	95.3623	2969.89	220.071	2969.89	404.656
2971.82	95.1779	2971.82	219.877	2971.82	404.63
2973.74	95.034	2973.74	219.724	2973.74	404.586
2975.67	94.8991	2975.67	219.529	2975.67	404.388
2977.6	94.6954	2977.6	219.368	2977.6	404.098
2979.53	94.4868	2979.53	219.154	2979.53	403.844
2981.46	94.3843	2981.46	218.819	2981.46	403.536
2983.39	94.3637	2983.39	218.706	2983.39	403.078
2985.32	94.5877	2985.32	218.569	2985.32	402.601
2987.24	94.8887	2987.24	218.326	2987.24	402.01
2989.17	95.06	2989.17	218.164	2989.17	401.358
2991.1	95.1238	2991.1	218.065	2991.1	401.021
2993.03	95.0965	2993.03	217.835	2993.03	400.762
2994.96	94.8741	2994.96	217.571	2994.96	400.312
2996.89	94.6614	2996.89	217.393	2996.89	399.852
2998.82	94.5772	2998.82	217.224	2998.82	399.522
3000.74	94.5027	3000.74	217.081	3000.74	399.152
3002.67	94.391	3002.67	216.9	3002.67	398.79
3004.6	94.3034	3004.6	216.697	3004.6	398.77
3006.53	94.0587	3006.53	216.538	3006.53	398.875
3008.46	93.6303	3008.46	216.439	3008.46	399.071
3010.39	93.2631	3010.39	216.287	3010.39	399.462
3012.32	93.2227	3012.32	216.104	3012.32	399.874
3014.24	93.5568	3014.24	216.017	3014.24	399.886
3016.17	94.035	3016.17	215.916	3016.17	399.579
3018.1	94.3996	3018.1	215.81	3018.1	398.939
3020.03	94.5555	3020.03	215.663	3020.03	398.052
3021.96	94.704	3021.96	215.481	3021.96	397.084
3023.89	94.8482	3023.89	215.364	3023.89	396.056
3025.81	94.878	3025.81	215.297	3025.81	395.227
3027.74	94.8068	3027.74	215.212	3027.74	394.605
3029.67	94.7371	3029.67	215.14	3029.67	394.201
3031.6	94.6783	3031.6	215.105	3031.6	393.848
3033.53	94.7431	3033.53	214.994	3033.53	393.447
3035.46	94.9867	3035.46	214.955	3035.46	393.213
3037.39	95.1813	3037.39	215.012	3037.39	393.286
3039.31	95.18	3039.31	214.917	3039.31	393.709
3041.24	95.0557	3041.24	214.847	3041.24	394.14
3043.17	94.7373	3043.17	214.777	3043.17	394.567
3045.1	94.284	3045.1	214.736	3045.1	395.015
3047.03	93.6762	3047.03	214.763	3047.03	395.438
3048.96	92.9616	3048.96	214.786	3048.96	395.743
3050.89	92.1704	3050.89	214.812	3050.89	395.944
3052.81	91.1179	3052.81	214.876	3052.81	396.362
3054.74	89.8461	3054.74	214.925	3054.74	396.848
3056.67	88.6933	3056.67	214.98	3056.67	397.177
3058.6	88.3322	3058.6	215.133	3058.6	397.409
3060.53	88.5368	3060.53	215.38	3060.53	397.187
3062.46	88.6551	3062.46	215.476	3062.46	396.446
3064.38	88.6602	3064.38	215.559	3064.38	395.496
3066.31	88.8217	3066.31	215.756	3066.31	394.231
3068.24	89.5217	3068.24	215.883	3068.24	392.522
3070.17	90.6487	3070.17	216.011	3070.17	390.178
3072.1	91.7066	3072.1	216.217	3072.1	387.299
3074.03	92.5848	3074.03	216.422	3074.03	384.317
3075.95	92.9449	3075.95	216.593	3075.95	382.157
3077.88	92.5839	3077.88	216.884	3077.88	381.563
3079.81	91.6781	3079.81	217.258	3079.81	382.689
3081.74	90.6518	3081.74	217.53	3081.74	385.114
3083.67	89.7048	3083.67	217.724	3083.67	387.663
3085.6	88.6418	3085.6	218.015	3085.6	389.631
3087.53	87.5697	3087.53	218.328	3087.53	390.593
3089.45	87.1649	3089.45	218.626	3089.45	390.97
3091.38	88.161	3091.38	218.934	3091.38	391.609
3093.31	90.1656	3093.31	219.338	3093.31	392.831
3095.24	92.3317	3095.24	219.733	3095.24	394.502
3097.17	94.0634	3097.17	220.085	3097.17	396.266
3099.1	95.3462	3099.1	220.364	3099.1	397.729
3101.03	96.2011	3101.03	220.732	3101.03	398.861
3102.95	96.5939	3102.95	221.18	3102.95	399.553
3104.88	96.8412	3104.88	221.528	3104.88	399.714
3106.81	97.0191	3106.81	221.859	3106.81	399.642
3108.74	97.1448	3108.74	222.364	3108.74	399.863
3110.67	97.2695	3110.67	222.847	3110.67	400.527
3112.6	97.3289	3112.6	223.181	3112.6	401.457
3114.53	97.3617	3114.53	223.567	3114.53	402.577
3116.45	97.3226	3116.45	224.051	3116.45	403.557
3118.38	97.333	3118.38	224.51	3118.38	404.263
3120.31	97.3292	3120.31	224.885	3120.31	404.615
3122.24	97.1783	3122.24	225.313	3122.24	404.954
3124.17	97.0728	3124.17	225.68	3124.17	405.313
3126.1	96.912	3126.1	225.973	3126.1	405.522
3128.03	96.7418	3128.03	226.39	3128.03	405.724
3129.95	96.6244	3129.95	226.909	3129.95	405.822
3131.88	96.5236	3131.88	227.31	3131.88	406.011
3133.81	96.5062	3133.81	227.661	3133.81	406.099
3135.74	96.6133	3135.74	227.909	3135.74	405.935
3137.67	96.8829	3137.67	228.194	3137.67	405.889
3139.59	97.1233	3139.59	228.604	3139.59	405.966
3141.52	97.2202	3141.52	229.006	3141.52	405.988
3143.45	97.0805	3143.45	229.265	3143.45	405.96
3145.38	96.9901	3145.38	229.419	3145.38	405.979
3147.31	96.8856	3147.31	229.637	3147.31	406.13
3149.24	96.7019	3149.24	229.908	3149.24	406.233
3151.17	96.3859	3151.17	230.192	3151.17	406.388
3153.09	96.1237	3153.09	230.399	3153.09	406.482
3155.02	96.1815	3155.02	230.628	3155.02	406.566
3156.95	96.4466	3156.95	230.753	3156.95	406.623
3158.88	96.751	3158.88	230.87	3158.88	406.63
3160.81	96.9964	3160.81	231.142	3160.81	406.697
3162.74	97.2218	3162.74	231.373	3162.74	406.763
3164.67	97.4304	3164.67	231.462	3164.67	406.705
3166.59	97.4039	3166.59	231.628	3166.59	406.572
3168.52	97.4491	3168.52	231.74	3168.52	406.474
3170.45	97.6253	3170.45	231.797	3170.45	406.578
3172.38	97.7078	3172.38	231.964	3172.38	406.668
3174.31	97.683	3174.31	232.238	3174.31	406.665
3176.24	97.6091	3176.24	232.357	3176.24	406.642
3178.17	97.7859	3178.17	232.411	3178.17	406.623
3180.09	97.8419	3180.09	232.62	3180.09	406.772
3182.02	97.6971	3182.02	232.726	3182.02	406.868
3183.95	97.6099	3183.95	232.805	3183.95	406.894
3185.88	97.6463	3185.88	232.98	3185.88	406.964
3187.81	97.7343	3187.81	233.093	3187.81	407.034
3189.74	97.8444	3189.74	233.147	3189.74	406.975
3191.66	97.9185	3191.66	233.294	3191.66	406.716
3193.59	97.8251	3193.59	233.367	3193.59	406.575
3195.52	97.7393	3195.52	233.235	3195.52	406.586
3197.45	97.8939	3197.45	233.314	3197.45	406.495
3199.38	97.9748	3199.38	233.523	3199.38	406.172
3201.31	97.8729	3201.31	233.734	3201.31	406.07
3203.24	97.8269	3203.24	233.918	3203.24	405.963
3205.16	97.8665	3205.16	234.127	3205.16	405.873
3207.09	97.8912	3207.09	234.204	3207.09	405.851
3209.02	97.8674	3209.02	234.165	3209.02	405.69
3210.95	97.8581	3210.95	234.268	3210.95	405.855
3212.88	97.8725	3212.88	234.402	3212.88	406.081
3214.81	97.9271	3214.81	234.571	3214.81	406.195
3216.74	98.1157	3216.74	234.724	3216.74	406.282
3218.66	97.9724	3218.66	234.797	3218.66	406.396
3220.59	97.9234	3220.59	234.937	3220.59	406.413
3222.52	98.1213	3222.52	235.03	3222.52	406.367
3224.45	98.0753	3224.45	235.17	3224.45	406.272
3226.38	97.8744	3226.38	235.426	3226.38	406.221
3228.31	97.8294	3228.31	235.682	3228.31	406.323
3230.24	98.0122	3230.24	235.783	3230.24	406.415
3232.16	98.1312	3232.16	235.896	3232.16	406.483
3234.09	98.0861	3234.09	236.061	3234.09	406.518
3236.02	98.0493	3236.02	236.161	3236.02	406.559
3237.95	98.1803	3237.95	236.328	3237.95	406.631
3239.88	98.185	3239.88	236.508	3239.88	406.626
3241.81	98.1459	3241.81	236.572	3241.81	406.753
3243.73	98.2828	3243.73	236.687	3243.73	406.847
3245.66	98.3631	3245.66	236.789	3245.66	406.619
3247.59	98.3367	3247.59	236.915	3247.59	406.464
3249.52	98.2868	3249.52	237.182	3249.52	406.449
3251.45	98.274	3251.45	237.286	3251.45	406.443
3253.38	98.3709	3253.38	237.34	3253.38	406.545
3255.3	98.3059	3255.3	237.579	3255.3	406.671
3257.23	98.3336	3257.23	237.634	3257.23	406.707
3259.16	98.366	3259.16	237.74	3259.16	406.547
3261.09	98.2923	3261.09	237.992	3261.09	406.474
3263.02	98.3365	3263.02	238.144	3263.02	406.466
3264.95	98.3683	3264.95	238.268	3264.95	406.432
3266.88	98.3441	3266.88	238.438	3266.88	406.331
3268.8	98.2664	3268.8	238.57	3268.8	406.331
3270.73	98.2565	3270.73	238.711	3270.73	406.312
3272.66	98.3196	3272.66	238.966	3272.66	406.281
3274.59	98.3618	3274.59	239.255	3274.59	406.353
3276.52	98.3295	3276.52	239.273	3276.52	406.493
3278.45	98.4282	3278.45	239.335	3278.45	406.505
3280.38	98.4107	3280.38	239.643	3280.38	406.491
3282.3	98.4242	3282.3	239.763	3282.3	406.43
3284.23	98.6097	3284.23	239.665	3284.23	406.352
3286.16	98.6441	3286.16	239.683	3286.16	406.345
3288.09	98.7101	3288.09	239.757	3288.09	406.402
3290.02	98.7783	3290.02	239.891	3290.02	406.356
3291.95	98.6015	3291.95	240.058	3291.95	406.357
3293.88	98.4233	3293.88	240.166	3293.88	406.345
3295.8	98.3682	3295.8	240.273	3295.8	406.31
3297.73	98.4814	3297.73	240.32	3297.73	406.251
3299.66	98.641	3299.66	240.382	3299.66	406.258
3301.59	98.6554	3301.59	240.489	3301.59	406.428
3303.52	98.7011	3303.52	240.516	3303.52	406.486
3305.45	98.6914	3305.45	240.462	3305.45	406.365
3307.38	98.6757	3307.38	240.542	3307.38	406.171
3309.3	98.6457	3309.3	240.623	3309.3	406.233
3311.23	98.656	3311.23	240.5	3311.23	406.322
3313.16	98.584	3313.16	240.459	3313.16	406.409
3315.09	98.5508	3315.09	240.409	3315.09	406.38
3317.02	98.4537	3317.02	240.414	3317.02	406.288
3318.95	98.4061	3318.95	240.362	3318.95	406.381
3320.88	98.4726	3320.88	240.262	3320.88	406.443
3322.8	98.4198	3322.8	240.189	3322.8	406.297
3324.73	98.3971	3324.73	240.01	3324.73	406.199
3326.66	98.4488	3326.66	239.892	3326.66	406.296
3328.59	98.5078	3328.59	239.82	3328.59	406.455
3330.52	98.5174	3330.52	239.772	3330.52	406.393
3332.45	98.4084	3332.45	239.714	3332.45	406.219
3334.37	98.4144	3334.37	239.488	3334.37	406.004
3336.3	98.5141	3336.3	239.194	3336.3	406.033
3338.23	98.6465	3338.23	238.994	3338.23	406.153
3340.16	98.6693	3340.16	238.938	3340.16	406.272
3342.09	98.6007	3342.09	238.81	3342.09	406.346
3344.02	98.5701	3344.02	238.591	3344.02	406.293
3345.95	98.5872	3345.95	238.34	3345.95	406.164
3347.87	98.5524	3347.87	238.199	3347.87	406.269
3349.8	98.5664	3349.8	237.953	3349.8	406.308
3351.73	98.6301	3351.73	237.619	3351.73	406.173
3353.66	98.6481	3353.66	237.358	3353.66	405.996
3355.59	98.6887	3355.59	237.142	3355.59	405.921
3357.52	98.7891	3357.52	236.987	3357.52	406.144
3359.44	98.7247	3359.44	236.8	3359.44	406.195
3361.37	98.6771	3361.37	236.483	3361.37	405.93
3363.3	98.6876	3363.3	236.216	3363.3	405.95
3365.23	98.5569	3365.23	235.812	3365.23	406.037
3367.16	98.6309	3367.16	235.538	3367.16	405.847
3369.09	98.8164	3369.09	235.325	3369.09	405.831
3371.01	98.7876	3371.01	235.197	3371.01	405.892
3372.94	98.7043	3372.94	234.913	3372.94	405.81
3374.87	98.5808	3374.87	234.581	3374.87	405.693
3376.8	98.4536	3376.8	234.182	3376.8	405.847
3378.73	98.4633	3378.73	234.034	3378.73	405.806
3380.66	98.6585	3380.66	233.946	3380.66	405.562
3382.59	98.6993	3382.59	233.618	3382.59	405.64
3384.51	98.7125	3384.51	233.376	3384.51	405.88
3386.44	98.6793	3386.44	233.277	3386.44	405.881
3388.37	98.5946	3388.37	233.096	3388.37	405.812
3390.3	98.4317	3390.3	232.878	3390.3	405.695
3392.23	98.364	3392.23	232.71	3392.23	405.699
3394.16	98.5063	3394.16	232.711	3394.16	405.726
3396.09	98.5946	3396.09	232.595	3396.09	405.598
3398.01	98.4625	3398.01	232.45	3398.01	405.502
3399.94	98.2098	3399.94	232.429	3399.94	405.5
3401.87	98.123	3401.87	232.395	3401.87	405.611
3403.8	98.2653	3403.8	232.383	3403.8	405.837
3405.73	98.4616	3405.73	232.392	3405.73	405.787
3407.66	98.5055	3407.66	232.373	3407.66	405.619
3409.59	98.3958	3409.59	232.41	3409.59	405.533
3411.51	98.3715	3411.51	232.493	3411.51	405.53
3413.44	98.3235	3413.44	232.55	3413.44	405.618
3415.37	98.2181	3415.37	232.681	3415.37	405.67
3417.3	98.0944	3417.3	232.859	3417.3	405.744
3419.23	97.9969	3419.23	233.098	3419.23	405.797
3421.16	97.9923	3421.16	233.275	3421.16	405.643
3423.09	98.0644	3423.09	233.43	3423.09	405.44
3425.01	98.1153	3425.01	233.469	3425.01	405.421
3426.94	98.2446	3426.94	233.542	3426.94	405.5
3428.87	98.1669	3428.87	233.629	3428.87	405.501
3430.8	98.1398	3430.8	233.737	3430.8	405.355
3432.73	98.3734	3432.73	233.903	3432.73	405.334
3434.66	98.5369	3434.66	234.027	3434.66	405.333
3436.58	98.4945	3436.58	234.129	3436.58	405.453
3438.51	98.386	3438.51	234.225	3438.51	405.435
3440.44	98.3812	3440.44	234.375	3440.44	405.312
3442.37	98.3858	3442.37	234.412	3442.37	405.361
3444.3	98.2954	3444.3	234.431	3444.3	405.177
3446.23	98.4153	3446.23	234.555	3446.23	405.086
3448.16	98.4807	3448.16	234.554	3448.16	405.11
3450.08	98.2964	3450.08	234.67	3450.08	405.038
3452.01	98.2956	3452.01	234.719	3452.01	405.02
3453.94	98.3236	3453.94	234.672	3453.94	405.191
3455.87	98.2417	3455.87	234.469	3455.87	405.22
3457.8	98.2337	3457.8	234.511	3457.8	405.241
3459.73	98.3412	3459.73	234.605	3459.73	405.222
3461.66	98.4591	3461.66	234.531	3461.66	405.302
3463.58	98.5223	3463.58	234.54	3463.58	405.371
3465.51	98.5218	3465.51	234.498	3465.51	405.478
3467.44	98.5053	3467.44	234.356	3467.44	405.559
3469.37	98.5425	3469.37	234.294	3469.37	405.459
3471.3	98.4886	3471.3	234.24	3471.3	405.383
3473.23	98.4882	3473.23	234.276	3473.23	405.603
3475.15	98.5338	3475.15	234.422	3475.15	405.654
3477.08	98.6478	3477.08	234.516	3477.08	405.394
3479.01	98.6019	3479.01	234.661	3479.01	405.227
3480.94	98.5135	3480.94	234.799	3480.94	405.281
3482.87	98.3826	3482.87	234.896	3482.87	405.461
3484.8	98.507	3484.8	234.86	3484.8	405.524
3486.72	98.7173	3486.72	235.041	3486.72	405.507
3488.65	98.6708	3488.65	235.301	3488.65	405.495
3490.58	98.5658	3490.58	235.364	3490.58	405.427
3492.51	98.5858	3492.51	235.5	3492.51	405.569
3494.44	98.3952	3494.44	235.859	3494.44	405.845
3496.37	98.391	3496.37	236.194	3496.37	405.969
3498.3	98.4228	3498.3	236.562	3498.3	405.835
3500.22	98.5285	3500.22	236.871	3500.22	405.617
3502.15	98.5866	3502.15	237.051	3502.15	405.554
3504.08	98.4171	3504.08	237.348	3504.08	405.515
3506.01	98.5525	3506.01	237.781	3506.01	405.663
3507.94	98.6472	3507.94	238.195	3507.94	405.83
3509.87	98.6616	3509.87	238.603	3509.87	405.809
3511.8	98.5948	3511.8	239.066	3511.8	405.718
3513.72	98.6026	3513.72	239.475	3513.72	405.579
3515.65	98.7495	3515.65	239.871	3515.65	405.541
3517.58	98.701	3517.58	240.427	3517.58	405.553
3519.51	98.6222	3519.51	240.915	3519.51	405.576
3521.44	98.7154	3521.44	241.305	3521.44	405.682
3523.37	98.7561	3523.37	241.838	3523.37	405.662
3525.3	98.6842	3525.3	242.276	3525.3	405.666
3527.22	98.678	3527.22	242.758	3527.22	405.656
3529.15	98.663	3529.15	243.398	3529.15	405.675
3531.08	98.6872	3531.08	243.94	3531.08	405.727
3533.01	98.6861	3533.01	244.51	3533.01	405.858
3534.94	98.5878	3534.94	245	3534.94	405.824
3536.87	98.6035	3536.87	245.37	3536.87	405.731
3538.8	98.6282	3538.8	245.878	3538.8	405.913
3540.72	98.7065	3540.72	246.606	3540.72	406.15
3542.65	98.8031	3542.65	247.101	3542.65	406.205
3544.58	98.8619	3544.58	247.506	3544.58	406.008
3546.51	98.829	3546.51	248.004	3546.51	405.981
3548.44	98.7514	3548.44	248.351	3548.44	406.188
3550.37	98.6887	3550.37	248.742	3550.37	406.335
3552.29	98.6645	3552.29	249.28	3552.29	406.08
3554.22	98.634	3554.22	249.828	3554.22	406.008
3556.15	98.6931	3556.15	250.287	3556.15	406.149
3558.08	98.8139	3558.08	250.695	3558.08	406.156
3560.01	98.8582	3560.01	251.086	3560.01	406.139
3561.94	98.7789	3561.94	251.537	3561.94	406.334
3563.86	98.8004	3563.86	252.117	3563.86	406.399
3565.79	98.8881	3565.79	252.537	3565.79	406.548
3567.72	98.9446	3567.72	252.8	3567.72	406.725
3569.65	98.8751	3569.65	253.138	3569.65	406.693
3571.58	98.7473	3571.58	253.456	3571.58	406.664
3573.51	98.8253	3573.51	253.733	3573.51	406.683
3575.44	98.9309	3575.44	254.06	3575.44	406.714
3577.36	98.8238	3577.36	254.422	3577.36	406.789
3579.29	98.8268	3579.29	254.818	3579.29	406.873
3581.22	98.8657	3581.22	255.176	3581.22	406.877
3583.15	98.8897	3583.15	255.539	3583.15	406.899
3585.08	98.7457	3585.08	255.701	3585.08	406.769
3587.01	98.6562	3587.01	255.801	3587.01	406.643
3588.94	98.7616	3588.94	255.988	3588.94	406.842
3590.86	98.7648	3590.86	256.247	3590.86	406.952
3592.79	98.8501	3592.79	256.452	3592.79	406.905
3594.72	98.9999	3594.72	256.606	3594.72	406.872
3596.65	99.0713	3596.65	256.783	3596.65	406.763
3598.58	99.0729	3598.58	257.119	3598.58	406.745
3600.51	99.0947	3600.51	257.253	3600.51	406.869
3602.43	99.0394	3602.43	257.367	3602.43	407.029
3604.36	98.9014	3604.36	257.505	3604.36	407.083
3606.29	98.9196	3606.29	257.665	3606.29	407.121
3608.22	98.9777	3608.22	257.748	3608.22	407.263
3610.15	99.0277	3610.15	257.784	3610.15	407.106
3612.08	98.9023	3612.08	258.114	3612.08	407.043
3614.01	98.7471	3614.01	258.555	3614.01	407.13
3615.93	98.7372	3615.93	258.845	3615.93	407.018
3617.86	98.8047	3617.86	258.767	3617.86	407.13
3619.79	98.9637	3619.79	258.845	3619.79	407.221
3621.72	98.8515	3621.72	258.971	3621.72	407.089
3623.65	98.5738	3623.65	259.044	3623.65	407.182
3625.58	98.5437	3625.58	259.114	3625.58	407.25
3627.51	98.6436	3627.51	259.275	3627.51	407.22
3629.43	98.6716	3629.43	259.553	3629.43	407.497
3631.36	98.5393	3631.36	259.655	3631.36	407.606
3633.29	98.643	3633.29	259.712	3633.29	407.623
3635.22	98.9042	3635.22	259.656	3635.22	407.713
3637.15	98.9947	3637.15	259.717	3637.15	407.755
3639.08	98.9383	3639.08	259.882	3639.08	407.572
3641.01	98.7454	3641.01	259.977	3641.01	407.536
3642.93	98.6281	3642.93	260.001	3642.93	407.51
3644.86	98.7531	3644.86	260.196	3644.86	407.601
3646.79	98.7548	3646.79	260.228	3646.79	407.652
3648.72	98.6922	3648.72	260.139	3648.72	407.502
3650.65	98.7104	3650.65	260.104	3650.65	407.5
3652.58	98.8241	3652.58	260.234	3652.58	407.688
3654.51	98.6343	3654.51	260.323	3654.51	407.796
3656.43	98.3301	3656.43	260.395	3656.43	407.657
3658.36	98.3032	3658.36	260.395	3658.36	407.475
3660.29	98.1641	3660.29	260.228	3660.29	407.512
3662.22	97.8876	3662.22	260.204	3662.22	407.511
3664.15	98.1066	3664.15	260.246	3664.15	407.662
3666.08	98.3355	3666.08	260.388	3666.08	407.719
3668	98.1592	3668	260.456	3668	407.663
3669.93	97.8112	3669.93	260.499	3669.93	407.575
3671.86	97.7657	3671.86	260.602	3671.86	407.555
3673.79	97.9166	3673.79	260.514	3673.79	407.642
3675.72	97.9966	3675.72	260.449	3675.72	407.726
3677.65	97.9444	3677.65	260.543	3677.65	407.698
3679.57	98.0857	3679.57	260.674	3679.57	407.509
3681.5	98.097	3681.5	260.57	3681.5	407.288
3683.43	97.8827	3683.43	260.495	3683.43	407.476
3685.36	97.7457	3685.36	260.526	3685.36	407.545
3687.29	97.8204	3687.29	260.675	3687.29	407.608
3689.22	98.0616	3689.22	260.726	3689.22	407.633
3691.15	98.0406	3691.15	260.671	3691.15	407.398
3693.07	98.1242	3693.07	260.707	3693.07	407.276
3695	98.2677	3695	260.712	3695	407.385
3696.93	98.3245	3696.93	260.782	3696.93	407.537
3698.86	98.3127	3698.86	260.647	3698.86	407.571
3700.79	98.299	3700.79	260.521	3700.79	407.58
3702.72	98.4304	3702.72	260.544	3702.72	407.532
3704.65	98.4791	3704.65	260.789	3704.65	407.382
3706.57	98.3951	3706.57	260.977	3706.57	407.407
3708.5	98.2011	3708.5	260.862	3708.5	407.53
3710.43	98.0578	3710.43	260.704	3710.43	407.679
3712.36	98.3925	3712.36	260.642	3712.36	407.608
3714.29	98.4878	3714.29	260.691	3714.29	407.362
3716.22	98.481	3716.22	260.661	3716.22	407.196
3718.14	98.5488	3718.14	260.572	3718.14	407.399
3720.07	98.3343	3720.07	260.578	3720.07	407.522
3722	98.1584	3722	260.682	3722	407.406
3723.93	98.2389	3723.93	260.77	3723.93	407.202
3725.86	98.3542	3725.86	260.854	3725.86	407.212
3727.79	98.2907	3727.79	260.823	3727.79	407.448
3729.72	98.2864	3729.72	260.702	3729.72	407.476
3731.64	98.0722	3731.64	260.484	3731.64	407.457
3733.57	97.7833	3733.57	260.393	3733.57	407.451
3735.5	97.6673	3735.5	260.517	3735.5	407.435
3737.43	97.6471	3737.43	260.552	3737.43	407.444
3739.36	97.6686	3739.36	260.479	3739.36	407.457
3741.29	97.5119	3741.29	260.453	3741.29	407.383
3743.22	97.2184	3743.22	260.532	3743.22	407.316
3745.14	97.3082	3745.14	260.839	3745.14	407.35
3747.07	97.577	3747.07	260.965	3747.07	407.355
3749	97.6682	3749	260.901	3749	407.208
3750.93	97.8272	3750.93	260.626	3750.93	407.046
3752.86	98.056	3752.86	260.683	3752.86	407.088
3754.79	98.1989	3754.79	260.702	3754.79	407.412
3756.72	98.3122	3756.72	260.72	3756.72	407.484
3758.64	98.3568	3758.64	260.622	3758.64	407.242
3760.57	98.2093	3760.57	260.546	3760.57	407.129
3762.5	98.1829	3762.5	260.504	3762.5	407.251
3764.43	98.121	3764.43	260.512	3764.43	407.407
3766.36	98.0438	3766.36	260.541	3766.36	407.283
3768.29	98.0664	3768.29	260.78	3768.29	407.094
3770.22	98.0693	3770.22	261.039	3770.22	407.113
3772.14	97.9214	3772.14	260.946	3772.14	407.187
3774.07	97.9372	3774.07	260.752	3774.07	407.165
3776	98.0309	3776	260.683	3776	407.108
3777.93	97.8658	3777.93	260.8	3777.93	407.026
3779.86	97.8013	3779.86	260.892	3779.86	406.945
3781.79	97.9826	3781.79	260.81	3781.79	407.035
3783.71	98.1501	3783.71	260.918	3783.71	407.121
3785.64	98.1817	3785.64	260.948	3785.64	407.036
3787.57	98.2429	3787.57	260.969	3787.57	406.985
3789.5	98.146	3789.5	260.96	3789.5	407.027
3791.43	98.064	3791.43	260.893	3791.43	407.139
3793.36	97.9411	3793.36	260.917	3793.36	407.189
3795.28	98.0805	3795.28	260.976	3795.28	407.122
3797.21	98.2904	3797.21	261.009	3797.21	407.105
3799.14	98.2691	3799.14	261.006	3799.14	407.092
3801.07	98.1252	3801.07	261.023	3801.07	407.037
3803	98.1536	3803	260.973	3803	407.068
3804.93	98.159	3804.93	260.864	3804.93	407.171
3806.86	98.1	3806.86	261.057	3806.86	407.204
3808.78	97.9012	3808.78	261.111	3808.78	407.072
3810.71	97.8005	3810.71	260.929	3810.71	406.869
3812.64	97.9798	3812.64	260.99	3812.64	406.893
3814.57	98.0792	3814.57	261.154	3814.57	407.067
3816.5	98.0351	3816.5	261.046	3816.5	407.02
3818.43	97.9197	3818.43	260.88	3818.43	407.055
3820.36	97.7238	3820.36	260.854	3820.36	407.162
3822.28	97.6854	3822.28	260.975	3822.28	407.09
3824.21	97.6184	3824.21	261.036	3824.21	407.136
3826.14	97.6683	3826.14	261.032	3826.14	407.071
3828.07	97.8516	3828.07	261.002	3828.07	406.888
3830	97.9097	3830	260.992	3830	406.849
3831.93	97.8388	3831.93	260.982	3831.93	406.916
3833.86	97.8561	3833.86	261.023	3833.86	407.043
3835.78	97.9664	3835.78	261.035	3835.78	406.974
3837.71	97.9484	3837.71	261.064	3837.71	406.7
3839.64	97.8222	3839.64	261.071	3839.64	406.628
3841.57	97.7826	3841.57	261.106	3841.57	406.767
3843.5	97.6145	3843.5	261.149	3843.5	406.816
3845.43	97.4908	3845.43	261.129	3845.43	406.622
3847.35	97.5084	3847.35	261.161	3847.35	406.408
3849.28	97.5056	3849.28	261.137	3849.28	406.39
3851.21	97.4312	3851.21	261.089	3851.21	406.556
3853.14	97.5255	3853.14	261.118	3853.14	406.558
3855.07	97.8755	3855.07	261.167	3855.07	406.525
3857	97.9876	3857	261.114	3857	406.54
3858.93	97.8665	3858.93	261.222	3858.93	406.619
3860.85	97.9032	3860.85	261.296	3860.85	406.702
3862.78	98.0389	3862.78	261.245	3862.78	406.808
3864.71	98.1352	3864.71	261.144	3864.71	406.773
3866.64	98.1796	3866.64	261.062	3866.64	406.613
3868.57	98.1754	3868.57	261.19	3868.57	406.533
3870.5	98.1932	3870.5	261.319	3870.5	406.496
3872.43	98.1702	3872.43	261.28	3872.43	406.721
3874.35	98.2612	3874.35	261.295	3874.35	406.877
3876.28	98.1813	3876.28	261.214	3876.28	406.686
3878.21	98.0683	3878.21	261.179	3878.21	406.748
3880.14	98.2081	3880.14	261.258	3880.14	406.971
3882.07	98.447	3882.07	261.217	3882.07	406.909
3884	98.4492	3884	261.221	3884	406.749
3885.93	98.4075	3885.93	261.32	3885.93	406.627
3887.85	98.4119	3887.85	261.31	3887.85	406.687
3889.78	98.3069	3889.78	261.235	3889.78	406.776
3891.71	98.2319	3891.71	261.199	3891.71	406.84
3893.64	98.2103	3893.64	261.105	3893.64	407.003
3895.57	98.2411	3895.57	261.039	3895.57	407.012
3897.49	98.112	3897.49	261.195	3897.49	406.932
3899.42	98.0474	3899.42	261.241	3899.42	406.95
3901.35	98.1476	3901.35	261.216	3901.35	407.06
3903.28	98.2183	3903.28	261.245	3903.28	406.986
3905.21	98.2127	3905.21	261.299	3905.21	407.04
3907.14	98.0433	3907.14	261.277	3907.14	406.928
3909.07	98.1702	3909.07	261.245	3909.07	406.699
3910.99	98.3118	3910.99	261.366	3910.99	406.666
3912.92	98.3107	3912.92	261.372	3912.92	406.621
3914.85	98.2244	3914.85	261.247	3914.85	406.767
3916.78	98.2822	3916.78	261.31	3916.78	407.021
3918.71	98.494	3918.71	261.353	3918.71	407.077
3920.64	98.3763	3920.64	261.268	3920.64	406.818
3922.57	98.1471	3922.57	261.288	3922.57	406.665
3924.49	98.2392	3924.49	261.326	3924.49	406.713
3926.42	98.2788	3926.42	261.3	3926.42	406.76
3928.35	98.2336	3928.35	261.224	3928.35	406.692
3930.28	98.1588	3930.28	261.219	3930.28	406.689
3932.21	98.0232	3932.21	261.348	3932.21	406.749
3934.14	98.0946	3934.14	261.331	3934.14	406.855
3936.07	98.2465	3936.07	261.274	3936.07	406.767
3937.99	98.211	3937.99	261.325	3937.99	406.535
3939.92	98.254	3939.92	261.32	3939.92	406.447
3941.85	98.2843	3941.85	261.298	3941.85	406.649
3943.78	98.3091	3943.78	261.227	3943.78	406.748
3945.71	98.3459	3945.71	261.099	3945.71	406.558
3947.64	98.3547	3947.64	261.151	3947.64	406.592
3949.57	98.3876	3949.57	261.141	3949.57	406.7
3951.49	98.3823	3951.49	261.095	3951.49	406.75
3953.42	98.164	3953.42	261.104	3953.42	406.756
3955.35	97.9737	3955.35	261.101	3955.35	406.62
3957.28	97.9899	3957.28	261.22	3957.28	406.56
3959.21	98.066	3959.21	261.206	3959.21	406.522
3961.14	97.8861	3961.14	261.18	3961.14	406.65
3963.06	97.6562	3963.06	261.254	3963.06	406.845
3964.99	97.5941	3964.99	261.183	3964.99	406.757
3966.92	97.742	3966.92	261.188	3966.92	406.549
3968.85	97.7755	3968.85	261.143	3968.85	406.538
3970.78	97.6756	3970.78	261.059	3970.78	406.512
3972.71	97.7742	3972.71	261.201	3972.71	406.457
3974.64	97.9472	3974.64	261.067	3974.64	406.556
3976.56	97.8124	3976.56	260.954	3976.56	406.613
3978.49	97.8811	3978.49	261.08	3978.49	406.602
3980.42	98.0346	3980.42	261.105	3980.42	406.582
3982.35	97.9296	3982.35	261.19	3982.35	406.485
3984.28	97.8321	3984.28	261.267	3984.28	406.389
3986.21	97.8775	3986.21	261.213	3986.21	406.343
3988.14	97.8307	3988.14	261.095	3988.14	406.478
3990.06	97.7481	3990.06	260.953	3990.06	406.467
3991.99	97.8142	3991.99	260.941	3991.99	406.407
3993.92	97.8824	3993.92	261.146	3993.92	406.444
3995.85	97.9195	3995.85	261.128	3995.85	406.445
3997.78	97.8865	3997.78	261.142	3997.78	406.529
3999.71	97.7772	3999.71	261.255	3999.71	406.542

## Sheet: Figure1d
Wavenumber cm-1	g-C3N4	Wavenumber cm-1	Cu2@C3N4
524.552	39.699	524.552	180.457
526.48	39.9706	526.48	180.249
528.409	39.8064	528.409	180.149
530.337	39.2441	530.337	180
532.266	39.0296	532.266	180.129
534.194	38.76	534.194	180.121
536.123	38.8656	536.123	180.16
538.051	39.1019	538.051	180.017
539.98	39.1365	539.98	179.758
541.908	38.9184	541.908	179.426
543.837	38.4999	543.837	179.424
545.765	38.283	545.765	179.452
547.693	38.2044	547.693	179.39
549.622	37.9995	549.622	179.297
551.551	38.2204	551.551	179.478
553.479	38.5432	553.479	179.014
555.408	38.4307	555.408	178.806
557.336	38.0237	557.336	179.043
559.264	37.9457	559.264	179.06
561.193	37.7672	561.193	178.998
563.121	37.4743	563.121	178.747
565.05	37.4616	565.05	178.597
566.979	37.4242	566.979	178.503
568.907	37.5566	568.907	178.318
570.836	37.6512	570.836	178.547
572.764	37.7468	572.764	178.732
574.692	37.6094	574.692	178.875
576.621	37.341	576.621	178.874
578.549	37.1417	578.549	178.505
580.478	36.6887	580.478	178.079
582.407	36.4203	582.407	177.978
584.335	36.3526	584.335	178.351
586.264	36.3932	586.264	178.601
588.192	36.5935	588.192	178.442
590.12	36.6471	590.12	178.299
592.049	36.5094	592.049	178.001
593.977	36.5774	593.977	177.865
595.906	36.7264	595.906	178.059
597.835	36.8465	597.835	178.657
599.763	36.9797	599.763	178.916
601.692	37.2184	601.692	178.945
603.62	37.2478	603.62	178.998
605.548	37.2555	605.548	178.782
607.477	37.0404	607.477	178.542
609.405	36.7799	609.405	178.491
611.334	36.8197	611.334	178.444
613.263	36.7792	613.263	178.294
615.191	36.4308	615.191	178.226
617.12	36.4053	617.12	178.215
619.048	36.5874	619.048	178.173
620.976	36.387	620.976	178.096
622.905	36.1551	622.905	177.882
624.833	36.0553	624.833	177.679
626.762	35.7726	626.762	177.494
628.691	35.5913	628.691	177.403
630.619	35.659	630.619	177.376
632.548	35.4661	632.548	177.203
634.476	35.1765	634.476	177.048
636.404	34.8285	636.404	176.868
638.333	34.6185	638.333	176.762
640.261	34.524	640.261	176.697
642.19	34.3457	642.19	176.471
644.119	34.0786	644.119	176.239
646.047	33.9382	646.047	176.224
647.976	33.9733	647.976	176.319
649.904	34.0135	649.904	176.159
651.832	34.1201	651.832	176.365
653.761	34.2027	653.761	176.464
655.689	34.0788	655.689	176.295
657.618	34.0136	657.618	176.261
659.546	34.0118	659.546	176.269
661.475	33.8045	661.475	176.341
663.403	33.6083	663.403	176.229
665.332	33.6615	665.332	176.145
667.26	33.6618	667.26	176.247
669.189	33.6605	669.189	176.185
671.117	33.5553	671.117	176.067
673.046	33.3874	673.046	175.993
674.974	33.2537	674.974	175.826
676.903	32.9385	676.903	175.627
678.831	32.8112	678.831	175.655
680.76	32.8185	680.76	175.693
682.688	32.8207	682.688	175.659
684.617	32.7214	684.617	175.555
686.545	32.4368	686.545	175.402
688.474	32.2927	688.474	175.202
690.402	32.339	690.402	175.216
692.331	32.2799	692.331	175.299
694.259	32.1026	694.259	175.122
696.188	32.0325	696.188	174.87
698.116	31.958	698.116	174.679
700.045	31.825	700.045	174.739
701.973	31.6824	701.973	174.723
703.902	31.7131	703.902	174.765
705.83	31.9083	705.83	174.955
707.759	32.0408	707.759	175.134
709.687	32.1636	709.687	175.141
711.616	32.1067	711.616	174.937
713.544	31.9565	713.544	174.923
715.473	31.9978	715.473	175.072
717.401	32.0793	717.401	175.207
719.33	32.0623	719.33	175.161
721.258	31.9821	721.258	174.968
723.187	31.8687	723.187	174.821
725.115	31.6616	725.115	174.646
727.044	31.4322	727.044	174.37
728.972	31.2883	728.972	174.241
730.901	31.034	730.901	174.008
732.829	30.7388	732.829	173.894
734.758	30.5298	734.758	173.805
736.686	30.6042	736.686	174.091
738.615	31.1303	738.615	174.667
740.543	31.986	740.543	175.397
742.472	32.8819	742.472	176.332
744.4	33.632	744.4	177.148
746.329	34.1331	746.329	177.482
748.257	34.5602	748.257	177.804
750.186	34.7731	750.186	177.949
752.114	34.725	752.114	177.987
754.043	34.4669	754.043	178.004
755.971	34.319	755.971	177.807
757.9	34.3198	757.9	177.668
759.828	34.3293	759.828	177.615
761.757	34.4971	761.757	177.792
763.685	34.7264	763.685	178.07
765.614	35.0543	765.614	178.182
767.542	35.2514	767.542	178.223
769.471	35.1731	769.471	178.13
771.399	35.1623	771.399	178.068
773.328	35.2569	773.328	178.133
775.256	35.2207	775.256	178.163
777.185	35.1468	777.185	178.146
779.113	35.0627	779.113	177.947
781.042	34.6659	781.042	177.407
782.97	34.0385	782.97	176.772
784.899	33.3735	784.899	175.888
786.827	32.4107	786.827	174.687
788.756	31.0456	788.756	173.31
790.684	29.6806	790.684	171.818
792.613	28.3813	792.613	170.25
794.541	27.0852	794.541	168.658
796.47	25.4766	796.47	166.849
798.398	23.1771	798.398	164.514
800.327	20.1783	800.327	162.07
802.255	17.2731	802.255	159.971
804.184	15.2362	804.184	159.005
806.112	14.9006	806.112	159.855
808.041	16.2536	808.041	162.032
809.969	18.8795	809.969	164.955
811.898	22.2709	811.898	168.429
813.826	26.2256	813.826	172.328
815.755	30.7102	815.755	176.661
817.683	35.6829	817.683	181.671
819.612	41.285	819.612	187.125
821.54	47.2986	821.54	192.831
823.469	52.8721	823.469	198.305
825.397	57.0205	825.397	202.606
827.326	59.7309	827.326	205.405
829.254	61.3795	829.254	207.107
831.183	62.5137	831.183	208.207
833.111	63.3676	833.111	208.957
835.04	63.9471	835.04	209.469
836.968	64.2712	836.968	209.947
838.897	64.6459	838.897	210.36
840.825	64.9771	840.825	210.562
842.754	65.1828	842.754	210.597
844.682	65.3628	844.682	210.561
846.611	65.5182	846.611	210.532
848.539	65.7055	848.539	210.523
850.468	65.6815	850.468	210.492
852.396	65.6488	852.396	210.337
854.325	65.5807	854.325	210.247
856.253	65.3574	856.253	210.033
858.182	65.0641	858.182	209.547
860.11	64.785	860.11	209.076
862.039	64.4555	862.039	208.451
863.967	63.9422	863.967	207.731
865.896	63.4042	865.896	207.043
867.824	62.6932	867.824	206.443
869.753	61.9325	869.753	205.766
871.681	61.0186	871.681	204.815
873.61	60.053	873.61	203.906
875.538	59.4463	875.538	203.267
877.467	59.1927	877.467	202.877
879.395	58.9041	879.395	202.414
881.324	58.2437	881.324	201.672
883.252	57.2345	883.252	200.72
885.181	55.9747	885.181	199.446
887.109	54.4092	887.109	197.906
889.038	52.9731	889.038	196.623
890.966	52.8551	890.966	196.819
892.895	54.7811	892.895	198.916
894.823	57.2111	894.823	201.458
896.752	58.8549	896.752	203.112
898.68	59.8555	898.68	204.158
900.609	60.6751	900.609	204.946
902.537	61.5213	902.537	205.645
904.466	62.3444	904.466	206.383
906.394	63.1839	906.394	207.175
908.323	63.987	908.323	207.823
910.251	64.6576	910.251	208.27
912.18	65.2264	912.18	208.507
914.108	65.5829	914.108	208.54
916.037	65.7234	916.037	208.505
917.965	65.8342	917.965	208.422
919.894	65.8765	919.894	208.169
921.822	65.8355	921.822	207.9
923.751	65.7155	923.751	207.677
925.679	65.5981	925.679	207.332
927.608	65.4049	927.608	206.936
929.536	65.1513	929.536	206.617
931.465	64.8524	931.465	206.311
933.393	64.5021	933.393	205.931
935.322	64.2607	935.322	205.632
937.25	64.0494	937.25	205.284
939.179	63.7244	939.179	204.851
941.107	63.3114	941.107	204.418
943.036	62.8383	943.036	203.994
944.964	62.3169	944.964	203.664
946.893	61.7844	946.893	203.35
948.821	61.4109	948.821	202.993
950.75	61.1754	950.75	202.572
952.678	60.9825	952.678	202.115
954.607	60.9762	954.607	201.74
956.535	60.9219	956.535	201.244
958.464	60.7015	958.464	200.795
960.392	60.3162	960.392	200.325
962.321	59.8636	962.321	199.846
964.249	59.4181	964.249	199.414
966.178	58.8966	966.178	198.991
968.106	58.2916	968.106	198.458
970.035	57.7133	970.035	197.921
971.963	57.1553	971.963	197.384
973.892	56.6321	973.892	196.923
975.82	56.108	975.82	196.575
977.749	55.7957	977.749	196.295
979.677	55.6155	979.677	196.054
981.606	55.347	981.606	195.814
983.534	55.1268	983.534	195.651
985.463	55.0254	985.463	195.434
987.391	54.8137	987.391	195.175
989.32	54.491	989.32	194.91
991.248	54.1993	991.248	194.634
993.177	53.9817	993.177	194.454
995.105	53.8906	995.105	194.25
997.034	53.8535	997.034	193.975
998.962	53.7306	998.962	193.721
1000.89	53.4231	1000.89	193.481
1002.82	53.0393	1002.82	193.133
1004.75	52.5516	1004.75	192.577
1006.68	52.0582	1006.68	192.118
1008.61	51.5586	1008.61	191.734
1010.53	51.1864	1010.53	191.383
1012.46	51.2138	1012.46	191.367
1014.39	51.6168	1014.39	191.685
1016.32	52.1202	1016.32	191.926
1018.25	52.467	1018.25	191.9
1020.18	52.525	1020.18	191.676
1022.1	52.3107	1022.1	191.364
1024.03	51.9072	1024.03	190.952
1025.96	51.5368	1025.96	190.473
1027.89	51.1069	1027.89	189.947
1029.82	50.6348	1029.82	189.502
1031.75	50.1003	1031.75	189.115
1033.67	49.6703	1033.67	188.631
1035.6	49.3109	1035.6	188.069
1037.53	48.8993	1037.53	187.515
1039.46	48.4601	1039.46	186.968
1041.39	47.9649	1041.39	186.544
1043.32	47.4417	1043.32	186.113
1045.25	46.9193	1045.25	185.561
1047.17	46.3915	1047.17	184.953
1049.1	45.7772	1049.1	184.398
1051.03	45.1629	1051.03	183.81
1052.96	44.5239	1052.96	183.219
1054.89	43.8638	1054.89	182.533
1056.82	43.1868	1056.82	181.878
1058.75	42.5502	1058.75	181.26
1060.67	41.8912	1060.67	180.641
1062.6	41.2145	1062.6	180.071
1064.53	40.5107	1064.53	179.504
1066.46	39.8824	1066.46	178.968
1068.39	39.4609	1068.39	178.403
1070.32	39.0535	1070.32	177.846
1072.24	38.5554	1072.24	177.476
1074.17	38.0896	1074.17	177.129
1076.1	37.6552	1076.1	176.774
1078.03	37.2377	1078.03	176.442
1079.96	36.981	1079.96	176.246
1081.89	36.8253	1081.89	176.072
1083.82	36.7436	1083.82	175.865
1085.74	36.7465	1085.74	175.719
1087.67	36.7215	1087.67	175.57
1089.6	36.6224	1089.6	175.355
1091.53	36.416	1091.53	175.035
1093.46	36.1583	1093.46	174.606
1095.39	35.8045	1095.39	174.146
1097.32	35.3106	1097.32	173.53
1099.24	34.6793	1099.24	172.791
1101.17	33.8444	1101.17	172.038
1103.1	32.9632	1103.1	171.306
1105.03	32.1446	1105.03	170.476
1106.96	31.2496	1106.96	169.5
1108.89	30.1952	1108.89	168.559
1110.82	29.1528	1110.82	167.742
1112.74	28.18	1112.74	166.854
1114.67	27.2321	1114.67	166.107
1116.6	26.2633	1116.6	165.355
1118.53	25.3164	1118.53	164.541
1120.46	24.2721	1120.46	163.744
1122.39	23.2141	1122.39	162.96
1124.32	22.1561	1124.32	162.205
1126.24	21.1442	1126.24	161.499
1128.17	20.1186	1128.17	160.862
1130.1	19.1998	1130.1	160.407
1132.03	18.6245	1132.03	160.106
1133.96	18.4686	1133.96	160.014
1135.89	18.5256	1135.89	160.153
1137.81	18.5142	1137.81	160.181
1139.74	18.4295	1139.74	160.001
1141.67	18.2011	1141.67	159.818
1143.6	17.7674	1143.6	159.568
1145.53	17.3087	1145.53	159.305
1147.46	17.0056	1147.46	159.137
1149.38	16.9347	1149.38	159.092
1151.31	16.9451	1151.31	159.099
1153.24	16.9306	1153.24	159.111
1155.17	16.8583	1155.17	159.055
1157.1	16.7242	1157.1	158.889
1159.03	16.434	1159.03	158.646
1160.96	16.0285	1160.96	158.47
1162.88	15.6804	1162.88	158.292
1164.81	15.3818	1164.81	158.066
1166.74	15.1457	1166.74	157.838
1168.67	14.8892	1168.67	157.581
1170.6	14.5367	1170.6	157.315
1172.53	14.1482	1172.53	157.066
1174.46	13.7413	1174.46	156.827
1176.38	13.3187	1176.38	156.621
1178.31	12.8992	1178.31	156.376
1180.24	12.5512	1180.24	156.123
1182.17	12.1574	1182.17	155.911
1184.1	11.7207	1184.1	155.729
1186.03	11.3126	1186.03	155.54
1187.95	10.9394	1187.95	155.306
1189.88	10.4908	1189.88	155.12
1191.81	10.0991	1191.81	154.963
1193.74	9.68365	1193.74	154.808
1195.67	9.30988	1195.67	154.674
1197.6	8.96564	1197.6	154.604
1199.53	8.67759	1199.53	154.654
1201.45	8.51915	1201.45	154.72
1203.38	8.47715	1203.38	154.779
1205.31	8.53321	1205.31	154.862
1207.24	8.59945	1207.24	154.929
1209.17	8.68651	1209.17	155.04
1211.1	8.71013	1211.1	155.182
1213.03	8.66073	1213.03	155.204
1214.95	8.5465	1214.95	155.105
1216.88	8.38447	1216.88	155.009
1218.81	8.2098	1218.81	154.951
1220.74	8.04586	1220.74	154.967
1222.67	7.99403	1222.67	155.072
1224.6	8.06664	1224.6	155.323
1226.53	8.31129	1226.53	155.718
1228.45	8.71797	1228.45	156.184
1230.38	9.31268	1230.38	156.777
1232.31	10.0398	1232.31	157.465
1234.24	10.8341	1234.24	158.194
1236.17	11.6995	1236.17	158.978
1238.1	12.6252	1238.1	159.831
1240.03	13.4922	1240.03	160.669
1241.95	14.3643	1241.95	161.439
1243.88	15.2352	1243.88	162.131
1245.81	16.0641	1245.81	162.842
1247.74	16.8627	1247.74	163.523
1249.67	17.5952	1249.67	164.138
1251.6	18.2742	1251.6	164.735
1253.52	18.9229	1253.52	165.233
1255.45	19.4854	1255.45	165.647
1257.38	19.9922	1257.38	166.136
1259.31	20.5047	1259.31	166.547
1261.24	20.949	1261.24	166.904
1263.17	21.2746	1263.17	167.207
1265.1	21.5322	1265.1	167.44
1267.02	21.7653	1267.02	167.613
1268.95	21.9008	1268.95	167.713
1270.88	21.949	1270.88	167.747
1272.81	22.0197	1272.81	167.764
1274.74	22.0524	1274.74	167.811
1276.67	22.0775	1276.67	167.872
1278.59	22.1324	1278.59	167.921
1280.52	22.2701	1280.52	168.006
1282.45	22.3692	1282.45	168.06
1284.38	22.3786	1284.38	168.005
1286.31	22.3239	1286.31	167.884
1288.24	22.1367	1288.24	167.66
1290.17	21.765	1290.17	167.23
1292.09	21.2446	1292.09	166.66
1294.02	20.6178	1294.02	166.07
1295.95	19.9613	1295.95	165.503
1297.88	19.2767	1297.88	164.901
1299.81	18.5123	1299.81	164.266
1301.74	17.7882	1301.74	163.623
1303.66	17.1937	1303.66	163.048
1305.59	16.6191	1305.59	162.591
1307.52	16.2018	1307.52	162.357
1309.45	16.0452	1309.45	162.317
1311.38	16.2541	1311.38	162.568
1313.31	16.8457	1313.31	163.219
1315.24	17.8387	1315.24	164.235
1317.16	19.0951	1317.16	165.426
1319.09	20.3758	1319.09	166.658
1321.02	21.5432	1321.02	167.753
1322.95	22.5638	1322.95	168.667
1324.88	23.4113	1324.88	169.431
1326.81	24.164	1326.81	170.102
1328.73	24.9372	1328.73	170.809
1330.66	25.8297	1330.66	171.672
1332.59	26.9074	1332.59	172.735
1334.52	28.2633	1334.52	174.052
1336.45	29.913	1336.45	175.615
1338.38	31.7377	1338.38	177.282
1340.31	33.4199	1340.31	178.76
1342.23	34.7221	1342.23	179.854
1344.16	35.5231	1344.16	180.485
1346.09	35.7761	1346.09	180.671
1348.02	35.6348	1348.02	180.495
1349.95	35.3108	1349.95	180.098
1351.88	34.8666	1351.88	179.611
1353.81	34.3589	1353.81	179.034
1355.73	33.7075	1355.73	178.234
1357.66	32.8359	1357.66	177.25
1359.59	31.7586	1359.59	176.187
1361.52	30.5634	1361.52	174.958
1363.45	29.1848	1363.45	173.564
1365.38	27.7388	1365.38	172.103
1367.31	26.2367	1367.31	170.612
1369.23	24.7686	1369.23	169.204
1371.16	23.3506	1371.16	167.826
1373.09	21.944	1373.09	166.484
1375.02	20.5877	1375.02	165.286
1376.95	19.3701	1376.95	164.164
1378.88	18.3351	1378.88	163.219
1380.81	17.4094	1380.81	162.421
1382.73	16.5243	1382.73	161.795
1384.66	15.7888	1384.66	161.313
1386.59	15.2583	1386.59	160.941
1388.52	14.8959	1388.52	160.714
1390.45	14.654	1390.45	160.631
1392.38	14.6169	1392.38	160.719
1394.3	14.7466	1394.3	160.947
1396.23	15.0203	1396.23	161.244
1398.16	15.329	1398.16	161.627
1400.09	15.7291	1400.09	162.139
1402.02	16.2573	1402.02	162.725
1403.95	16.9391	1403.95	163.422
1405.88	17.7546	1405.88	164.221
1407.8	18.6991	1407.8	165.118
1409.73	19.6353	1409.73	166.047
1411.66	20.5168	1411.66	166.914
1413.59	21.341	1413.59	167.653
1415.52	22.1227	1415.52	168.373
1417.45	22.8325	1417.45	169.04
1419.38	23.3904	1419.38	169.587
1421.3	23.8597	1421.3	170.034
1423.23	24.3397	1423.23	170.454
1425.16	24.7815	1425.16	170.861
1427.09	25.2189	1427.09	171.249
1429.02	25.662	1429.02	171.682
1430.95	26.1472	1430.95	172.21
1432.87	26.7082	1432.87	172.727
1434.8	27.2689	1434.8	173.183
1436.73	27.6917	1436.73	173.55
1438.66	27.9285	1438.66	173.789
1440.59	27.9752	1440.59	173.84
1442.52	27.8935	1442.52	173.769
1444.44	27.6955	1444.44	173.66
1446.37	27.5046	1446.37	173.492
1448.3	27.3678	1448.3	173.315
1450.23	27.3919	1450.23	173.295
1452.16	27.519	1452.16	173.418
1454.09	27.786	1454.09	173.693
1456.02	28.2123	1456.02	174.15
1457.94	28.8657	1457.94	174.843
1459.87	29.7519	1459.87	175.666
1461.8	30.8751	1461.8	176.607
1463.73	32.0715	1463.73	177.683
1465.66	33.2885	1465.66	178.796
1467.59	34.4382	1467.59	179.844
1469.52	35.4966	1469.52	180.824
1471.44	36.4751	1471.44	181.708
1473.37	37.3289	1473.37	182.509
1475.3	38.0271	1475.3	183.133
1477.23	38.6603	1477.23	183.637
1479.16	39.1481	1479.16	184.069
1481.09	39.5652	1481.09	184.561
1483.02	39.9868	1483.02	184.978
1484.94	40.4013	1484.94	185.345
1486.87	40.8169	1486.87	185.728
1488.8	41.1704	1488.8	186.111
1490.73	41.4758	1490.73	186.429
1492.66	41.7415	1492.66	186.674
1494.59	41.937	1494.59	186.863
1496.52	42.1671	1496.52	187.082
1498.44	42.332	1498.44	187.268
1500.37	42.4039	1500.37	187.364
1502.3	42.4447	1502.3	187.357
1504.23	42.3443	1504.23	187.284
1506.16	42.1207	1506.16	187.1
1508.09	41.7806	1508.09	186.844
1510.01	41.3373	1510.01	186.45
1511.94	40.807	1511.94	185.915
1513.87	40.1362	1513.87	185.27
1515.8	39.3506	1515.8	184.55
1517.73	38.4864	1517.73	183.775
1519.66	37.6688	1519.66	182.977
1521.59	36.8114	1521.59	182.13
1523.51	35.9595	1523.51	181.339
1525.44	35.1254	1525.44	180.559
1527.37	34.3918	1527.37	179.862
1529.3	33.7684	1529.3	179.243
1531.23	33.2225	1531.23	178.728
1533.16	32.7618	1533.16	178.285
1535.09	32.4236	1535.09	177.982
1537.01	32.2215	1537.01	177.823
1538.94	32.1763	1538.94	177.8
1540.87	32.2674	1540.87	177.838
1542.8	32.4665	1542.8	177.992
1544.73	32.6546	1544.73	178.249
1546.66	32.8854	1546.66	178.516
1548.58	33.1581	1548.58	178.737
1550.51	33.5123	1550.51	178.992
1552.44	33.7597	1552.44	179.238
1554.37	34.023	1554.37	179.511
1556.3	34.3755	1556.3	179.876
1558.23	34.7685	1558.23	180.287
1560.15	35.1752	1560.15	180.672
1562.08	35.6257	1562.08	181.086
1564.01	36.1937	1564.01	181.586
1565.94	36.7966	1565.94	182.177
1567.87	37.4622	1567.87	182.815
1569.8	38.2414	1569.8	183.577
1571.73	39.0725	1571.73	184.366
1573.65	39.9893	1573.65	185.227
1575.58	41.0402	1575.58	186.208
1577.51	42.1812	1577.51	187.263
1579.44	43.2644	1579.44	188.266
1581.37	44.3431	1581.37	189.286
1583.3	45.4243	1583.3	190.252
1585.23	46.5121	1585.23	191.18
1587.15	47.4859	1587.15	192.023
1589.08	48.2729	1589.08	192.647
1591.01	48.7611	1591.01	193.076
1592.94	49.0206	1592.94	193.276
1594.87	49.0142	1594.87	193.147
1596.8	48.714	1596.8	192.741
1598.72	48.1033	1598.72	192.166
1600.65	47.3473	1600.65	191.536
1602.58	46.4945	1602.58	190.759
1604.51	45.5918	1604.51	189.938
1606.44	44.6655	1606.44	189.164
1608.37	43.8029	1608.37	188.371
1610.3	42.9825	1610.3	187.566
1612.22	42.1392	1612.22	186.844
1614.15	41.3617	1614.15	186.194
1616.08	40.6772	1616.08	185.662
1618.01	40.0071	1618.01	185.115
1619.94	39.444	1619.94	184.675
1621.87	39.1148	1621.87	184.37
1623.8	39.0202	1623.8	184.266
1625.72	38.9888	1625.72	184.323
1627.65	39.155	1627.65	184.504
1629.58	39.5395	1629.58	184.814
1631.51	40.0904	1631.51	185.356
1633.44	40.7641	1633.44	186.077
1635.37	41.5954	1635.37	186.906
1637.3	42.5733	1637.3	187.815
1639.22	43.707	1639.22	188.864
1641.15	45.0288	1641.15	190.106
1643.08	46.4119	1643.08	191.404
1645.01	47.8043	1645.01	192.759
1646.94	49.3932	1646.94	194.204
1648.87	50.9288	1648.87	195.598
1650.8	52.379	1650.8	196.984
1652.72	53.8691	1652.72	198.375
1654.65	55.3888	1654.65	199.744
1656.58	56.7276	1656.58	200.933
1658.51	58.0056	1658.51	202.094
1660.44	59.1378	1660.44	203.121
1662.37	60.2309	1662.37	204.185
1664.29	61.3569	1664.29	205.195
1666.22	62.4161	1666.22	206.143
1668.15	63.417	1668.15	207.041
1670.08	64.4909	1670.08	208.05
1672.01	65.544	1672.01	209.082
1673.94	66.6161	1673.94	210.131
1675.87	67.731	1675.87	211.228
1677.79	68.9973	1677.79	212.4
1679.72	70.4163	1679.72	213.657
1681.65	71.8638	1681.65	215.027
1683.58	73.3425	1683.58	216.411
1685.51	75.0488	1685.51	217.963
1687.44	76.763	1687.44	219.49
1689.37	78.5059	1689.37	221.098
1691.29	80.3057	1691.29	222.794
1693.22	82.1028	1693.22	224.46
1695.15	83.9231	1695.15	226.151
1697.08	85.7343	1697.08	227.866
1699.01	87.5007	1699.01	229.522
1700.94	89.4678	1700.94	231.318
1702.86	91.2148	1702.86	232.846
1704.79	92.7741	1704.79	234.282
1706.72	94.2336	1706.72	235.599
1708.65	95.5872	1708.65	236.767
1710.58	96.7427	1710.58	237.759
1712.51	97.705	1712.51	238.635
1714.43	98.4893	1714.43	239.331
1716.36	99.1997	1716.36	239.932
1718.29	99.7686	1718.29	240.571
1720.22	100.237	1720.22	241.1
1722.15	100.618	1722.15	241.417
1724.08	101.001	1724.08	241.688
1726.01	101.302	1726.01	241.907
1727.93	101.541	1727.93	242.124
1729.86	101.717	1729.86	242.352
1731.79	101.94	1731.79	242.626
1733.72	102.125	1733.72	242.782
1735.65	102.251	1735.65	242.914
1737.58	102.397	1737.58	242.985
1739.51	102.53	1739.51	243.16
1741.43	102.698	1741.43	243.328
1743.36	102.98	1743.36	243.431
1745.29	103.074	1745.29	243.557
1747.22	103.072	1747.22	243.727
1749.15	103.105	1749.15	243.819
1751.08	103.263	1751.08	243.866
1753.01	103.402	1753.01	243.933
1754.93	103.528	1754.93	244.094
1756.86	103.58	1756.86	244.215
1758.79	103.709	1758.79	244.237
1760.72	103.826	1760.72	244.324
1762.65	103.932	1762.65	244.521
1764.58	103.967	1764.58	244.61
1766.51	104.093	1766.51	244.679
1768.43	104.197	1768.43	244.731
1770.36	104.226	1770.36	244.836
1772.29	104.268	1772.29	244.904
1774.22	104.4	1774.22	244.985
1776.15	104.507	1776.15	245.038
1778.08	104.555	1778.08	245.091
1780	104.532	1780	245.242
1781.93	104.71	1781.93	245.348
1783.86	104.841	1783.86	245.355
1785.79	104.901	1785.79	245.409
1787.72	104.994	1787.72	245.526
1789.65	104.969	1789.65	245.507
1791.58	104.958	1791.58	245.446
1793.5	105.02	1793.5	245.612
1795.43	104.999	1795.43	245.791
1797.36	105.151	1797.36	245.768
1799.29	105.244	1799.29	245.772
1801.22	105.306	1801.22	245.881
1803.15	105.36	1803.15	245.918
1805.08	105.387	1805.08	245.988
1807	105.541	1807	246.045
1808.93	105.613	1808.93	246.026
1810.86	105.538	1810.86	246.018
1812.79	105.563	1812.79	246.1
1814.72	105.652	1814.72	246.195
1816.65	105.783	1816.65	246.4
1818.57	105.753	1818.57	246.386
1820.5	105.677	1820.5	246.338
1822.43	105.67	1822.43	246.359
1824.36	105.678	1824.36	246.434
1826.29	105.698	1826.29	246.51
1828.22	105.809	1828.22	246.45
1830.14	105.908	1830.14	246.386
1832.07	105.929	1832.07	246.405
1834	105.895	1834	246.424
1835.93	105.933	1835.93	246.584
1837.86	105.888	1837.86	246.602
1839.79	105.992	1839.79	246.459
1841.72	106.195	1841.72	246.5
1843.64	106.235	1843.64	246.702
1845.57	106.026	1845.57	246.615
1847.5	106.044	1847.5	246.649
1849.43	106.123	1849.43	246.566
1851.36	106.097	1851.36	246.544
1853.29	106.128	1853.29	246.606
1855.22	106.067	1855.22	246.673
1857.14	105.979	1857.14	246.651
1859.07	106.029	1859.07	246.567
1861	106.076	1861	246.533
1862.93	106.069	1862.93	246.588
1864.86	106.138	1864.86	246.669
1866.79	106.369	1866.79	246.776
1868.71	106.293	1868.71	246.777
1870.64	106.119	1870.64	246.734
1872.57	106.152	1872.57	246.742
1874.5	106.063	1874.5	246.793
1876.43	105.861	1876.43	246.855
1878.36	105.914	1878.36	246.889
1880.29	106.156	1880.29	246.901
1882.21	106.357	1882.21	246.88
1884.14	106.241	1884.14	246.743
1886.07	106.273	1886.07	246.832
1888	106.255	1888	246.805
1889.93	106.142	1889.93	246.806
1891.86	106.183	1891.86	246.811
1893.79	106.43	1893.79	246.786
1895.71	106.578	1895.71	246.743
1897.64	106.458	1897.64	246.952
1899.57	106.142	1899.57	247.013
1901.5	106.013	1901.5	247.04
1903.43	106.006	1903.43	247.122
1905.36	106.224	1905.36	246.96
1907.29	106.139	1907.29	246.864
1909.21	106.041	1909.21	246.994
1911.14	106.16	1911.14	246.912
1913.07	106.217	1913.07	246.767
1915	106.064	1915	246.665
1916.93	105.915	1916.93	246.554
1918.86	105.886	1918.86	246.62
1920.78	105.99	1920.78	246.799
1922.71	106.063	1922.71	246.887
1924.64	106.223	1924.64	246.965
1926.57	106.442	1926.57	246.895
1928.5	106.544	1928.5	247.036
1930.43	106.529	1930.43	247.122
1932.36	106.562	1932.36	246.97
1934.28	106.441	1934.28	247.019
1936.21	106.263	1936.21	247.239
1938.14	106.311	1938.14	247.301
1940.07	106.514	1940.07	247.279
1942	106.01	1942	247.177
1943.93	105.819	1943.93	247.167
1945.86	105.683	1945.86	246.956
1947.78	105.16	1947.78	246.805
1949.71	105.518	1949.71	247.173
1951.64	106.391	1951.64	247.362
1953.57	106.317	1953.57	247.358
1955.5	105.682	1955.5	247.369
1957.43	105.671	1957.43	247.564
1959.35	105.943	1959.35	247.717
1961.28	105.871	1961.28	247.241
1963.21	106.12	1963.21	247.119
1965.14	105.921	1965.14	246.758
1967.07	105.828	1967.07	247.22
1969	106.939	1969	248.075
1970.92	107.37	1970.92	248.12
1972.85	106.862	1972.85	248.014
1974.78	105.743	1974.78	248.056
1976.71	104.976	1976.71	247.733
1978.64	104.602	1978.64	246.927
1980.57	104.237	1980.57	246.454
1982.5	104.573	1982.5	247.185
1984.42	105.358	1984.42	247.196
1986.35	105.604	1986.35	246.83
1988.28	104.995	1988.28	246.655
1990.21	105.226	1990.21	247.32
1992.14	105.462	1992.14	247.537
1994.07	104.834	1994.07	247.313
1996	105.189	1996	247.221
1997.92	105.777	1997.92	247.288
1999.85	105.858	1999.85	247.245
2001.78	105.927	2001.78	247.782
2003.71	106.445	2003.71	248.318
2005.64	105.98	2005.64	248.285
2007.57	105.161	2007.57	247.675
2009.49	104.854	2009.49	247.432
2011.42	104.93	2011.42	247.714
2013.35	105.052	2013.35	247.866
2015.28	104.619	2015.28	247.448
2017.21	105.011	2017.21	247.572
2019.14	105.166	2019.14	247.912
2021.07	104.769	2021.07	248.11
2022.99	104.879	2022.99	247.66
2024.92	104.44	2024.92	248.049
2026.85	104.208	2026.85	248.277
2028.78	105.082	2028.78	247.646
2030.71	105.485	2030.71	247.574
2032.64	105.055	2032.64	247.868
2034.57	104.596	2034.57	247.345
2036.49	104.685	2036.49	247.267
2038.42	104.261	2038.42	247.238
2040.35	103.827	2040.35	247.106
2042.28	104.391	2042.28	247.003
2044.21	104.667	2044.21	246.847
2046.14	104.563	2046.14	246.96
2048.07	104.375	2048.07	247.13
2049.99	103.52	2049.99	246.268
2051.92	103.667	2051.92	245.83
2053.85	104.467	2053.85	246.281
2055.78	104.281	2055.78	246.318
2057.71	103.837	2057.71	246.167
2059.64	104.105	2059.64	246.078
2061.57	104.63	2061.57	245.771
2063.49	104.682	2063.49	246.17
2065.42	104.594	2065.42	246.777
2067.35	104.444	2067.35	246.97
2069.28	104.519	2069.28	246.567
2071.21	104.593	2071.21	246.244
2073.14	104.536	2073.14	246.111
2075.06	104.197	2075.06	246.179
2076.99	104.042	2076.99	246.202
2078.92	104.195	2078.92	246.097
2080.85	104.136	2080.85	246.102
2082.78	104.392	2082.78	246.042
2084.71	104.671	2084.71	246.076
2086.64	104.439	2086.64	246.231
2088.56	103.995	2088.56	246.045
2090.49	104.082	2090.49	246.128
2092.42	104.315	2092.42	246.345
2094.35	104.327	2094.35	246.31
2096.28	104.194	2096.28	246.154
2098.21	103.968	2098.21	246.083
2100.14	104	2100.14	246.037
2102.06	104.096	2102.06	245.904
2103.99	104.109	2103.99	245.865
2105.92	104.139	2105.92	246.107
2107.85	104.184	2107.85	245.99
2109.78	104.325	2109.78	245.76
2111.71	103.897	2111.71	245.83
2113.63	103.348	2113.63	246.092
2115.56	103.547	2115.56	246.179
2117.49	103.738	2117.49	246.22
2119.42	103.766	2119.42	246.075
2121.35	103.704	2121.35	245.837
2123.28	103.367	2123.28	245.562
2125.2	103.2	2125.2	245.564
2127.13	103.26	2127.13	245.84
2129.06	103.415	2129.06	245.97
2130.99	103.878	2130.99	246.117
2132.92	104.398	2132.92	246.308
2134.85	104.383	2134.85	246.238
2136.78	104.026	2136.78	246.146
2138.7	103.188	2138.7	246.36
2140.63	103.037	2140.63	246.696
2142.56	103.446	2142.56	246.256
2144.49	103.483	2144.49	245.879
2146.42	103.507	2146.42	246.547
2148.35	103.572	2148.35	247.274
2150.28	103.367	2150.28	247.087
2152.2	103.347	2152.2	246.865
2154.13	104.016	2154.13	247.02
2156.06	104.674	2156.06	247.66
2157.99	105.286	2157.99	247.964
2159.92	103.987	2159.92	246.446
2161.85	101.981	2161.85	245.745
2163.78	101.782	2163.78	245.656
2165.7	102.543	2165.7	245.441
2167.63	102.529	2167.63	245.379
2169.56	102.328	2169.56	245.969
2171.49	102.573	2171.49	246.654
2173.42	103.663	2173.42	246.427
2175.35	103.66	2175.35	246.003
2177.28	102.36	2177.28	246.014
2179.2	102.114	2179.2	246.489
2181.13	102.381	2181.13	246.778
2183.06	102.305	2183.06	246.098
2184.99	102.587	2184.99	245.75
2186.92	102.559	2186.92	245.751
2188.85	102.2	2188.85	245.672
2190.77	102.101	2190.77	245.92
2192.7	102.703	2192.7	245.705
2194.63	103.168	2194.63	245.14
2196.56	102.581	2196.56	245.66
2198.49	101.969	2198.49	246.187
2200.42	102.089	2200.42	246.029
2202.34	102.351	2202.34	245.735
2204.27	102.1	2204.27	245.458
2206.2	101.886	2206.2	245.473
2208.13	102.355	2208.13	245.962
2210.06	102.259	2210.06	246.238
2211.99	102.491	2211.99	246.248
2213.92	102.896	2213.92	246.003
2215.84	102.619	2215.84	245.667
2217.77	102.836	2217.77	245.725
2219.7	102.961	2219.7	246.127
2221.63	102.399	2221.63	245.86
2223.56	102.151	2223.56	245.351
2225.49	102.481	2225.49	245.435
2227.42	102.485	2227.42	245.326
2229.34	102.576	2229.34	245.48
2231.27	102.642	2231.27	246.05
2233.2	102.149	2233.2	245.739
2235.13	101.88	2235.13	245.393
2237.06	101.988	2237.06	245.489
2238.99	101.916	2238.99	245.607
2240.91	101.971	2240.91	245.526
2242.84	102.314	2242.84	245.157
2244.77	102.399	2244.77	245.113
2246.7	102.167	2246.7	245.315
2248.63	102.213	2248.63	245.357
2250.56	102.242	2250.56	245.361
2252.49	102.085	2252.49	245.177
2254.41	102.177	2254.41	245.056
2256.34	102.221	2256.34	245.002
2258.27	102.086	2258.27	244.983
2260.2	102.091	2260.2	245.123
2262.13	102.216	2262.13	245.231
2264.06	102.017	2264.06	245.172
2265.99	101.855	2265.99	245.132
2267.91	101.605	2267.91	245.037
2269.84	101.392	2269.84	244.974
2271.77	101.486	2271.77	245.006
2273.7	101.536	2273.7	244.887
2275.63	101.52	2275.63	244.63
2277.56	101.45	2277.56	244.506
2279.49	101.429	2279.49	244.563
2281.41	101.499	2281.41	244.482
2283.34	101.395	2283.34	244.364
2285.27	101.049	2285.27	244.184
2287.2	100.915	2287.2	244.099
2289.13	100.85	2289.13	244.302
2291.06	100.871	2291.06	244.453
2292.99	100.879	2292.99	244.411
2294.91	100.87	2294.91	244.425
2296.84	100.929	2296.84	244.439
2298.77	101.09	2298.77	244.378
2300.7	100.981	2300.7	244.381
2302.63	100.786	2302.63	244.291
2304.56	100.765	2304.56	244.259
2306.48	100.912	2306.48	244.159
2308.41	100.945	2308.41	244.154
2310.34	100.83	2310.34	244.198
2312.27	100.71	2312.27	244.06
2314.2	100.564	2314.2	244.133
2316.13	100.539	2316.13	244.166
2318.05	100.563	2318.05	243.998
2319.98	100.419	2319.98	243.802
2321.91	100.199	2321.91	243.675
2323.84	99.9368	2323.84	243.498
2325.77	100.057	2325.77	243.635
2327.7	100.484	2327.7	244.221
2329.63	100.679	2329.63	244.35
2331.55	100.678	2331.55	244.193
2333.48	100.707	2333.48	244.204
2335.41	100.799	2335.41	244.24
2337.34	100.844	2337.34	244.316
2339.27	100.82	2339.27	244.37
2341.2	100.778	2341.2	244.327
2343.13	100.712	2343.13	244.316
2345.05	100.659	2345.05	244.341
2346.98	100.636	2346.98	244.343
2348.91	100.61	2348.91	244.366
2350.84	100.603	2350.84	244.309
2352.77	100.638	2352.77	244.266
2354.7	100.691	2354.7	244.388
2356.62	100.68	2356.62	244.487
2358.55	100.666	2358.55	244.493
2360.48	100.681	2360.48	244.483
2362.41	100.627	2362.41	244.478
2364.34	100.666	2364.34	244.535
2366.27	100.831	2366.27	244.729
2368.2	100.824	2368.2	244.796
2370.12	100.738	2370.12	244.644
2372.05	100.647	2372.05	244.66
2373.98	100.62	2373.98	244.561
2375.91	100.715	2375.91	244.427
2377.84	100.672	2377.84	244.449
2379.77	100.619	2379.77	244.573
2381.7	100.561	2381.7	244.531
2383.62	100.508	2383.62	244.469
2385.55	100.441	2385.55	244.507
2387.48	100.394	2387.48	244.466
2389.41	100.29	2389.41	244.392
2391.34	100.305	2391.34	244.299
2393.27	100.328	2393.27	244.288
2395.2	100.19	2395.2	244.397
2397.12	99.9557	2397.12	244.317
2399.05	99.9073	2399.05	244.237
2400.98	100.007	2400.98	244.31
2402.91	99.9709	2402.91	244.376
2404.84	99.8583	2404.84	244.271
2406.77	99.7701	2406.77	244.024
2408.7	99.5888	2408.7	243.92
2410.62	99.5011	2410.62	244.089
2412.55	99.5851	2412.55	244.115
2414.48	99.7901	2414.48	244.072
2416.41	99.8658	2416.41	243.98
2418.34	99.6268	2418.34	243.886
2420.27	99.3694	2420.27	243.748
2422.19	99.3098	2422.19	243.796
2424.12	99.2931	2424.12	243.842
2426.05	99.4065	2426.05	243.758
2427.98	99.5519	2427.98	243.79
2429.91	99.3701	2429.91	243.896
2431.84	99.0704	2431.84	243.872
2433.76	98.9123	2433.76	243.688
2435.69	98.9111	2435.69	243.567
2437.62	98.881	2437.62	243.478
2439.55	98.9052	2439.55	243.52
2441.48	98.968	2441.48	243.656
2443.41	98.9397	2443.41	243.673
2445.34	98.9517	2445.34	243.572
2447.26	98.8055	2447.26	243.351
2449.19	98.6408	2449.19	243.244
2451.12	98.6011	2451.12	243.274
2453.05	98.4815	2453.05	243.293
2454.98	98.3001	2454.98	243.26
2456.91	98.1342	2456.91	243.18
2458.84	98.1782	2458.84	243.066
2460.76	98.2481	2460.76	243.082
2462.69	98.3281	2462.69	243.101
2464.62	98.2625	2464.62	242.998
2466.55	98.1637	2466.55	243.001
2468.48	98.0332	2468.48	243.032
2470.41	97.9158	2470.41	242.978
2472.34	97.7732	2472.34	242.871
2474.26	97.6763	2474.26	242.799
2476.19	97.5659	2476.19	242.793
2478.12	97.5011	2478.12	242.72
2480.05	97.5891	2480.05	242.682
2481.98	97.5223	2481.98	242.639
2483.91	97.3271	2483.91	242.645
2485.83	97.2815	2485.83	242.729
2487.76	97.3551	2487.76	242.806
2489.69	97.3757	2489.69	242.689
2491.62	97.443	2491.62	242.618
2493.55	97.6174	2493.55	242.701
2495.48	97.4967	2495.48	242.711
2497.41	97.3658	2497.41	242.661
2499.33	97.4055	2499.33	242.711
2501.26	97.424	2501.26	242.703
2503.19	97.2972	2503.19	242.682
2505.12	97.1571	2505.12	242.683
2507.05	97.1987	2507.05	242.667
2508.98	97.2357	2508.98	242.698
2510.91	97.2488	2510.91	242.742
2512.83	97.2684	2512.83	242.785
2514.76	97.2499	2514.76	242.658
2516.69	97.1583	2516.69	242.411
2518.62	97.1602	2518.62	242.398
2520.55	97.2339	2520.55	242.446
2522.48	97.0948	2522.48	242.342
2524.41	96.902	2524.41	242.261
2526.33	97.0256	2526.33	242.331
2528.26	97.0825	2528.26	242.262
2530.19	96.9746	2530.19	242.194
2532.12	96.8318	2532.12	242.233
2534.05	96.7151	2534.05	242.303
2535.98	96.5265	2535.98	242.395
2537.9	96.5346	2537.9	242.341
2539.83	96.6738	2539.83	242.135
2541.76	96.5776	2541.76	242.078
2543.69	96.515	2543.69	242.086
2545.62	96.6051	2545.62	242.022
2547.55	96.6071	2547.55	242.004
2549.47	96.4634	2549.47	241.978
2551.4	96.4459	2551.4	241.963
2553.33	96.4453	2553.33	242.097
2555.26	96.3965	2555.26	242.102
2557.19	96.3867	2557.19	242.018
2559.12	96.3671	2559.12	241.937
2561.05	96.3668	2561.05	241.909
2562.97	96.2601	2562.97	241.959
2564.9	96.1983	2564.9	241.913
2566.83	96.1207	2566.83	241.838
2568.76	96.087	2568.76	241.822
2570.69	96.1825	2570.69	241.7
2572.62	96.0964	2572.62	241.709
2574.55	95.8334	2574.55	241.795
2576.47	95.8364	2576.47	241.864
2578.4	95.9813	2578.4	241.852
2580.33	96.0168	2580.33	241.706
2582.26	96.0128	2582.26	241.602
2584.19	95.9329	2584.19	241.661
2586.12	95.8037	2586.12	241.656
2588.05	95.8837	2588.05	241.66
2589.97	95.93	2589.97	241.615
2591.9	95.8423	2591.9	241.67
2593.83	95.7816	2593.83	241.639
2595.76	95.7875	2595.76	241.571
2597.69	95.7352	2597.69	241.623
2599.62	95.6276	2599.62	241.678
2601.54	95.6504	2601.54	241.591
2603.47	95.6907	2603.47	241.501
2605.4	95.6263	2605.4	241.497
2607.33	95.548	2607.33	241.38
2609.26	95.5067	2609.26	241.258
2611.19	95.412	2611.19	241.329
2613.11	95.4116	2613.11	241.292
2615.04	95.4442	2615.04	241.168
2616.97	95.3685	2616.97	241.254
2618.9	95.3038	2618.9	241.332
2620.83	95.3217	2620.83	241.234
2622.76	95.2014	2622.76	241.104
2624.69	95.1454	2624.69	241.081
2626.61	95.2496	2626.61	241.068
2628.54	95.3207	2628.54	241.09
2630.47	95.199	2630.47	241.077
2632.4	95.0222	2632.4	241.019
2634.33	94.8465	2634.33	240.955
2636.26	94.7725	2636.26	240.845
2638.19	94.7719	2638.19	240.716
2640.11	94.7809	2640.11	240.658
2642.04	94.6768	2642.04	240.695
2643.97	94.5522	2643.97	240.588
2645.9	94.4798	2645.9	240.519
2647.83	94.4571	2647.83	240.453
2649.76	94.4655	2649.76	240.33
2651.68	94.417	2651.68	240.261
2653.61	94.298	2653.61	240.282
2655.54	94.2254	2655.54	240.298
2657.47	94.1065	2657.47	240.28
2659.4	94.0059	2659.4	240.238
2661.33	93.9418	2661.33	240.266
2663.26	93.9475	2663.26	240.238
2665.18	93.9771	2665.18	240.17
2667.11	93.9846	2667.11	240.062
2669.04	93.9235	2669.04	239.998
2670.97	93.8674	2670.97	240.017
2672.9	93.8589	2672.9	239.964
2674.83	93.7833	2674.83	239.868
2676.76	93.62	2676.76	239.784
2678.68	93.4153	2678.68	239.704
2680.61	93.3499	2680.61	239.615
2682.54	93.3118	2682.54	239.551
2684.47	93.1862	2684.47	239.553
2686.4	93.1104	2686.4	239.511
2688.33	93.0292	2688.33	239.423
2690.26	92.9215	2690.26	239.334
2692.18	92.8379	2692.18	239.254
2694.11	92.7108	2694.11	239.152
2696.04	92.6287	2696.04	239.077
2697.97	92.6017	2697.97	239.009
2699.9	92.484	2699.9	238.898
2701.83	92.4524	2701.83	238.879
2703.76	92.4982	2703.76	238.928
2705.68	92.434	2705.68	238.843
2707.61	92.3553	2707.61	238.722
2709.54	92.2261	2709.54	238.675
2711.47	92.1224	2711.47	238.688
2713.4	92.0484	2713.4	238.614
2715.33	91.9632	2715.33	238.467
2717.25	91.8894	2717.25	238.487
2719.18	91.9083	2719.18	238.518
2721.11	91.8119	2721.11	238.415
2723.04	91.6853	2723.04	238.339
2724.97	91.6794	2724.97	238.272
2726.9	91.6488	2726.9	238.206
2728.82	91.5705	2728.82	238.14
2730.75	91.4523	2730.75	238.04
2732.68	91.3619	2732.68	237.976
2734.61	91.343	2734.61	238.006
2736.54	91.2971	2736.54	238.008
2738.47	91.2427	2738.47	237.971
2740.4	91.2802	2740.4	237.941
2742.32	91.2732	2742.32	237.892
2744.25	91.1892	2744.25	237.81
2746.18	91.2382	2746.18	237.786
2748.11	91.2541	2748.11	237.864
2750.04	91.1913	2750.04	237.871
2751.97	91.1188	2751.97	237.733
2753.9	91.0612	2753.9	237.716
2755.82	91.0234	2755.82	237.694
2757.75	90.9233	2757.75	237.694
2759.68	90.9488	2759.68	237.729
2761.61	91.0319	2761.61	237.635
2763.54	91.0436	2763.54	237.581
2765.47	90.9756	2765.47	237.595
2767.39	90.8679	2767.39	237.529
2769.32	90.849	2769.32	237.532
2771.25	90.8172	2771.25	237.592
2773.18	90.7661	2773.18	237.551
2775.11	90.6494	2775.11	237.513
2777.04	90.6004	2777.04	237.424
2778.97	90.6074	2778.97	237.378
2780.89	90.6062	2780.89	237.334
2782.82	90.5942	2782.82	237.224
2784.75	90.5268	2784.75	237.154
2786.68	90.4364	2786.68	237.207
2788.61	90.3686	2788.61	237.208
2790.54	90.3557	2790.54	237.191
2792.47	90.4086	2792.47	237.206
2794.39	90.4099	2794.39	237.182
2796.32	90.3508	2796.32	237.087
2798.25	90.2608	2798.25	237.008
2800.18	90.161	2800.18	236.993
2802.11	90.0922	2802.11	237.053
2804.04	90.0666	2804.04	237.047
2805.97	90.1015	2805.97	236.892
2807.89	90.0652	2807.89	236.823
2809.82	90.054	2809.82	236.858
2811.75	90.0606	2811.75	236.896
2813.68	90.0146	2813.68	236.841
2815.61	89.9013	2815.61	236.732
2817.54	89.7982	2817.54	236.705
2819.47	89.7645	2819.47	236.719
2821.39	89.7141	2821.39	236.702
2823.32	89.6663	2823.32	236.692
2825.25	89.6129	2825.25	236.642
2827.18	89.5567	2827.18	236.611
2829.11	89.4301	2829.11	236.599
2831.04	89.3322	2831.04	236.551
2832.96	89.4147	2832.96	236.501
2834.89	89.4019	2834.89	236.495
2836.82	89.3032	2836.82	236.441
2838.75	89.2647	2838.75	236.378
2840.68	89.2464	2840.68	236.296
2842.61	89.1441	2842.61	236.165
2844.53	89.1121	2844.53	236.038
2846.46	89.0966	2846.46	236.039
2848.39	89.0101	2848.39	236.086
2850.32	89.0024	2850.32	236.061
2852.25	88.9906	2852.25	236.001
2854.18	88.8675	2854.18	235.944
2856.11	88.7436	2856.11	235.847
2858.03	88.6429	2858.03	235.713
2859.96	88.5856	2859.96	235.619
2861.89	88.5672	2861.89	235.593
2863.82	88.5309	2863.82	235.591
2865.75	88.4426	2865.75	235.557
2867.68	88.2914	2867.68	235.424
2869.61	88.1303	2869.61	235.217
2871.53	87.9874	2871.53	235.105
2873.46	87.9878	2873.46	235.179
2875.39	87.9914	2875.39	235.164
2877.32	87.8751	2877.32	235.049
2879.25	87.8029	2879.25	234.942
2881.18	87.829	2881.18	234.787
2883.11	87.7939	2883.11	234.768
2885.03	87.6345	2885.03	234.804
2886.96	87.5412	2886.96	234.645
2888.89	87.5267	2888.89	234.41
2890.82	87.4105	2890.82	234.343
2892.75	87.2174	2892.75	234.328
2894.68	87.0993	2894.68	234.25
2896.61	87.0808	2896.61	234.198
2898.53	87.0131	2898.53	234.174
2900.46	87.0142	2900.46	234.213
2902.39	87.0767	2902.39	234.217
2904.32	86.9409	2904.32	234.098
2906.25	86.8243	2906.25	233.952
2908.18	86.7331	2908.18	233.846
2910.1	86.593	2910.1	233.756
2912.03	86.4649	2912.03	233.726
2913.96	86.3421	2913.96	233.659
2915.89	86.3077	2915.89	233.516
2917.82	86.2017	2917.82	233.477
2919.75	86.1303	2919.75	233.494
2921.68	86.1458	2921.68	233.422
2923.6	86.0819	2923.6	233.268
2925.53	86.0182	2925.53	233.176
2927.46	85.9565	2927.46	233.142
2929.39	85.7879	2929.39	233.078
2931.32	85.6334	2931.32	232.982
2933.25	85.5665	2933.25	232.867
2935.18	85.4647	2935.18	232.704
2937.1	85.352	2937.1	232.613
2939.03	85.2274	2939.03	232.521
2940.96	85.1151	2940.96	232.409
2942.89	85.0903	2942.89	232.297
2944.82	84.9982	2944.82	232.179
2946.75	84.9096	2946.75	232.099
2948.67	84.8225	2948.67	232.018
2950.6	84.6372	2950.6	231.885
2952.53	84.506	2952.53	231.822
2954.46	84.472	2954.46	231.709
2956.39	84.4673	2956.39	231.528
2958.32	84.3713	2958.32	231.424
2960.24	84.2654	2960.24	231.386
2962.17	84.1873	2962.17	231.287
2964.1	84.0894	2964.1	231.113
2966.03	83.9156	2966.03	230.986
2967.96	83.8276	2967.96	230.82
2969.89	83.7357	2969.89	230.68
2971.82	83.6367	2971.82	230.567
2973.74	83.6148	2973.74	230.416
2975.67	83.5309	2975.67	230.28
2977.6	83.4873	2977.6	230.213
2979.53	83.4751	2979.53	230.152
2981.46	83.4152	2981.46	230.026
2983.39	83.1465	2983.39	229.887
2985.32	82.8118	2985.32	229.632
2987.24	82.6216	2987.24	229.438
2989.17	82.5703	2989.17	229.356
2991.1	82.3651	2991.1	229.205
2993.03	82.0824	2993.03	229.049
2994.96	81.8992	2994.96	228.881
2996.89	81.7173	2996.89	228.726
2998.82	81.4838	2998.82	228.557
3000.74	81.1853	3000.74	228.462
3002.67	80.9841	3002.67	228.266
3004.6	80.7836	3004.6	227.88
3006.53	80.5668	3006.53	227.642
3008.46	80.2935	3008.46	227.564
3010.39	80.0186	3010.39	227.374
3012.32	79.7878	3012.32	227.097
3014.24	79.5737	3014.24	226.927
3016.17	79.3153	3016.17	226.783
3018.1	79.0347	3018.1	226.533
3020.03	78.8496	3020.03	226.251
3021.96	78.6472	3021.96	225.98
3023.89	78.3817	3023.89	225.704
3025.81	78.1621	3025.81	225.498
3027.74	77.8991	3027.74	225.269
3029.67	77.5668	3029.67	225.016
3031.6	77.1914	3031.6	224.804
3033.53	76.9467	3033.53	224.575
3035.46	76.6944	3035.46	224.29
3037.39	76.4492	3037.39	223.97
3039.31	76.2812	3039.31	223.713
3041.24	76.054	3041.24	223.416
3043.17	75.8675	3043.17	223.172
3045.1	75.6278	3045.1	222.967
3047.03	75.3214	3047.03	222.731
3048.96	75.0719	3048.96	222.433
3050.89	74.727	3050.89	222.05
3052.81	74.4916	3052.81	221.798
3054.74	74.3947	3054.74	221.584
3056.67	74.1251	3056.67	221.254
3058.6	73.8523	3058.6	221.015
3060.53	73.717	3060.53	220.789
3062.46	73.5194	3062.46	220.453
3064.38	73.2878	3064.38	220.155
3066.31	73.0941	3066.31	220.065
3068.24	72.9428	3068.24	219.935
3070.17	72.7794	3070.17	219.698
3072.1	72.5831	3072.1	219.508
3074.03	72.3278	3074.03	219.248
3075.95	72.0752	3075.95	218.892
3077.88	71.9142	3077.88	218.601
3079.81	71.7922	3079.81	218.436
3081.74	71.6978	3081.74	218.401
3083.67	71.6143	3083.67	218.263
3085.6	71.5493	3085.6	218.167
3087.53	71.5039	3087.53	218.18
3089.45	71.449	3089.45	218.085
3091.38	71.3779	3091.38	218.005
3093.31	71.2433	3093.31	217.93
3095.24	71.2341	3095.24	217.816
3097.17	71.2665	3097.17	217.683
3099.1	71.0928	3099.1	217.682
3101.03	70.9502	3101.03	217.71
3102.95	71.0159	3102.95	217.631
3104.88	71.0542	3104.88	217.575
3106.81	71.0447	3106.81	217.552
3108.74	71.0565	3108.74	217.607
3110.67	70.9246	3110.67	217.56
3112.6	70.8189	3112.6	217.452
3114.53	70.7587	3114.53	217.383
3116.45	70.679	3116.45	217.305
3118.38	70.6688	3118.38	217.204
3120.31	70.6045	3120.31	217.107
3122.24	70.4704	3122.24	217.018
3124.17	70.3303	3124.17	216.859
3126.1	70.2287	3126.1	216.746
3128.03	70.1976	3128.03	216.677
3129.95	70.1571	3129.95	216.551
3131.88	69.9495	3131.88	216.45
3133.81	69.8063	3133.81	216.252
3135.74	69.6688	3135.74	216.127
3137.67	69.5884	3137.67	216.133
3139.59	69.5098	3139.59	215.965
3141.52	69.3428	3141.52	215.675
3143.45	69.1969	3143.45	215.493
3145.38	69.0058	3145.38	215.432
3147.31	68.9834	3147.31	215.321
3149.24	68.9686	3149.24	215.16
3151.17	68.8251	3151.17	215.047
3153.09	68.6962	3153.09	214.927
3155.02	68.5339	3155.02	214.768
3156.95	68.431	3156.95	214.678
3158.88	68.4279	3158.88	214.602
3160.81	68.4122	3160.81	214.522
3162.74	68.3843	3162.74	214.532
3164.67	68.2756	3164.67	214.56
3166.59	68.2306	3166.59	214.556
3168.52	68.3047	3168.52	214.535
3170.45	68.2752	3170.45	214.433
3172.38	68.0727	3172.38	214.381
3174.31	68.0285	3174.31	214.359
3176.24	68.2261	3176.24	214.389
3178.17	68.3536	3178.17	214.321
3180.09	68.2538	3180.09	214.216
3182.02	68.3056	3182.02	214.33
3183.95	68.3788	3183.95	214.509
3185.88	68.4416	3185.88	214.562
3187.81	68.5451	3187.81	214.706
3189.74	68.6899	3189.74	214.74
3191.66	68.8258	3191.66	214.768
3193.59	68.8994	3193.59	214.933
3195.52	68.958	3195.52	215.076
3197.45	69.04	3197.45	215.153
3199.38	69.1098	3199.38	215.218
3201.31	69.2237	3201.31	215.285
3203.24	69.43	3203.24	215.392
3205.16	69.6608	3205.16	215.572
3207.09	69.8164	3207.09	215.797
3209.02	69.8196	3209.02	215.879
3210.95	70.0155	3210.95	215.931
3212.88	70.1371	3212.88	216.112
3214.81	70.138	3214.81	216.288
3216.74	70.2237	3216.74	216.254
3218.66	70.4138	3218.66	216.365
3220.59	70.5596	3220.59	216.53
3222.52	70.566	3222.52	216.599
3224.45	70.5509	3224.45	216.59
3226.38	70.5212	3226.38	216.654
3228.31	70.6069	3228.31	216.779
3230.24	70.6518	3230.24	216.831
3232.16	70.6624	3232.16	216.795
3234.09	70.7318	3234.09	216.841
3236.02	70.7058	3236.02	216.84
3237.95	70.7176	3237.95	216.754
3239.88	70.7697	3239.88	216.758
3241.81	70.7159	3241.81	216.739
3243.73	70.7637	3243.73	216.746
3245.66	70.8244	3245.66	216.735
3247.59	70.8349	3247.59	216.709
3249.52	70.9232	3249.52	216.848
3251.45	71.0513	3251.45	216.984
3253.38	71.1723	3253.38	217.035
3255.3	71.1978	3255.3	217.11
3257.23	71.2259	3257.23	217.076
3259.16	71.3181	3259.16	217.082
3261.09	71.4139	3261.09	217.19
3263.02	71.5377	3263.02	217.368
3264.95	71.5767	3264.95	217.546
3266.88	71.6572	3266.88	217.541
3268.8	71.7669	3268.8	217.587
3270.73	72.0079	3270.73	217.646
3272.66	72.1505	3272.66	217.79
3274.59	72.1839	3274.59	217.915
3276.52	72.2546	3276.52	217.98
3278.45	72.4147	3278.45	218.033
3280.38	72.5706	3280.38	218.13
3282.3	72.7175	3282.3	218.36
3284.23	72.8739	3284.23	218.437
3286.16	72.8581	3286.16	218.535
3288.09	72.9327	3288.09	218.682
3290.02	73.1704	3290.02	218.745
3291.95	73.4342	3291.95	218.898
3293.88	73.6199	3293.88	219.106
3295.8	73.7669	3295.8	219.235
3297.73	73.9414	3297.73	219.428
3299.66	74.1523	3299.66	219.73
3301.59	74.3967	3301.59	220.063
3303.52	74.7268	3303.52	220.271
3305.45	75.0818	3305.45	220.366
3307.38	75.2883	3307.38	220.525
3309.3	75.4135	3309.3	220.935
3311.23	75.6085	3311.23	221.256
3313.16	75.9901	3313.16	221.431
3315.09	76.3291	3315.09	221.723
3317.02	76.6247	3317.02	222.007
3318.95	76.99	3318.95	222.318
3320.88	77.3202	3320.88	222.612
3322.8	77.6075	3322.8	222.805
3324.73	77.8312	3324.73	222.961
3326.66	77.9868	3326.66	223.229
3328.59	78.2601	3328.59	223.477
3330.52	78.6885	3330.52	223.807
3332.45	79.1063	3332.45	224.144
3334.37	79.4149	3334.37	224.325
3336.3	79.6667	3336.3	224.587
3338.23	80.0099	3338.23	224.972
3340.16	80.2265	3340.16	225.326
3342.09	80.4992	3342.09	225.584
3344.02	80.8817	3344.02	225.818
3345.95	81.0385	3345.95	226.171
3347.87	81.2851	3347.87	226.497
3349.8	81.7551	3349.8	226.692
3351.73	82.1173	3351.73	226.856
3353.66	82.294	3353.66	227.217
3355.59	82.5881	3355.59	227.54
3357.52	82.9552	3357.52	227.695
3359.44	83.3376	3359.44	227.829
3361.37	83.6415	3361.37	228.063
3363.3	83.8532	3363.3	228.423
3365.23	84.0549	3365.23	228.712
3367.16	84.3486	3367.16	228.974
3369.09	84.613	3369.09	229.254
3371.01	84.8086	3371.01	229.423
3372.94	84.9576	3372.94	229.599
3374.87	85.1462	3374.87	229.818
3376.8	85.3684	3376.8	230.008
3378.73	85.5502	3378.73	230.195
3380.66	85.6804	3380.66	230.478
3382.59	85.8194	3382.59	230.731
3384.51	86.109	3384.51	230.837
3386.44	86.38	3386.44	231.009
3388.37	86.6527	3388.37	231.203
3390.3	86.8249	3390.3	231.317
3392.23	86.9652	3392.23	231.461
3394.16	87.1174	3394.16	231.74
3396.09	87.352	3396.09	231.896
3398.01	87.5802	3398.01	232.035
3399.94	87.6992	3399.94	232.285
3401.87	87.8277	3401.87	232.497
3403.8	88.119	3403.8	232.712
3405.73	88.2993	3405.73	232.896
3407.66	88.453	3407.66	233.071
3409.59	88.5578	3409.59	233.28
3411.51	88.7196	3411.51	233.457
3413.44	89.0079	3413.44	233.545
3415.37	89.2382	3415.37	233.691
3417.3	89.4102	3417.3	233.97
3419.23	89.4537	3419.23	234.184
3421.16	89.6603	3421.16	234.302
3423.09	89.9354	3423.09	234.414
3425.01	90.1798	3425.01	234.514
3426.94	90.2733	3426.94	234.593
3428.87	90.3718	3428.87	234.695
3430.8	90.4464	3430.8	234.919
3432.73	90.5863	3432.73	235.117
3434.66	90.706	3434.66	235.217
3436.58	90.7625	3436.58	235.229
3438.51	90.8935	3438.51	235.241
3440.44	91.0278	3440.44	235.45
3442.37	91.1938	3442.37	235.631
3444.3	91.2989	3444.3	235.664
3446.23	91.4303	3446.23	235.793
3448.16	91.5581	3448.16	235.937
3450.08	91.608	3450.08	236.024
3452.01	91.7084	3452.01	236.107
3453.94	91.8273	3453.94	236.241
3455.87	91.8816	3455.87	236.357
3457.8	92.0216	3457.8	236.456
3459.73	92.1049	3459.73	236.628
3461.66	92.1101	3461.66	236.772
3463.58	92.2227	3463.58	236.761
3465.51	92.3255	3465.51	236.811
3467.44	92.4425	3467.44	236.856
3469.37	92.561	3469.37	236.934
3471.3	92.5847	3471.3	237.065
3473.23	92.5845	3473.23	237.168
3475.15	92.618	3475.15	237.192
3477.08	92.9615	3477.08	237.253
3479.01	93.2092	3479.01	237.45
3480.94	93.227	3480.94	237.699
3482.87	93.2833	3482.87	237.762
3484.8	93.3615	3484.8	237.854
3486.72	93.4823	3486.72	238.08
3488.65	93.5961	3488.65	238.095
3490.58	93.709	3490.58	238.051
3492.51	93.7255	3492.51	238.111
3494.44	93.8115	3494.44	238.246
3496.37	93.9251	3496.37	238.455
3498.3	94.2178	3498.3	238.512
3500.22	94.305	3500.22	238.495
3502.15	94.3387	3502.15	238.628
3504.08	94.5534	3504.08	238.884
3506.01	94.7903	3506.01	238.926
3507.94	94.8907	3507.94	239.003
3509.87	94.9431	3509.87	239.169
3511.8	94.9285	3511.8	239.228
3513.72	95.011	3513.72	239.307
3515.65	95.0594	3515.65	239.322
3517.58	95.1199	3517.58	239.429
3519.51	95.3221	3519.51	239.526
3521.44	95.4291	3521.44	239.574
3523.37	95.4699	3523.37	239.584
3525.3	95.4525	3525.3	239.63
3527.22	95.4649	3527.22	239.727
3529.15	95.6267	3529.15	239.803
3531.08	95.6362	3531.08	239.957
3533.01	95.5437	3533.01	239.993
3534.94	95.557	3534.94	239.994
3536.87	95.6099	3536.87	240.078
3538.8	95.6537	3538.8	240.197
3540.72	95.6768	3540.72	240.213
3542.65	95.7794	3542.65	240.08
3544.58	95.8761	3544.58	240.221
3546.51	96.0725	3546.51	240.337
3548.44	96.2163	3548.44	240.25
3550.37	96.334	3550.37	240.403
3552.29	96.3293	3552.29	240.615
3554.22	96.3481	3554.22	240.667
3556.15	96.4974	3556.15	240.643
3558.08	96.6879	3558.08	240.711
3560.01	96.7551	3560.01	240.778
3561.94	96.7742	3561.94	240.925
3563.86	96.885	3563.86	241.113
3565.79	96.9027	3565.79	241.071
3567.72	96.9015	3567.72	241.014
3569.65	96.942	3569.65	241.223
3571.58	97.0429	3571.58	241.335
3573.51	97.2032	3573.51	241.435
3575.44	97.2273	3575.44	241.505
3577.36	97.2675	3577.36	241.536
3579.29	97.3492	3579.29	241.63
3581.22	97.4722	3581.22	241.776
3583.15	97.6834	3583.15	241.855
3585.08	97.8378	3585.08	241.896
3587.01	98.0964	3587.01	241.92
3588.94	98.0757	3588.94	242.065
3590.86	98.0503	3590.86	242.221
3592.79	98.2298	3592.79	242.317
3594.72	98.3688	3594.72	242.423
3596.65	98.4192	3596.65	242.346
3598.58	98.3986	3598.58	242.465
3600.51	98.5199	3600.51	242.58
3602.43	98.6206	3602.43	242.579
3604.36	98.6686	3604.36	242.592
3606.29	98.8772	3606.29	242.637
3608.22	98.9957	3608.22	242.665
3610.15	99.1206	3610.15	242.711
3612.08	99.3313	3612.08	242.957
3614.01	99.3529	3614.01	243.174
3615.93	99.3163	3615.93	243.082
3617.86	99.4282	3617.86	243.252
3619.79	99.5236	3619.79	243.496
3621.72	99.7178	3621.72	243.622
3623.65	99.9268	3623.65	243.59
3625.58	100.014	3625.58	243.451
3627.51	100.125	3627.51	243.416
3629.43	100.279	3629.43	243.741
3631.36	100.296	3631.36	243.869
3633.29	100.209	3633.29	243.789
3635.22	100.384	3635.22	243.748
3637.15	100.576	3637.15	243.83
3639.08	100.655	3639.08	244.01
3641.01	100.722	3641.01	244.174
3642.93	100.796	3642.93	244.184
3644.86	101.007	3644.86	244.243
3646.79	101.042	3646.79	244.25
3648.72	100.969	3648.72	244.203
3650.65	101.143	3650.65	244.329
3652.58	101.197	3652.58	244.312
3654.51	101.041	3654.51	244.296
3656.43	101.135	3656.43	244.44
3658.36	101.4	3658.36	244.604
3660.29	101.589	3660.29	244.6
3662.22	101.474	3662.22	244.59
3664.15	101.52	3664.15	244.675
3666.08	101.683	3666.08	244.856
3668	101.561	3668	244.939
3669.93	101.486	3669.93	244.821
3671.86	101.689	3671.86	244.756
3673.79	101.673	3673.79	244.741
3675.72	101.634	3675.72	244.806
3677.65	101.52	3677.65	244.836
3679.57	101.443	3679.57	244.799
3681.5	101.471	3681.5	244.825
3683.43	101.508	3683.43	244.734
3685.36	101.482	3685.36	244.766
3687.29	101.643	3687.29	244.748
3689.22	101.682	3689.22	244.573
3691.15	101.836	3691.15	244.495
3693.07	101.835	3693.07	244.478
3695	101.602	3695	244.545
3696.93	101.406	3696.93	244.544
3698.86	101.48	3698.86	244.569
3700.79	101.712	3700.79	244.683
3702.72	101.743	3702.72	244.777
3704.65	101.595	3704.65	244.772
3706.57	101.5	3706.57	244.631
3708.5	101.594	3708.5	244.54
3710.43	101.607	3710.43	244.503
3712.36	101.547	3712.36	244.495
3714.29	101.463	3714.29	244.585
3716.22	101.349	3716.22	244.64
3718.14	101.349	3718.14	244.58
3720.07	101.388	3720.07	244.551
3722	101.454	3722	244.661
3723.93	101.381	3723.93	244.683
3725.86	101.344	3725.86	244.553
3727.79	101.472	3727.79	244.421
3729.72	101.374	3729.72	244.396
3731.64	101.078	3731.64	244.464
3733.57	100.96	3733.57	244.571
3735.5	101.208	3735.5	244.645
3737.43	101.322	3737.43	244.68
3739.36	101.274	3739.36	244.637
3741.29	101.237	3741.29	244.617
3743.22	101.213	3743.22	244.521
3745.14	101.24	3745.14	244.372
3747.07	101.072	3747.07	244.219
3749	100.939	3749	244.195
3750.93	101.096	3750.93	244.395
3752.86	101.089	3752.86	244.528
3754.79	101.01	3754.79	244.504
3756.72	101.232	3756.72	244.542
3758.64	101.327	3758.64	244.555
3760.57	101.228	3760.57	244.522
3762.5	101.179	3762.5	244.52
3764.43	101.254	3764.43	244.574
3766.36	101.183	3766.36	244.463
3768.29	100.984	3768.29	244.354
3770.22	100.941	3770.22	244.393
3772.14	101.002	3772.14	244.413
3774.07	101.025	3774.07	244.475
3776	101.049	3776	244.469
3777.93	101.101	3777.93	244.493
3779.86	100.985	3779.86	244.566
3781.79	100.816	3781.79	244.533
3783.71	100.83	3783.71	244.555
3785.64	100.824	3785.64	244.581
3787.57	100.84	3787.57	244.554
3789.5	100.933	3789.5	244.519
3791.43	100.981	3791.43	244.402
3793.36	100.934	3793.36	244.401
3795.28	100.8	3795.28	244.41
3797.21	100.809	3797.21	244.423
3799.14	101.062	3799.14	244.52
3801.07	101.029	3801.07	244.706
3803	100.859	3803	244.593
3804.93	100.843	3804.93	244.24
3806.86	100.906	3806.86	244.217
3808.78	100.951	3808.78	244.192
3810.71	100.844	3810.71	244.24
3812.64	100.793	3812.64	244.315
3814.57	100.791	3814.57	244.249
3816.5	100.687	3816.5	244.156
3818.43	100.772	3818.43	244.199
3820.36	100.937	3820.36	244.365
3822.28	100.901	3822.28	244.291
3824.21	100.857	3824.21	244.188
3826.14	101.024	3826.14	244.184
3828.07	100.93	3828.07	244.127
3830	100.759	3830	244.121
3831.93	100.689	3831.93	244.129
3833.86	100.778	3833.86	244.16
3835.78	100.828	3835.78	244.146
3837.71	100.795	3837.71	244.263
3839.64	100.719	3839.64	244.269
3841.57	100.552	3841.57	244.162
3843.5	100.557	3843.5	244.109
3845.43	100.618	3845.43	244.134
3847.35	100.665	3847.35	244.17
3849.28	100.599	3849.28	244.157
3851.21	100.515	3851.21	244.229
3853.14	100.537	3853.14	244.281
3855.07	100.49	3855.07	244.259
3857	100.426	3857	244.313
3858.93	100.621	3858.93	244.216
3860.85	100.685	3860.85	244.114
3862.78	100.633	3862.78	244.029
3864.71	100.634	3864.71	243.995
3866.64	100.557	3866.64	244.189
3868.57	100.422	3868.57	244.161
3870.5	100.371	3870.5	243.987
3872.43	100.345	3872.43	244.066
3874.35	100.323	3874.35	244.165
3876.28	100.271	3876.28	244.151
3878.21	100.329	3878.21	244.196
3880.14	100.567	3880.14	244.2
3882.07	100.658	3882.07	244.095
3884	100.524	3884	243.97
3885.93	100.394	3885.93	243.954
3887.85	100.486	3887.85	243.95
3889.78	100.465	3889.78	243.988
3891.71	100.249	3891.71	244.088
3893.64	100.161	3893.64	244.157
3895.57	100.197	3895.57	244.117
3897.49	100.164	3897.49	244.042
3899.42	100.28	3899.42	244.03
3901.35	100.459	3901.35	243.999
3903.28	100.404	3903.28	243.902
3905.21	100.25	3905.21	243.995
3907.14	100.27	3907.14	244.096
3909.07	100.241	3909.07	243.964
3910.99	100.111	3910.99	243.887
3912.92	100.111	3912.92	243.984
3914.85	100.147	3914.85	244.013
3916.78	100.123	3916.78	244.157
3918.71	100.066	3918.71	244.215
3920.64	100.095	3920.64	244.069
3922.57	100.12	3922.57	243.933
3924.49	100.011	3924.49	243.918
3926.42	99.8879	3926.42	243.843
3928.35	99.9437	3928.35	243.806
3930.28	99.9574	3930.28	243.803
3932.21	99.9326	3932.21	243.806
3934.14	99.9828	3934.14	243.824
3936.07	100.073	3936.07	243.901
3937.99	100.19	3937.99	243.892
3939.92	100.388	3939.92	243.882
3941.85	100.319	3941.85	243.903
3943.78	100.057	3943.78	243.854
3945.71	99.975	3945.71	243.818
3947.64	100.01	3947.64	243.902
3949.57	100.011	3949.57	243.802
3951.49	99.9473	3951.49	243.735
3953.42	99.9337	3953.42	243.857
3955.35	100.065	3955.35	243.869
3957.28	100.046	3957.28	243.882
3959.21	100.002	3959.21	243.954
3961.14	100.002	3961.14	244.04
3963.06	100.013	3963.06	244.063
3964.99	99.9831	3964.99	244.056
3966.92	99.8738	3966.92	243.99
3968.85	99.8017	3968.85	243.898
3970.78	99.9411	3970.78	243.83
3972.71	99.8539	3972.71	243.78
3974.64	99.7727	3974.64	243.819
3976.56	99.9082	3976.56	243.872
3978.49	99.9713	3978.49	243.892
3980.42	99.8438	3980.42	243.86
3982.35	99.7075	3982.35	243.874
3984.28	99.7189	3984.28	243.96
3986.21	99.6784	3986.21	243.941
3988.14	99.7373	3988.14	243.78
3990.06	99.9662	3990.06	243.738
3991.99	99.9237	3991.99	243.871
3993.92	99.8564	3993.92	243.864
3995.85	99.8789	3995.85	243.796
3997.78	99.9887	3997.78	243.721
3999.71	99.9442	3999.71	243.753

## Sheet: Figure1h
Cu···Cu distance (nm)	Frequency (%)
0.025	0
0.075	0
0.125	0
0.175	10
0.225	30
0.275	36.6667
0.325	23.3333
0.375	16.6667
