# Supplementary material for: Oxo dicopper anchored on carbon nitride for selective oxidation of methane
Source: Nat Commun. 2022 Mar 16;13:1375. doi: 10.1038/s41467-022-28987-1 (PMC8927601; doi:10.1038/s41467-022-28987-1)
Supplement: Supplementary file 3 — Source Data [file 41467_2022_28987_MOESM3_ESM.zip › Source Data Files/Manuscript/Figure 2 source data.xlsx]

## Sheet: Figure2a
B.E.	Cycle 1:N 1s/5:CPS	N 1s/5:N 1s 1	N 1s/5:N 1s 2	N 1s/5:N 1s 3	N 1s/5:N 1s 4	Background	Envelope
412.571	4856.95	4856.95	4856.95	4856.95	4856.95	4856.95	4856.95
412.471	4846.9	4846.9	4846.9	4846.9	4846.9	4846.9	4846.9
412.371	4868.34	4868.34	4868.34	4868.34	4868.34	4868.34	4868.34
412.271	4819.43	4819.43	4819.43	4819.43	4819.43	4819.43	4819.43
412.171	4907.87	4907.87	4907.87	4907.87	4907.88	4907.87	4907.88
412.071	4848.91	4848.91	4848.91	4848.91	4848.92	4848.91	4848.92
411.971	4769.85	4769.85	4769.85	4769.85	4769.86	4769.85	4769.86
411.871	4745.73	4745.73	4745.73	4745.73	4745.74	4745.73	4745.74
411.771	4763.82	4763.82	4763.82	4763.82	4763.83	4763.82	4763.83
411.671	4792.63	4792.63	4792.63	4792.63	4792.65	4792.63	4792.65
411.571	4820.1	4820.1	4820.1	4820.1	4820.13	4820.1	4820.13
411.471	4773.2	4773.2	4773.2	4773.2	4773.23	4773.2	4773.23
411.371	4804.02	4804.02	4804.02	4804.02	4804.07	4804.02	4804.07
411.271	4716.25	4716.25	4716.25	4716.25	4716.31	4716.25	4716.31
411.171	4644.56	4644.56	4644.56	4644.56	4644.64	4644.56	4644.64
411.071	4641.21	4641.21	4641.21	4641.21	4641.31	4641.21	4641.31
410.971	4640.54	4640.54	4640.54	4640.54	4640.68	4640.54	4640.68
410.871	4649.92	4649.92	4649.92	4649.92	4650.1	4649.92	4650.1
410.771	4601.68	4601.68	4601.68	4601.68	4601.91	4601.68	4601.91
410.671	4576.21	4576.21	4576.21	4576.21	4576.52	4576.21	4576.52
410.571	4427.47	4427.47	4427.47	4427.47	4427.86	4427.47	4427.86
410.471	4491.79	4491.79	4491.79	4491.79	4492.3	4491.79	4492.3
410.371	4497.15	4497.15	4497.15	4497.15	4497.8	4497.15	4497.8
410.271	4454.27	4454.27	4454.27	4454.27	4455.1	4454.27	4455.1
410.171	4374.54	4374.54	4374.54	4374.54	4375.59	4374.54	4375.59
410.071	4430.82	4430.82	4430.82	4430.82	4432.16	4430.82	4432.16
409.971	4497.15	4497.15	4497.15	4497.15	4498.85	4497.15	4498.85
409.871	4419.43	4419.43	4419.43	4419.43	4421.56	4419.43	4421.56
409.771	4408.71	4408.71	4408.71	4408.71	4411.37	4408.71	4411.37
409.671	4406.7	4406.7	4406.7	4406.7	4410.03	4406.7	4410.03
409.571	4452.93	4452.93	4452.93	4452.93	4457.08	4452.93	4457.08
409.471	4402.68	4402.68	4402.68	4402.68	4407.83	4402.68	4407.83
409.371	4429.48	4429.48	4429.48	4429.48	4435.83	4429.48	4435.83
409.271	4436.85	4436.85	4436.85	4436.85	4444.69	4436.85	4444.69
409.171	4424.12	4424.12	4424.12	4424.12	4433.75	4424.12	4433.75
409.071	4412.06	4412.06	4412.06	4412.06	4423.83	4412.06	4423.83
408.971	4408.71	4408.71	4408.71	4408.71	4423.03	4408.71	4423.03
408.871	4404.02	4415.38	4415.38	4415.38	4432.81	4415.38	4432.81
408.771	4433.5	4415.32	4415.32	4415.32	4436.43	4415.32	4436.43
408.671	4435.51	4415.26	4415.26	4415.26	4440.69	4415.26	4440.69
408.571	4533.33	4414.92	4414.92	4414.92	4445.44	4414.92	4445.44
408.471	4460.97	4414.78	4414.78	4414.78	4451.39	4414.78	4451.39
408.371	4519.26	4414.48	4414.48	4414.48	4458.16	4414.48	4458.16
408.271	4572.19	4414.01	4414.01	4414.01	4465.91	4414.01	4465.91
408.171	4581.57	4413.52	4413.52	4413.52	4474.94	4413.52	4474.94
408.071	4605.69	4412.95	4412.95	4412.95	4485.54	4412.95	4485.54
407.971	4641.88	4412.28	4412.28	4412.28	4497.65	4412.28	4497.65
407.871	4604.35	4411.72	4411.72	4411.72	4511.65	4411.72	4511.65
407.771	4710.22	4410.84	4410.84	4410.84	4527.44	4410.84	4527.44
407.671	4748.41	4409.85	4409.85	4409.85	4545.56	4409.85	4545.56
407.571	4797.32	4408.71	4408.71	4408.71	4565.93	4408.71	4565.93
407.471	4823.45	4407.49	4407.49	4407.49	4588.82	4407.49	4588.82
407.371	4834.84	4406.23	4406.23	4406.23	4614.65	4406.23	4614.65
407.271	4859.63	4404.9	4404.9	4404.9	4643.71	4404.9	4643.71
407.171	4954.77	4403.28	4403.28	4403.28	4675.65	4403.28	4675.65
407.071	4931.32	4401.73	4401.73	4401.73	4710.99	4401.73	4710.99
406.971	4915.24	4400.22	4400.22	4400.22	4750.09	4400.22	4750.09
406.871	4964.82	4398.56	4398.56	4398.56	4792.89	4398.56	4792.89
406.771	4915.91	4397.03	4397.03	4397.03	4839.42	4397.03	4839.42
406.671	4989.61	4395.29	4395.29	4395.29	4889.29	4395.29	4889.29
406.571	5056.62	4393.35	4393.35	4393.35	4942.78	4393.35	4942.78
406.471	5016.41	4391.52	4391.52	4391.52	4999.97	4391.52	4999.97
406.371	5046.57	4389.59	4389.59	4389.59	5060.15	4389.59	5060.15
406.271	5080.74	4387.56	4387.56	4387.56	5123.01	4387.56	5123.01
406.171	5068.68	4385.56	4385.56	4385.56	5188.51	4385.56	5188.51
406.071	5172.53	4383.24	4383.24	4383.24	5255.61	4383.24	5255.61
405.971	5214.74	4380.8	4380.8	4380.8	5323.76	4380.8	5323.76
405.871	5297.82	4378.1	4378.1	4378.1	5392.17	4378.1	5392.17
405.771	5349.41	4375.24	4375.24	4375.24	5460.06	4375.24	5460.06
405.671	5340.03	4372.41	4372.41	4372.41	5526.65	4372.41	5526.65
405.571	5380.9	4369.44	4369.44	4369.44	5590.92	4369.44	5590.92
405.471	5514.91	4366.07	4366.07	4366.07	5651.68	4366.07	5651.68
405.371	5490.79	4362.77	4362.77	4362.77	5707.78	4362.77	5707.78
405.271	5560.47	4359.24	4359.24	4359.25	5758.27	4359.24	5758.27
405.171	5694.47	4355.32	4355.32	4355.32	5802.23	4355.32	5802.24
405.071	5752.09	4351.21	4351.21	4351.22	5839.08	4351.21	5839.09
404.971	5784.26	4347	4347	4347.02	5866.93	4347	5866.95
404.871	5819.1	4342.67	4342.67	4342.7	5886.07	4342.67	5886.1
404.771	5840.54	4338.27	4338.27	4338.32	5896.28	4338.27	5896.34
404.671	5914.91	4333.63	4333.63	4333.73	5897.12	4333.63	5897.22
404.571	6014.07	4328.69	4328.69	4328.85	5886.94	4328.69	5887.1
404.471	6044.22	4323.64	4323.64	4323.92	5867.44	4323.64	5867.72
404.371	6064.32	4318.52	4318.52	4319	5839	4318.52	5839.47
404.271	6004.02	4313.57	4313.57	4314.34	5802.25	4313.57	5803.03
404.171	6023.45	4308.54	4308.54	4309.81	5756.39	4308.54	5757.66
404.071	5935.01	4303.76	4303.76	4305.8	5703.83	4303.76	5705.88
403.971	5851.26	4299.21	4299.21	4302.45	5645.36	4299.21	5648.61
403.871	5788.94	4294.83	4294.83	4299.95	5581.73	4294.83	5586.86
403.771	5663.65	4290.8	4290.81	4298.74	5513.64	4290.8	5521.59
403.671	5592.63	4286.98	4286.99	4299.14	5442.62	4286.98	5454.8
403.571	5430.49	4283.61	4283.64	4302.06	5369.87	4283.61	5388.34
403.471	5368.17	4280.42	4280.47	4307.97	5295.96	4280.42	5323.54
403.371	5220.1	4277.66	4277.74	4318.36	5222.08	4277.66	5262.85
403.271	5060.64	4275.36	4275.49	4334.77	5149.16	4275.36	5208.71
403.171	4978.22	4273.29	4273.51	4358.71	5077.66	4273.29	5163.3
403.071	4966.16	4271.25	4271.63	4392.93	5008.05	4271.25	5130.1
402.971	4872.36	4269.49	4270.11	4440.41	4941.35	4269.49	5112.9
402.871	4865.66	4267.73	4268.76	4504.34	4877.44	4267.73	5115.07
402.771	4858.29	4266	4267.68	4590.55	4816.63	4266	5142.85
402.671	4964.15	4263.94	4266.65	4702.48	4759.02	4263.94	5200.26
402.571	5042.55	4261.65	4265.94	4846.17	4705.05	4261.65	5293.86
402.471	5353.43	4258.44	4265.19	5028.55	4653.73	4258.44	5430.59
402.371	5506.2	4254.78	4265.28	5254.26	4605.54	4254.78	5615.53
402.271	5792.97	4250.25	4266.38	5529.91	4560.29	4250.25	5856.07
402.171	6091.12	4244.84	4269.26	5860.74	4517.93	4244.84	6158.25
402.071	6539.36	4238.09	4274.85	6247.02	4477.57	4238.09	6523.25
401.971	6989.61	4230	4284.58	6691.09	4439.03	4230	6954.7
401.871	7650.92	4219.94	4299.89	7187.23	4401.79	4219.94	7449.01
401.771	8114.57	4208.49	4324.31	7726.39	4366.18	4208.49	7999.91
401.671	8704.86	4195.27	4361.52	8295.85	4331.41	4195.27	8598.24
401.571	9329.31	4180.18	4415.62	8874.05	4297.16	4180.17	9226.49
401.471	9967.84	4163.18	4492.26	9436.76	4263.41	4163.16	9866.14
401.371	10530	4144.49	4600.15	9952.89	4230.08	4144.44	10494.3
401.271	11142.4	4123.98	4747.37	10394.5	4196.69	4123.86	11091
401.171	11552.4	4102.29	4943.94	10732.2	4163.66	4102.02	11636
401.071	12018.1	4079.35	5201.29	10937.9	4130.81	4078.74	12113.1
400.971	12406	4055.57	5536.15	11001.2	4098.1	4054.25	12528.3
400.871	12818.8	4031.24	5958.51	10911.1	4065.23	4028.48	12880.6
400.771	13125	4007.35	6481.92	10673	4032.38	4001.74	13189.4
400.671	13300.5	3985.52	7122.18	10306.3	3999.91	3974.39	13490.7
400.571	13760.8	3967.16	7889.83	9828.32	3966.8	3945.62	13815.3
400.471	14150.1	3956.03	8787.65	9271.32	3933.11	3915.61	14201.3
400.371	14807.4	3957.97	9815.27	8665.19	3897.97	3883.59	14685.6
400.271	15535.7	3982.03	10970.3	8037.8	3861.14	3849.32	15303.3
400.171	16437.5	4043.41	12229.7	7415.46	3821.98	3812.31	16073.6
400.071	17190.6	4164.79	13564.2	6818.68	3780.84	3772.97	17009.6
399.971	18089.1	4376.88	14933.6	6264.06	3737.25	3730.88	18119.1
399.871	19297.8	4724.82	16282.1	5757.75	3690.27	3685.1	19399.7
399.771	20749.1	5259.16	17547.5	5304.82	3639.1	3634.93	20845.8
399.671	22200.3	6055.11	18664.7	4906.78	3583.68	3580.34	22469.2
399.571	23942.4	7180.92	19560.3	4558.04	3523.14	3520.47	24261
399.471	26035.5	8715.36	20174.2	4255.14	3456.4	3454.26	26238.3
399.371	28400.7	10719.5	20467.8	3990.87	3382.61	3380.91	28418.1
399.271	31114.2	13211.2	20416	3757.02	3300.71	3299.36	30786.8
399.171	33600	16168.8	20000.3	3549.85	3211.32	3210.26	33299.5
399.071	36087.8	19459.3	19259.4	3362.14	3114.43	3113.59	35854.4
398.971	38499.8	22868.4	18235.2	3188.76	3010.2	3009.54	38274
398.871	40178.9	26081.6	16982.6	3028.34	2900.76	2900.25	40292.6
398.771	41346.7	28728.8	15567.4	2877.4	2787.6	2787.2	41599.6
398.671	41466	30443.2	14065.8	2736.12	2673.78	2673.47	41898.5
398.571	40848.2	30986	12541	2604.34	2561.46	2561.22	41009.1
398.471	38997.7	30219.5	11052	2483.3	2454.26	2454.08	38846.8
398.371	35605.4	28290.7	9646.99	2376.17	2356.74	2356.6	35600.8
398.271	31768.8	25441.1	8356.37	2283.09	2270.23	2270.12	31540.4
398.171	27301.2	22043.9	7201.15	2204.97	2196.6	2196.52	27057.1
398.071	22776.5	18470.2	6196.86	2141.47	2136.07	2136	22536.5
397.971	18478.4	15035.7	5336.81	2091.44	2088	2087.95	18288.1
397.871	14402.7	11954	4614.84	2053.93	2051.78	2051.74	14519.3
397.771	11017.1	9356.37	4021.88	2026.74	2025.4	2025.38	11354.3
397.671	8438.86	7261.42	3543.39	2007.36	2006.54	2006.52	8799.14
397.571	6499.83	5649.3	3160.78	1993.81	1993.32	1993.31	6817.3
397.471	5112.23	4455.54	2859.2	1984.44	1984.15	1984.14	5330.92
397.371	4170.85	3599.72	2627.03	1977.89	1977.71	1977.71	4249.22
397.271	3501.51	3011.36	2449.23	1973.33	1973.23	1973.23	3487.47
397.171	3139.7	2614.7	2314.18	1969.86	1969.8	1969.8	2959.15
397.071	2818.76	2358.47	2213.37	1967.34	1967.3	1967.3	2604.57
396.971	2611.05	2196.07	2139.72	1965.43	1965.41	1965.41	2370.41
396.871	2479.73	2096.37	2085.77	1963.91	1963.9	1963.89	2218.25
396.771	2349.08	2037	2046.83	1962.77	1962.76	1962.76	2121.07
396.671	2259.3	2002.24	2019.3	1961.89	1961.89	1961.89	2059.65
396.571	2250.59	1982.54	1999.86	1961.04	1961.04	1961.04	2021.36
396.471	2208.38	1971.41	1986.2	1960.32	1960.32	1960.31	1997.3
396.371	2165.49	1965.31	1976.73	1959.71	1959.71	1959.71	1982.34
396.271	2059.63	1962.17	1970.55	1959.42	1959.42	1959.42	1973.3
396.171	2099.83	1960.32	1966.18	1959.01	1959.01	1959	1967.5
396.071	2044.89	1959.37	1963.32	1958.75	1958.75	1958.75	1963.93
395.971	2001.34	1958.9	1961.5	1958.63	1958.63	1958.63	1961.77
395.871	2002.68	1958.62	1960.29	1958.5	1958.5	1958.5	1960.41
395.771	2021.44	1958.37	1959.41	1958.31	1958.31	1958.31	1959.47
395.671	1969.18	1958.3	1958.95	1958.28	1958.28	1958.28	1958.97
395.571	1943.05	1958.24	1958.64	1958.24	1958.24	1958.24	1958.65
395.471	1962.48	1962.48	1962.72	1962.48	1962.48	1962.48	1962.72
395.371	1926.97	1926.97	1927.11	1926.97	1926.97	1926.97	1927.11
395.271	1951.09	1951.09	1951.17	1951.09	1951.09	1951.09	1951.17
395.171	1963.15	1963.15	1963.2	1963.15	1963.15	1963.15	1963.2
395.071	1952.43	1952.43	1952.45	1952.43	1952.43	1952.43	1952.45
394.971	1928.31	1928.31	1928.32	1928.31	1928.31	1928.31	1928.32
394.871	1866.67	1866.67	1866.67	1866.67	1866.67	1866.67	1866.67
394.771	1949.08	1949.08	1949.08	1949.08	1949.08	1949.08	1949.08
394.671	1916.25	1916.25	1916.25	1916.25	1916.25	1916.25	1916.25
394.571	1851.26	1851.26	1851.26	1851.26	1851.26	1851.26	1851.26
394.471	1821.78	1821.78	1821.78	1821.78	1821.78	1821.78	1821.78
394.371	1871.36	1871.36	1871.36	1871.36	1871.36	1871.36	1871.36
394.271	1843.22	1843.22	1843.22	1843.22	1843.22	1843.22	1843.22
394.171	1810.38	1810.38	1810.38	1810.38	1810.38	1810.38	1810.38
394.071	1860.64	1860.64	1860.64	1860.64	1860.64	1860.64	1860.64
393.971	1873.37	1873.37	1873.37	1873.37	1873.37	1873.37	1873.37
393.871	1846.57	1846.57	1846.57	1846.57	1846.57	1846.57	1846.57
393.771	1813.73	1813.73	1813.73	1813.73	1813.73	1813.73	1813.73
393.671	1823.12	1823.12	1823.12	1823.12	1823.12	1823.12	1823.12
393.571	1841.21	1841.21	1841.21	1841.21	1841.21	1841.21	1841.21
393.471	1835.85	1835.85	1835.85	1835.85	1835.85	1835.85	1835.85
393.371	1776.21	1776.21	1776.21	1776.21	1776.21	1776.21	1776.21
393.271	1855.28	1855.28	1855.28	1855.28	1855.28	1855.28	1855.28
393.171	1909.55	1909.55	1909.55	1909.55	1909.55	1909.55	1909.55
393.071	1813.73	1813.73	1813.73	1813.73	1813.73	1813.73	1813.73
392.971	1788.28	1788.28	1788.28	1788.28	1788.28	1788.28	1788.28
392.871	1839.87	1839.87	1839.87	1839.87	1839.87	1839.87	1839.87
392.771	1837.19	1837.19	1837.19	1837.19	1837.19	1837.19	1837.19
392.671	1804.36	1804.36	1804.36	1804.36	1804.36	1804.36	1804.36
392.571	1852.6	1852.6	1852.6	1852.6	1852.6	1852.6	1852.6
392.471	1821.11	1821.11	1821.11	1821.11	1821.11	1821.11	1821.11

## Sheet: Figure2b
	Cu2@C3N4			CuO		Cu2O		Cu foil	CuTPP
8.74312	0.0206	8.68877	8.729	0.00643	8.70146	0.000759333	8.49999	0.00061714	0.00204
8.74514	0.02778	8.69024	8.72911	0.00783	8.70518	0.000172357	8.50007	0.000977698	0.00214
8.75022	0.03294	8.69516	8.72933	0.00812	8.71018	-0.000131722	8.50068	0.000750463	0.00264
8.75521	0.03402	8.70019	8.72958	0.00953	8.71517	-0.00167	8.50093	0.000547575	0.00284
8.76017	0.03122	8.70519	8.72983	0.00875	8.72024	-0.000871707	8.50098	0.000763522	0.00173
8.76506	0.02725	8.71025	8.7301	0.0048	8.72521	-0.00168	8.5013	0.00104	0.00155
8.77018	0.02549	8.71519	8.73038	0.0045	8.73017	-0.000502421	8.50145	0.000960574	0.00289
8.77514	0.02689	8.72024	8.73063	0.00588	8.73521	4.90548e-05	8.50238	0.000853394	0.00228
8.78007	0.02841	8.72523	8.7309	0.00276	8.74024	0.00118	8.50269	0.00113	0.00285
8.78518	0.02454	8.73017	8.73118	0.00221	8.74519	0.00129	8.50298	0.000576575	0.0014
8.79017	0.01148	8.73519	8.73145	0.00193	8.75017	0.00144	8.50376	0.000841465	0.00239
8.79524	-0.0092	8.74015	8.7317	0.00185	8.75516	0.00105	8.50408	0.000966389	0.00255
8.80022	-0.03055	8.74521	8.73197	-0.000288696	8.76013	0.00127	8.5041	0.000799682	0.00153
8.80517	-0.04433	8.75024	8.73224	0.000773944	8.76505	0.00113	8.50455	0.000855394	0.0017
8.81014	-0.04642	8.75519	8.73251	8.76952e-05	8.77017	0.00172	8.5052	0.000716431	0.00187
8.8152	-0.03926	8.76014	8.73278	-0.000232504	8.7752	0.00176	8.50548	0.000718584	0.00325
8.82018	-0.02962	8.76508	8.73305	-0.00162	8.78006	0.00163	8.50564	0.000766322	0.000991639
8.82522	-0.02373	8.7702	8.73331	-0.00182	8.78517	0.00214	8.50611	0.000741744	0.0024
8.83024	-0.02355	8.77517	8.73357	-0.00119	8.79016	0.00245	8.50662	0.00086265	0.00254
8.83521	-0.02686	8.78009	8.73384	-0.00255	8.79519	0.00156	8.50689	0.00015227	0.00193
8.84013	-0.03017	8.78516	8.73411	-0.00197	8.80022	0.00159	8.50717	0.000965885	0.00168
8.84516	-0.03156	8.79017	8.73438	-0.00432	8.80521	0.00196	8.50764	0.00107	0.00306
8.85017	-0.03127	8.79521	8.73465	-0.00455	8.8102	0.00119	8.50804	0.000861547	0.00203
8.85523	-0.03035	8.80013	8.73492	-0.00396	8.8152	0.000919918	8.50832	0.00111	0.00181
8.86019	-0.02917	8.80519	8.73518	-0.0039	8.82018	0.00237	8.50869	0.00113	0.00156
8.86507	-0.02711	8.81022	8.73544	-0.00428	8.82514	0.00238	8.50913	0.000874942	0.00173
8.87018	-0.02325	8.81522	8.73571	-0.00484	8.83018	0.000497273	8.50946	0.000979768	0.00191
8.87518	-0.01709	8.82022	8.73598	-0.00368	8.83517	-0.000364811	8.50974	0.00104	0.0033
8.8801	-0.00886	8.82516	8.73625	-0.0058	8.84021	-0.000101533	8.51015	0.00121	0.00065885
8.88209	0.000386638	8.83021	8.73652	-0.00595	8.84521	0.000243085	8.51058	0.00117	0.00283
8.88408	0.00881	8.83523	8.73679	-0.00748	8.8502	-0.00097426	8.51089	0.000872358	0.00141
8.88605	0.0144	8.84019	8.73705	-0.00757	8.85511	-0.00172	8.51119	0.00121	0.00116
8.88809	0.0162	8.84513	8.73731	-0.00582	8.8601	-0.00178	8.5116	0.00118	0.00296
8.89009	0.01527	8.85016	8.73758	-0.00675	8.86508	-0.00221	8.51201	0.000904263	0.00189
8.89211	0.01407	8.85519	8.73786	-0.0067	8.8702	-0.00255	8.51232	0.000990696	0.0025
8.89409	0.0143	8.86018	8.73813	-0.00739	8.87519	-0.0026	8.51263	0.000945689	0.00144
8.8961	0.01509	8.86506	8.7384	-0.00918	8.88006	-0.00395	8.51303	0.00113	0.00244
8.89809	0.0137	8.87021	8.73867	-0.00605	8.88211	-0.00259	8.51344	0.000847556	0.0014
8.90011	0.00846	8.8752	8.73894	-0.00706	8.8841	-0.00239	8.51377	0.00139	0.00197
8.90211	0.0012	8.88008	8.7392	-0.00616	8.8861	-0.00306	8.51409	0.00105	0.00175
8.90405	-0.00367	8.88212	8.73946	-0.00625	8.88811	-0.00198	8.51446	0.000950807	0.0015
8.90612	-0.00305	8.88409	8.73973	-0.00523	8.8901	-0.00291	8.51484	0.00091533	0.0021
8.90806	0.00175	8.8861	8.74001	-0.00452	8.89209	-0.0027	8.51521	0.00121	0.00186
8.91011	0.00595	8.88809	8.74028	-0.00433	8.89412	-0.00191	8.51555	0.000895416	0.00164
8.91201	0.00572	8.89011	8.74054	-0.00463	8.8961	-0.00236	8.5159	0.000971948	0.00181
8.91404	0.00169	8.8921	8.7408	-0.00419	8.8981	-0.00207	8.51626	0.00102	0.00196
8.91609	-0.00199	8.89411	8.74106	-0.00329	8.9001	-0.00303	8.51664	0.00107	0.00133
8.91805	-0.00206	8.89609	8.74133	-0.00357	8.9021	-0.00276	8.51701	0.00115	0.00231
8.9201	0.000467243	8.89811	8.7416	-0.00353	8.90403	-0.00266	8.51735	0.00105	0.00169
8.92211	0.00156	8.90011	8.74187	-0.0027	8.90611	-0.00223	8.51769	0.000997025	0.00306
8.92412	-0.00129	8.90212	8.74215	-0.00185	8.90804	-0.00251	8.51807	0.0011	0.00203
8.92611	-0.00604	8.90406	8.74242	-0.000358573	8.91012	-0.00194	8.51845	0.000880274	0.00221
8.92809	-0.00787	8.9061	8.74268	-0.00126	8.91204	-0.002	8.51879	0.0011	0.00117
8.93011	-0.00395	8.90806	8.74294	0.001	8.91407	-0.002	8.51913	0.0012	0.00174
8.9321	0.00358	8.91009	8.74321	-0.000118498	8.9161	-0.00181	8.5195	0.001	0.0011
8.9341	0.00951	8.91205	8.74348	0.00204	8.91806	-0.00175	8.51988	0.00118	0.000879678
8.93609	0.01025	8.91405	8.74375	0.00167	8.92008	-0.0017	8.52023	0.00122	0.00106
8.93809	0.00678	8.91612	8.74403	0.00352	8.9221	-0.00146	8.52057	0.00105	0.00206
8.9401	0.00313	8.91806	8.7443	0.00412	8.92411	-0.000907805	8.52093	0.000954241	0.00182
8.9421	0.00246	8.92006	8.74456	0.00485	8.92608	-0.00118	8.5213	0.00115	0.000774174
8.94404	0.00448	8.9221	8.74483	0.00501	8.92811	-0.001	8.52167	0.00106	0.00175
8.9461	0.00652	8.9241	8.7451	0.00616	8.93011	-0.000681623	8.52201	0.000930845	0.00153
8.9481	0.00643	8.9261	8.74536	0.00805	8.93211	-8.85798e-05	8.52235	0.000875186	0.000485618
8.95005	0.00434	8.92811	8.74563	0.00732	8.93409	-6.19224e-05	8.52273	0.000997038	0.00309
8.95053	0.0019	8.93011	8.7459	0.00924	8.93611	-0.000122692	8.5231	0.000967752	0.000844351
8.951	0.000373987	8.9321	8.74617	0.00987	8.93809	0.000691494	8.52346	0.000783664	0.00102
8.95151	-0.000183989	8.93409	8.74644	0.01078	8.9401	0.000635286	8.5238	0.00096094	0.000785437
8.95202	-0.000320344	8.93611	8.74671	0.0115	8.9421	0.000183293	8.52416	0.000999712	0.00218
8.95253	-0.000228429	8.93808	8.74698	0.011	8.94405	0.000646076	8.52453	0.00102	0.00235
8.95302	0.000333036	8.9401	8.74724	0.01166	8.9461	0.00156	8.5249	0.000962356	0.00171
8.95353	0.00143	8.9421	8.7475	0.01162	8.9481	0.00231	8.52525	0.000744029	0.000671778
8.95402	0.00269	8.94404	8.74777	0.01369	8.95004	0.00204	8.5256	0.000786045	0.00246
8.95449	0.00368	8.9461	8.74803	0.01339	8.95051	0.00218	8.52597	0.000944444	0.00223
8.95502	0.00445	8.94811	8.74831	0.01416	8.951	0.00234	8.52633	0.000779052	0.00242
8.95554	0.00526	8.95005	8.74859	0.01637	8.95151	0.00242	8.52669	0.00072544	-0.000240703
8.95603	0.00594	8.95053	8.74885	0.01681	8.952	0.00244	8.52704	0.000835617	0.00196
8.95651	0.00567	8.95101	8.74912	0.01808	8.95253	0.00293	8.5274	0.000791858	0.00214
8.95702	0.00377	8.95152	8.74939	0.01992	8.95302	0.00325	8.52777	0.000858006	0.00068984
8.95752	0.000631359	8.95202	8.74966	0.02157	8.95351	0.00366	8.52813	0.000840068	0.00208
8.95802	-0.00228	8.95252	8.74992	0.02227	8.95402	0.00364	8.52848	0.0007658	0.00186
8.95851	-0.00359	8.95301	8.75019	0.02287	8.95451	0.00386	8.52883	0.000705723	0.000407279
8.95902	-0.0032	8.95352	8.75047	0.02426	8.95501	0.00395	8.5292	0.000794966	0.00262
8.95951	-0.00226	8.95402	8.75075	0.02616	8.95552	0.00426	8.52957	0.000867244	0.00118
8.96004	-0.00205	8.95451	8.75101	0.02694	8.95602	0.00416	8.52993	0.00085323	0.00176
8.96053	-0.00277	8.95503	8.75127	0.02777	8.95652	0.00459	8.53027	0.000740713	0.00193
8.96101	-0.0036	8.95552	8.75154	0.02843	8.95702	0.00494	8.53063	0.000914758	0.000485712
8.96152	-0.00364	8.95601	8.7518	0.03023	8.95751	0.00488	8.53101	0.000791974	0.00227
8.96202	-0.0028	8.9565	8.75206	0.0306	8.95801	0.00525	8.53137	0.00073665	0.00164
8.96251	-0.00168	8.95702	8.75234	0.03042	8.95853	0.00533	8.53171	0.000830523	0.000603652
8.96304	-0.000741669	8.95753	8.75262	0.03132	8.95902	0.0057	8.53207	0.000760148	0.0012
8.96352	8.76593e-05	8.95803	8.75289	0.03248	8.95951	0.00608	8.53244	0.00078952	0.00218
8.96401	0.0011	8.95852	8.75315	0.03426	8.96001	0.00636	8.53281	0.000819292	0.00155
8.96452	0.00219	8.959	8.7534	0.03474	8.96051	0.00696	8.53315	0.000894594	0.000495209
8.96502	0.00274	8.95952	8.75366	0.03505	8.96102	0.00697	8.53351	0.000651908	0.00147
8.96552	0.00233	8.96001	8.75393	0.03622	8.96152	0.00728	8.53387	0.000631522	0.00206
8.96603	0.00138	8.96053	8.75422	0.0381	8.96202	0.00763	8.53424	0.000718938	0.000221818
8.96653	0.000984929	8.96102	8.75449	0.03884	8.96253	0.00816	8.5346	0.000429328	0.000809854
8.96701	0.00209	8.96152	8.75476	0.0384	8.96302	0.00867	8.53495	0.000592182	0.0022
8.96752	0.00471	8.96203	8.75503	0.03895	8.9635	0.00877	8.5353	0.00069574	0.00279
8.96804	0.00794	8.96252	8.7553	0.04089	8.96402	0.00909	8.53567	0.000814486	0.00094138
8.96852	0.01072	8.96301	8.75557	0.04239	8.96453	0.00952	8.53604	0.000398803	0.00193
8.96901	0.01255	8.9635	8.75583	0.04246	8.96503	0.00998	8.5364	0.000747933	0.000478817
8.96951	0.0136	8.96401	8.75609	0.04253	8.9655	0.01054	8.53675	0.000425734	0.00187
8.97002	0.01427	8.96452	8.75636	0.04421	8.96601	0.01101	8.53711	0.000751805	0.00205
8.97053	0.01476	8.96502	8.75664	0.04576	8.96652	0.01119	8.53748	0.000542952	0.000611182
8.97103	0.01496	8.9655	8.75691	0.04691	8.96703	0.01203	8.53784	0.000511552	0.000383352
8.97151	0.01472	8.96603	8.75719	0.04671	8.96752	0.01245	8.53819	0.000521393	0.000976176
8.97201	0.01418	8.96653	8.75746	0.04806	8.96801	0.01303	8.53855	0.000418285	0.00115
8.97252	0.01386	8.96702	8.75772	0.04912	8.9685	0.01359	8.53892	0.000476796	0.00132
8.97303	0.01452	8.9675	8.75799	0.05089	8.96902	0.01425	8.53928	0.000429633	0.00151
8.97353	0.01669	8.96801	8.75826	0.05092	8.96953	0.01509	8.53964	0.00030721	0.00087376
8.97402	0.02032	8.96852	8.75852	0.05202	8.97002	0.01582	8.53999	0.000289806	0.00145
8.97452	0.02471	8.96902	8.7588	0.05268	8.97052	0.01707	8.54036	0.000443395	0.00164
8.97502	0.02902	8.96953	8.75907	0.0544	8.97101	0.01781	8.54073	0.000642839	0.00141
8.97553	0.03291	8.97002	8.75933	0.05511	8.97152	0.01879	8.54109	0.000506322	0.000374045
8.97603	0.03699	8.97052	8.75961	0.05571	8.97203	0.02009	8.54144	0.000692899	0.00136
8.97652	0.04241	8.97101	8.75988	0.05615	8.97253	0.02147	8.5418	0.000496063	0.000324423
8.97702	0.0502	8.97152	8.76014	0.05861	8.97301	0.02296	8.54216	0.000437036	0.00212
8.97753	0.06092	8.97201	8.7604	0.06056	8.97351	0.0244	8.54253	0.000529045	0.00108
8.97803	0.07488	8.97254	8.76067	0.06179	8.97402	0.02647	8.54288	0.000355784	0.000438431
8.97852	0.09281	8.97303	8.76095	0.06231	8.97452	0.02846	8.54324	0.000566741	0.00103
8.97902	0.11587	8.97353	8.76121	0.06446	8.97502	0.03093	8.5436	0.000390668	0.00121
8.97952	0.14496	8.97401	8.76149	0.06714	8.97553	0.03382	8.54397	0.000536763	0.00222
8.98001	0.18022	8.97452	8.76176	0.06889	8.97604	0.03754	8.54433	0.000656227	0.000352417
8.98051	0.22112	8.97503	8.76203	0.06997	8.97652	0.0418	8.54468	0.000521438	0.000132011
8.98101	0.26724	8.97553	8.7623	0.0717	8.97703	0.04702	8.54504	0.000296245	0.00154
8.98153	0.31832	8.97601	8.76257	0.07468	8.97752	0.05375	8.54541	0.000593123	0.0013
8.98203	0.37305	8.97651	8.76284	0.07941	8.97802	0.06286	8.54577	0.000324264	-0.000143311
8.98252	0.42762	8.97701	8.76311	0.08346	8.9785	0.07511	8.54612	0.000589462	0.00207
8.98302	0.4759	8.97751	8.76337	0.08985	8.979	0.09324	8.54648	0.000503939	-0.000183759
8.98351	0.51202	8.97803	8.76365	0.09859	8.97952	0.1224	8.54685	0.00046	0.00121
8.98401	0.53376	8.97852	8.76393	0.10662	8.98001	0.17073	8.54722	0.000480522	0.000998554
8.98452	0.544	8.97901	8.7642	0.10931	8.98053	0.25374	8.54757	0.000485324	0.00199
8.98503	0.549	8.97952	8.76446	0.11026	8.98103	0.38393	8.54793	0.000488348	0.0005376
8.98553	0.55493	8.98001	8.76473	0.1161	8.98152	0.54098	8.54829	0.000365644	0.00071819
8.98602	0.5653	8.98051	8.765	0.12688	8.98202	0.64396	8.54866	0.000482212	0.000898787
8.98651	0.58076	8.98103	8.76527	0.14276	8.98252	0.64832	8.54902	0.000487571	0.00149
8.98701	0.60046	8.98153	8.76553	0.16016	8.98302	0.59616	8.54938	0.000500248	0.000440365
8.98751	0.62318	8.98202	8.7658	0.1822	8.98353	0.53852	8.54973	0.000429289	0.00143
8.98802	0.64781	8.98251	8.76608	0.21018	8.98402	0.50057	8.5501	0.000327523	-4.55123e-06
8.98851	0.67372	8.98303	8.76635	0.25016	8.98452	0.49069	8.55047	0.000313263	0.00182
8.98903	0.70174	8.98352	8.76662	0.30502	8.985	0.50183	8.55083	0.000209631	0.00077311
8.98951	0.73454	8.98401	8.76688	0.37818	8.98553	0.52553	8.55118	0.000306096	0.000529027
8.99002	0.7752	8.98452	8.76713	0.45919	8.98602	0.55434	8.55155	0.000365347	0.000723274
8.99051	0.82425	8.98502	8.7674	0.53234	8.98652	0.58361	8.55191	0.000499025	0.00169
8.99103	0.87767	8.98552	8.76768	0.58371	8.98701	0.60885	8.55227	0.000441965	-0.000138584
8.99152	0.92806	8.98602	8.76795	0.60827	8.98753	0.63526	8.55263	0.000343758	0.000431023
8.99202	0.96886	8.98652	8.76822	0.61313	8.98803	0.66352	8.55299	0.000396454	0.000219062
8.99252	0.99828	8.98704	8.76849	0.6101	8.98852	0.69444	8.55336	0.000525426	0.000404639
8.99302	1.01976	8.98752	8.76877	0.60863	8.98901	0.72431	8.55372	0.000128339	0.0014
8.99351	1.03865	8.98802	8.76904	0.61687	8.98952	0.75361	8.55408	0.000347536	-0.000461758
8.99402	1.05802	8.98851	8.76931	0.63721	8.99002	0.78311	8.55444	0.000343874	0.000136032
8.99453	1.07704	8.98902	8.76957	0.67182	8.99052	0.8163	8.5548	0.000531254	0.000733207
8.99502	1.09262	8.98952	8.76984	0.71548	8.991	0.85387	8.55517	0.000407982	0.000492151
8.99552	1.10243	8.99002	8.77011	0.76155	8.99152	0.89682	8.55553	0.000333619	0.000284423
8.99601	1.10648	8.99052	8.77039	0.80599	8.99203	0.94507	8.55588	0.000569038	0.00128
8.99652	1.1066	8.99101	8.77067	0.85392	8.99252	0.9915	8.55624	0.000212357	0.000654199
8.99703	1.10479	8.99152	8.77093	0.90628	8.99302	1.03116	8.55661	0.000195525	0.000410116
8.99751	1.10218	8.99202	8.7712	0.95755	8.9935	1.05946	8.55697	0.000309557	-0.000605732
8.99802	1.09928	8.99253	8.77147	0.99666	8.99401	1.07703	8.55733	0.000354254	0.00077133
8.99852	1.09664	8.99302	8.77173	1.02133	8.99452	1.08898	8.55769	0.000471154	0.000560265
8.999	1.09508	8.99354	8.77201	1.03974	8.99503	1.09987	8.55806	0.00024337	-0.000488177
8.99953	1.09521	8.99401	8.77227	1.05484	8.99551	1.10783	8.55842	0.00042784	0.000919612
9.00003	1.09691	8.99452	8.77254	1.06952	8.99602	1.11517	8.55878	0.000390308	-0.000131387
9.00051	1.09916	8.99504	8.77281	1.08312	8.99652	1.11638	8.55914	0.000197111	0.000469198
9.00101	1.10062	8.99553	8.77308	1.09715	8.99702	1.10791	8.5595	0.000551274	0.000653452
9.00152	1.1004	8.99602	8.77335	1.11394	8.99752	1.09242	8.55987	0.000194446	0.000412274
9.002	1.09861	8.99652	8.77362	1.13233	8.99802	1.07114	8.56023	0.000403582	0.00020333
9.00252	1.09613	8.99701	8.77388	1.15023	8.99853	1.04811	8.56059	0.000315949	0.000381003
9.00301	1.0939	8.99751	8.77416	1.16209	8.99901	1.02741	8.56095	0.000203286	0.000567667
9.00351	1.09219	8.99802	8.77444	1.16685	8.99951	1.00924	8.56132	0.00024428	-5.54822e-05
9.00404	1.09036	8.99853	8.7747	1.16519	9.00001	0.99161	8.56168	0.00032262	0.000120034
9.00452	1.08739	8.99902	8.77497	1.1598	9.00053	0.97563	8.56204	0.000341069	-0.000122684
9.00502	1.08256	8.99952	8.77524	1.15136	9.00103	0.96211	8.5624	4.21278e-05	-0.000327288
9.00552	1.07588	9.00002	8.77551	1.14237	9.00151	0.94904	8.56276	0.000285021	0.0019
9.00601	1.06781	9.00051	8.77578	1.13406	9.00201	0.93949	8.56313	0.00025494	-0.000388465
9.00652	1.05883	9.00101	8.77605	1.12418	9.00252	0.93276	8.56349	0.000218458	0.000640633
9.00701	1.04913	9.00152	8.77632	1.11062	9.00302	0.92941	8.56385	0.00026225	-2.58618e-05
9.00752	1.03874	9.00202	8.77659	1.09294	9.00354	0.92837	8.56421	2.98213e-05	-0.000231593
9.00801	1.02782	9.00252	8.77686	1.0747	9.00402	0.93057	8.56458	0.00034881	0.00075666
9.00852	1.01676	9.00302	8.77713	1.0599	9.00452	0.93481	8.56494	0.000139619	-0.000256003
9.00902	1.00596	9.00352	8.77741	1.04717	9.00501	0.94007	8.5653	0.00016034	-0.000106151
9.00952	0.99558	9.00403	8.77768	1.03388	9.00553	0.94608	8.56566	8.03062e-05	0.00216
9.01002	0.98549	9.00452	8.77795	1.02302	9.00602	0.95166	8.56603	0.000152458	-0.00136
9.01053	0.97538	9.00501	8.77822	1.01534	9.00652	0.95702	8.56639	0.000230204	0.000903581
9.01102	0.96511	9.00552	8.7785	1.00822	9.00701	0.96256	8.56675	-1.69905e-05	0.000242109
9.01152	0.95487	9.00602	8.77876	0.99937	9.00753	0.96804	8.56711	0.000311593	3.39422e-05
9.01201	0.94527	9.00652	8.77902	0.99012	9.00801	0.97396	8.56748	0.000313105	-0.000217667
9.01252	0.93691	9.00703	8.7793	0.98306	9.00851	0.98109	8.56784	0.000268404	-0.000415854
9.01301	0.92999	9.00753	8.77958	0.98015	9.00902	0.98865	8.5682	0.000323513	0.000580962
9.01351	0.92393	9.00802	8.77985	0.97747	9.00952	0.99596	8.56857	0.000128861	0.000764212
9.014	0.91774	9.00852	8.78012	0.97495	9.01003	1.00258	8.56893	0.000380031	-0.0011
9.0145	0.91068	9.00903	8.78039	0.97634	9.01052	1.00751	8.56929	0.000183794	0.00113
9.01501	0.90292	9.00952	8.78064	0.97866	9.01102	1.01018	8.56966	-2.03416e-05	0.00049111
9.01551	0.89541	9.01001	8.78092	0.98222	9.01152	1.01082	8.57002	0.000111066	-0.000560276
9.01603	0.8892	9.01053	8.78119	0.98402	9.01204	1.01008	8.57038	0.000145225	0.000855778
9.01653	0.88474	9.01102	8.78145	0.98704	9.01252	1.00777	8.57074	7.9951e-05	-0.000586477
9.01702	0.8819	9.01152	8.78172	0.98838	9.01302	1.00508	8.57111	0.000321741	0.000791436
9.0175	0.88064	9.01203	8.782	0.99061	9.01352	1.00352	8.57147	5.04942e-05	-0.00021299
9.01801	0.88135	9.01253	8.78227	0.99107	9.014	1.00258	8.57183	0.000203021	-0.000460177
9.0185	0.88449	9.01301	8.78255	0.98984	9.01451	1.00293	8.57219	7.93805e-05	0.000154191
9.01902	0.88962	9.01351	8.78282	0.98815	9.01501	1.00279	8.57256	-0.000150976	0.000724363
9.01952	0.89506	9.01401	8.78309	0.98791	9.01553	1.00131	8.57292	0.000319423	-0.00028577
9.02002	0.89866	9.01453	8.78336	0.98881	9.01603	0.99845	8.57329	-0.000107937	0.000703286
9.02129	0.89933	9.01502	8.78362	0.98771	9.01651	0.99349	8.57365	1.50301e-05	0.000497045
9.02255	0.89802	9.01551	8.78389	0.9848	9.01703	0.98689	8.57401	6.94411e-05	-0.000177491
9.02386	0.89729	9.01602	8.78417	0.98337	9.01753	0.9789	8.57438	0.000187679	0.000871777
9.02516	0.89983	9.01652	8.78445	0.98295	9.01802	0.96988	8.57474	0.000204823	-0.000606613
9.02648	0.9069	9.01703	8.78472	0.98208	9.01851	0.96061	8.5751	-1.09109e-05	-0.000378157
9.0278	0.91783	9.01752	8.78499	0.97912	9.01902	0.95177	8.57546	3.06768e-05	0.000992992
9.02916	0.93053	9.01801	8.78526	0.97594	9.01952	0.94454	8.57583	9.68341e-05	-0.000440559
9.03051	0.94275	9.01852	8.78553	0.97352	9.02002	0.9377	8.57619	4.20518e-05	-0.00112
9.03193	0.95303	9.01901	8.7858	0.97056	9.02129	0.92667	8.57656	8.56871e-05	0.00030017
9.03332	0.96123	9.01953	8.78606	0.96738	9.02256	0.91857	8.57692	-4.80973e-05	0.000477776
9.03475	0.96825	9.02001	8.78633	0.96047	9.02384	0.91083	8.57729	0.00017935	-0.000635707
9.03621	0.97527	9.02126	8.78661	0.94558	9.02514	0.90515	8.57765	0.000156839	0.000364351
9.03765	0.98287	9.02256	8.78689	0.92975	9.02646	0.90109	8.57802	0.000187953	-0.000750597
9.03913	0.99065	9.02383	8.78716	0.91732	9.02781	0.89956	8.57837	7.88167e-05	-0.000188025
9.04067	0.9976	9.02513	8.78741	0.90988	9.02917	0.89822	8.57874	-6.63153e-05	0.000474991
9.04218	1.00297	9.02647	8.78769	0.90447	9.03055	0.89892	8.5791	0.000161071	-0.00047558
9.04373	1.00683	9.02781	8.78796	0.90174	9.03193	0.90197	8.57947	8.66379e-05	0.00025458
9.04531	1.01001	9.02915	8.78823	0.90465	9.03332	0.90971	8.57983	6.6741e-05	5.65414e-05
9.04689	1.01317	9.03053	8.7885	0.91303	9.03477	0.9197	8.58019	0.000344263	-0.000136126
9.04851	1.01617	9.03193	8.78877	0.92332	9.03618	0.93039	8.58056	4.08134e-05	-0.000810382
9.05015	1.01818	9.03336	8.78904	0.93726	9.03765	0.94095	8.58092	0.000228595	-0.000627996
9.05178	1.01855	9.03476	8.78932	0.94981	9.03914	0.95108	8.58128	-7.19575e-05	0.000368639
9.05345	1.01752	9.03619	8.7896	0.96384	9.04069	0.96182	8.58165	-0.000142105	0.000120972
9.05513	1.01621	9.03765	8.78987	0.97723	9.04219	0.97373	8.58201	7.10858e-05	0.000305891
9.05683	1.01566	9.03913	8.79014	0.99119	9.04373	0.98671	8.58237	-6.97071e-05	-0.000317526
9.05855	1.01605	9.04069	8.7904	1.00499	9.0453	0.9988	8.58274	-8.99692e-05	-0.00138
9.06029	1.01663	9.04219	8.79067	1.01559	9.04689	1.00539	8.5831	-6.77476e-05	-0.000390876
9.06207	1.01644	9.04374	8.79094	1.02351	9.0485	1.00492	8.58346	1.37415e-05	0.00104
9.06384	1.01509	9.04531	8.79121	1.03053	9.05013	0.99962	8.58383	1.85592e-05	-2.29818e-05
9.06564	1.01291	9.04691	8.79148	1.03622	9.05178	0.99218	8.5842	-5.77519e-05	-0.00064925
9.06748	1.01039	9.04851	8.79175	1.0415	9.05344	0.98789	8.58456	8.37961e-05	-0.00047095
9.06931	1.00764	9.05013	8.79202	1.04522	9.05513	0.98754	8.58492	-0.000177698	0.000523866
9.07115	1.00433	9.05177	8.7923	1.04535	9.05684	0.98835	8.58529	0.000126527	-0.000902786
9.07303	1.00029	9.05345	8.79257	1.0436	9.05855	0.9885	8.58566	0.000185648	0.000897177
9.07491	0.99578	9.05513	8.79283	1.03946	9.0603	0.98752	8.58602	0.000154905	-0.000172764
9.07684	0.99143	9.05684	8.7931	1.03276	9.06205	0.98439	8.58638	9.0518e-05	-0.000360371
9.07877	0.9877	9.05856	8.79336	1.02789	9.06385	0.98384	8.58675	-8.96756e-05	0.000625804
9.08073	0.98461	9.06028	8.79363	1.02331	9.06562	0.98545	8.58711	6.60451e-05	-2.89793e-06
9.08268	0.98203	9.06205	8.79391	1.01747	9.06747	0.98883	8.58748	5.48687e-05	-0.00061772
9.08465	0.98013	9.06384	8.7942	1.01296	9.0693	0.9936	8.58784	8.09504e-05	0.000386568
9.08665	0.97949	9.06564	8.79447	1.009	9.07115	0.99832	8.58821	-6.28324e-05	0.000195362
9.08867	0.98057	9.06747	8.79474	1.00617	9.07304	1.00337	8.58857	-0.000147585	-0.000867843
9.09073	0.98301	9.06931	8.79502	1.00255	9.07491	1.00677	8.58894	0.000148726	-0.000239564
9.09276	0.98549	9.07116	8.79528	1.00037	9.07684	1.01049	8.5893	-0.000231276	-0.000935462
9.09483	0.98647	9.073	8.79555	0.9982	9.07878	1.01292	8.58967	-6.82912e-05	-0.00031287
9.09695	0.98533	9.07492	8.79581	0.9958	9.08072	1.0142	8.59003	-3.46557e-05	0.000304583
9.09908	0.98292	9.07682	8.79608	0.99591	9.08268	1.01506	8.59039	-3.78362e-05	-0.00076189
9.10121	0.98108	9.07876	8.79636	0.99453	9.08465	1.0151	8.59076	0.000108487	0.000308309
9.10337	0.98133	9.08069	8.79665	0.9936	9.08662	1.01222	8.59112	-3.21465e-05	-0.00118
9.10554	0.9837	9.08268	8.79691	0.99226	9.08868	1.00672	8.59148	-3.30608e-05	-0.000194723
9.10774	0.98685	9.08467	8.79718	0.99122	9.09071	0.9994	8.59185	8.49261e-05	-0.000825009
9.10995	0.9892	9.08666	8.79745	0.99018	9.09276	0.99077	8.59222	-5.85739e-05	-0.000201101
9.11218	0.99033	9.08867	8.79772	0.98834	9.09485	0.98232	8.59258	-6.42435e-05	0.000422232
9.11444	0.99117	9.09071	8.798	0.98798	9.09698	0.97467	8.59294	-6.24759e-05	-0.00107
9.1167	0.99287	9.09276	8.79827	0.98788	9.09908	0.96816	8.59331	6.47982e-05	-0.00126
9.11899	0.99535	9.09486	8.79853	0.98562	9.1012	0.96331	8.59367	-0.000229797	0.000537741
9.1213	0.99717	9.09695	8.79881	0.98505	9.10337	0.95981	8.59404	-0.00014182	-0.000891573
9.12366	0.99711	9.09905	8.79909	0.98521	9.10555	0.95906	8.5944	-0.000107717	-0.00033056
9.12599	0.99598	9.10121	8.79936	0.98618	9.10772	0.95989	8.59477	-2.53942e-06	0.000295039
9.12834	0.9966	9.10337	8.79963	0.98725	9.10993	0.96396	8.59514	-4.13053e-05	0.000113527
9.13079	1.00147	9.10554	8.79991	0.98729	9.11218	0.9698	8.5955	1.76426e-05	-0.00103
9.13316	1.01008	9.10774	8.80017	0.9882	9.11443	0.97687	8.59587	-7.00724e-05	-0.000770067
9.13558	1.01849	9.10995	8.80044	0.98934	9.11671	0.98273	8.59624	-0.000259924	0.00104
9.13804	1.02194	9.11218	8.80071	0.98922	9.11899	0.98601	8.5966	9.39955e-05	-0.000398884
9.14051	1.0185	9.11443	8.80098	0.98882	9.12131	0.98855	8.59696	-3.7949e-06	-0.000657312
9.143	1.01052	9.1167	8.80125	0.98935	9.12364	0.98994	8.59733	0.000149543	4.60041e-05
9.1455	1.00272	9.119	8.80153	0.98936	9.12597	0.99122	8.59769	-0.00014009	-0.00109
9.14804	0.99882	9.12131	8.80181	0.99219	9.12837	0.9928	8.59806	-0.000269822	0.00123
9.15059	0.99934	9.12365	8.80207	0.99672	9.13079	0.99438	8.59842	-0.000225726	-0.00109
9.15315	1.00225	9.126	8.80234	1.00018	9.13317	0.99584	8.59879	-0.000222966	-0.00127
9.15572	1.00503	9.12834	8.80261	1.00483	9.13559	0.9981	8.59916	-6.08356e-05	-0.00108
9.1583	1.00631	9.13078	8.80289	1.00956	9.13806	1.00123	8.59952	-0.000364767	-8.42471e-05
9.16096	1.00604	9.13315	8.80316	1.01045	9.14056	1.0054	8.59989	0.000105956	-0.00107
9.16358	1.00486	9.13558	8.80344	1.0123	9.14303	1.00794	8.60025	4.72338e-05	-0.00096288
9.16621	1.00363	9.13804	8.80371	1.01351	9.14551	1.00812	8.60062	-5.60265e-05	-0.000248458
9.16885	1.00323	9.14054	8.80399	1.01392	9.14803	1.00694	8.60098	2.15656e-05	-0.00184
9.17153	1.00406	9.143	8.80426	1.01414	9.1506	1.0048	8.60135	4.39566e-05	0.000488139
9.17421	1.00553	9.14551	8.80452	1.0148	9.1531	1.00283	8.60171	-0.000156713	-0.000218071
9.17699	1.00617	9.14802	8.8048	1.01352	9.15572	1.00036	8.60208	-0.000244713	-0.0012
9.17973	1.00469	9.15058	8.80507	1.01418	9.15832	0.99877	8.60244	9.09254e-05	-0.000654693
9.18249	1.00117	9.15315	8.80534	1.0127	9.16095	0.99717	8.60281	0.000115961	-2.35219e-05
9.18526	0.99716	9.15573	8.80561	1.01199	9.16356	0.99691	8.60318	-7.72284e-05	-0.0019
9.18808	0.99442	9.15834	8.80589	1.0108	9.1662	0.99763	8.60354	-0.000118609	-0.00045455
9.1909	0.99357	9.16094	8.80616	1.00933	9.16887	0.99864	8.60391	-0.000201884	-0.000630951
9.19374	0.9939	9.16357	8.80643	1.00555	9.17158	0.99974	8.60427	-0.000292272	-8.12284e-05
9.19659	0.99438	9.16621	8.8067	1.00221	9.17424	1.00076	8.60464	-0.000360192	-0.00025996
9.19949	0.99471	9.16888	8.80696	0.99741	9.17696	1.00169	8.60501	4.58972e-06	-0.000527953
9.20237	0.99532	9.17155	8.80723	0.99338	9.17971	1.00281	8.60537	-0.000210067	-0.00115
9.20529	0.99657	9.17426	8.8075	0.99004	9.18248	1.00364	8.60574	-0.000112158	-0.00177
9.20827	0.99829	9.17697	8.80778	0.98837	9.18531	1.00459	8.6061	-0.000173923	0.000480824
9.21118	0.99992	9.17972	8.80805	0.98814	9.1881	1.00504	8.60647	-0.000159946	-0.000589203
9.21418	1.00102	9.18248	8.80833	0.99166	9.19088	1.00462	8.60684	-2.09137e-05	-0.00166
9.21717	1.00133	9.18527	8.8086	0.99553	9.19374	1.0043	8.60721	0.000208799	0.000237264
9.22019	1.00068	9.1881	8.80888	0.99974	9.19658	1.00353	8.60757	-7.8328e-05	-0.00208
9.22326	0.99937	9.19087	8.80915	1.00225	9.19948	1.00283	8.60793	-6.08523e-05	-0.00099976
9.22629	0.99878	9.19374	8.80942	1.00172	9.20237	1.00187	8.6083	-0.000265892	0.000352191
9.22938	1.0013	9.19658	8.80969	1.00076	9.2053	1.00037	8.60867	-0.00013734	-0.00144
9.23245	1.00856	9.19947	8.80996	0.99946	9.20824	0.99872	8.60904	-0.000268238	-8.23815e-05
9.2356	1.01935	9.20237	8.81024	0.99883	9.21118	0.99784	8.6094	-0.000446177	-0.000702866
9.23875	1.02913	9.2053	8.81052	0.99828	9.21417	0.99594	8.60977	0.000169055	-0.000509755
9.24189	1.0325	9.20823	8.81079	0.99565	9.21715	0.99422	8.61013	-1.33867e-05	-0.00113
9.24506	1.02703	9.21121	8.81105	0.99507	9.22021	0.9933	8.6105	1.52651e-06	-0.000592428
9.24828	1.01527	9.21421	8.81133	0.99479	9.22328	0.99266	8.61087	-0.000341918	-0.00112
9.25149	1.00313	9.21716	8.8116	0.99591	9.22634	0.99259	8.61123	-0.000328488	-0.00138
9.25472	0.99585	9.2202	8.81187	0.99735	9.22934	0.9927	8.6116	-0.000135329	0.000870173
9.25796	0.99487	9.22326	8.81214	0.99998	9.23246	0.99378	8.61197	-0.000162725	-0.00101
9.26121	0.99776	9.22631	8.81242	1.00275	9.23563	0.99431	8.61233	-4.87258e-05	-0.000815976
9.26449	1.0009	9.22937	8.81269	1.00457	9.23866	0.99512	8.6127	-0.000226079	-0.000629409
9.2678	1.00216	9.2325	8.81297	1.00389	9.24188	0.99602	8.61307	-7.44733e-05	-8.29654e-05
9.27107	1.00165	9.23561	8.81324	1.00226	9.2451	0.99734	8.61344	-0.000115311	-0.00106
9.27441	1.00053	9.23873	8.8135	1.00103	9.24829	0.99872	8.6138	-4.32476e-05	-0.00133
9.27777	0.99946	9.24188	8.81377	0.9998	9.2515	0.99971	8.61416	-0.000169194	-0.000694044
9.28117	0.99827	9.24508	8.81404	1.00018	9.25472	1.0007	8.61453	-0.000117311	-0.000507204
9.28454	0.99665	9.24828	8.81433	1.00311	9.25794	1.00147	8.6149	-0.000249843	-0.000311114
9.28795	0.995	9.25148	8.8146	1.00394	9.26122	1.00257	8.61527	-0.000155082	-0.0022
9.29138	0.99435	9.25472	8.81487	1.00386	9.26448	1.00297	8.61563	-0.000192459	-0.000393005
9.29479	0.99548	9.25797	8.81515	1.00503	9.26777	1.00355	8.616	-0.000145731	-0.000552444
9.29827	0.99807	9.26121	8.81542	1.00536	9.27108	1.00457	8.61637	-0.00020992	-0.000363114
9.30175	1.00072	9.26449	8.81569	1.00603	9.27444	1.00433	8.61673	-0.0001325	0.000275401
9.30527	1.00184	9.26775	8.81596	1.00639	9.27775	1.00484	8.6171	-0.00014992	-0.00171
9.3088	1.0008	9.27107	8.81623	1.00516	9.28117	1.00401	8.61747	4.02273e-05	-0.000615476
9.31233	0.99828	9.27441	8.8165	1.00406	9.28454	1.00388	8.61783	-0.000333467	-0.000428225
9.31591	0.99574	9.27775	8.81677	1.00048	9.2879	1.00272	8.6182	-0.000169209	-0.000696348
9.3195	0.99435	9.28117	8.81704	1.00015	9.29135	1.00223	8.61857	-0.000329176	-0.000407635
9.32313	0.9944	9.28451	8.81732	1.00045	9.29479	1.00208	8.61894	-0.000574533	-0.000771144
9.32675	0.99534	9.28791	8.81761	1.00091	9.29827	1.0016	8.61931	-0.000443209	-0.00139
9.33039	0.99645	9.29134	8.81788	1.00059	9.30175	1.00129	8.61968	-0.000291902	-0.000948564
9.33404	0.99724	9.29481	8.81815	1.00214	9.30534	1.00067	8.62004	-0.0001573	0.00097072
9.33775	0.99752	9.29828	8.81843	1.00123	9.30877	1.00055	8.62041	-0.000173972	-0.000675898
9.34144	0.99728	9.30175	8.8187	1.00022	9.31237	1.00068	8.62077	-0.000233056	-0.000132238
9.34516	0.99659	9.30527	8.81896	1.00111	9.31589	1.00051	8.62114	-0.000396122	-0.00123
9.34892	0.99573	9.30881	8.81923	0.9997	9.3195	1.00037	8.62151	-5.9813e-06	-0.000580694
9.35267	0.99505	9.31233	8.8195	0.99781	9.32312	1.00005	8.62188	-0.0002169	-0.00181
9.35647	0.99475	9.31592	8.81979	0.99723	9.32676	0.99968	8.62224	-0.000219602	-0.0015
9.36028	0.99471	9.31951	8.82007	0.99668	9.33039	0.99959	8.62261	-9.88355e-05	-0.000741415
9.3641	0.9947	9.32312	8.82034	0.99591	9.33406	0.99951	8.62298	-0.000340556	0.000260063
9.36794	0.99477	9.32677	8.82061	0.99743	9.33775	0.99915	8.62335	-0.000216491	-0.00118
9.37179	0.99532	9.33038	8.82086	0.9972	9.34144	0.99896	8.62371	8.46742e-06	-0.00146
9.37569	0.99673	9.33405	8.82113	0.99671	9.34518	0.99867	8.62408	-7.74024e-05	-3.2842e-06
9.3796	0.99881	9.33775	8.8214	0.99802	9.34888	0.99835	8.62445	-0.000426664	-0.00109
9.38342	1.00078	9.34144	8.82167	0.99673	9.35266	0.99936	8.62482	-6.54688e-05	-8.98575e-05
9.38742	1.0018	9.34519	8.82196	0.99672	9.35648	0.99911	8.62519	-0.000243426	-0.00197
9.39137	1.0016	9.34891	8.82224	0.99705	9.36027	0.99847	8.62556	-0.000204932	-0.00131
9.3953	1.00064	9.35267	8.82251	0.99571	9.36406	0.99824	8.62592	-0.000381971	0.000603959
9.39932	0.99968	9.35648	8.82279	0.99531	9.36795	0.99823	8.62629	-0.000178188	-0.000472886
9.40331	0.99924	9.36028	8.82306	0.99637	9.37182	0.99783	8.62666	-0.000258667	-0.00201
9.40731	0.99935	9.36408	8.82333	0.99615	9.37569	0.99779	8.62702	-0.000502902	-0.000208883
9.41139	0.99968	9.36796	8.8236	0.99857	9.37958	0.99798	8.62739	-7.05452e-05	-0.000831151
9.41544	0.99979	9.37181	8.82387	1.00009	9.3835	0.99807	8.62776	-0.000199633	-0.000644907
9.41948	0.99942	9.37569	8.82415	1.00109	9.38744	0.99836	8.62813	-0.000469269	-0.000449352
9.4236	0.99862	9.37957	8.82443	1.00168	9.39136	0.99875	8.6285	-0.000270018	-0.000713641
9.42773	0.99791	9.38351	8.82471	1.00315	9.39528	0.99926	8.62887	-0.000382994	-0.000520315
9.43186	0.99801	9.38743	8.82498	1.00317	9.39931	0.99901	8.62923	-0.000214793	0.0001263
9.43599	0.99929	9.39138	8.82525	1.00377	9.40336	0.99984	8.6296	-0.000255641	-0.000610755
9.44015	1.00128	9.39531	8.82552	1.00413	9.4073	1.00024	8.62997	-0.000207835	-0.0017
9.44437	1.00287	9.39933	8.82579	1.00384	9.41138	1.00036	8.63034	-0.000469922	-0.000697394
9.44857	1.0031	9.40333	8.82606	1.00207	9.41546	1.00068	8.63071	-6.2335e-05	-0.00307
9.45281	1.00202	9.40729	8.82632	1.00212	9.41947	1.00093	8.63107	-0.000221786	-0.000442959
9.45708	1.00067	9.41139	8.8266	1.00098	9.42361	1.00099	8.63144	0.000127081	-0.000715967
9.46134	1.00018	9.41543	8.82688	1.00104	9.42774	1.00099	8.63181	-0.000161309	-0.00228
9.46564	1.0009	9.41948	8.82715	1.00024	9.43187	1.00152	8.63218	-0.000369182	-0.000917916
9.46995	1.00224	9.42359	8.82742	1.00121	9.43596	1.00144	8.63255	-0.000391521	-0.00132
9.47426	1.00338	9.42768	8.82769	0.99978	9.44017	1.0014	8.63291	-0.000308676	-0.000903465
9.47864	1.0041	9.43184	8.82797	0.99913	9.44436	1.00157	8.63328	-0.000152797	-0.000478372
9.48299	1.0048	9.43599	8.82824	0.99846	9.44857	1.00173	8.63366	-0.000344308	-0.000179909
9.48741	1.00602	9.44023	8.82852	0.99831	9.45279	1.00151	8.63402	-0.000328382	-0.0019
9.48832	1.00785	9.44437	8.8288	0.9981	9.45707	1.00129	8.63439	-0.000210401	-5.04074e-05
--	--	9.44856	8.82907	0.99845	9.46132	1.00105	8.63476	-6.74184e-05	-0.00144
--	--	9.45282	8.82934	0.99756	9.46562	1.00086	8.63512	-0.000344406	-0.000977563
--	--	9.45706	8.82961	0.99827	9.46993	1.00065	8.63549	-0.000409477	-0.000131044
--	--	9.46134	8.82988	0.99895	9.47428	1.00051	8.63586	-0.000221149	-0.00059006
--	--	9.46562	8.83016	1.00018	9.47863	1.00036	8.63624	-0.000212868	-0.00141
--	--	9.46993	8.83043	1.00122	9.48299	0.99993	8.6366	-7.7286e-05	-0.0004271
--	--	9.47427	8.8307	1.00231	9.48739	0.99971	8.63697	-0.000437855	-0.00208
--	--	9.47865	8.83098	1.00206	9.49179	0.99954	8.63734	-0.000365334	-0.000284996
--	--	9.48299	8.83126	1.00188	9.49621	0.99926	8.63771	-0.000326922	-0.00114
--	--	9.48739	8.83153	1.00211	9.50066	0.99905	8.63807	-0.000403455	-0.000731023
		9.49179	8.8318	1.00103	9.50516	0.99949	8.63845	-0.000233334	-0.00126
		9.49622	8.83208	1.0021	9.50964	0.99912	8.63881	-0.000368337	-0.00145
		9.50068	8.83236	0.99498	9.51415	0.99891	8.63918	-0.000171955	-0.00104
		9.50517	8.83262	0.99858	9.51867	0.9992	8.63955	-0.000255368	-0.000898161
		9.50964	8.83288	0.99907	9.52002	0.99915	8.63992	-0.000355211	-0.000275989
		9.51416	8.83315	0.99966			8.64029	-0.000229321	-0.00188
		9.51867	8.83343	1.00105			8.64066	-0.000606921	-0.000720118
		9.5205	8.83371	1.00098			8.64103	-0.000394353	-0.0012
			8.834				8.6414	-0.000199725	-0.000118319
			8.83427				8.64176	-0.000314072	-0.00195
			8.83454				8.64214	-0.000384875	-0.00144
			8.8348				8.64251	-0.000166801	-0.000800098
			8.83507				8.64288	-0.000434683	-0.00231
			8.83536				8.64324	-0.000448587	-0.00178
			8.83563				8.64361	-0.000559016	-0.000597484
			8.8359				8.64398	-0.000470565	-0.000739929
			8.83617				8.64435	-5.89587e-05	-0.00114
			8.83645				8.64473	-0.000357158	-0.000942751
			8.83674				8.64509	-0.000221655	-0.000737889
			8.83703				8.64546	-0.000129616	-0.000999067
			8.83729				8.64583	-0.000185376	-0.00161
			8.83754				8.6462	-0.000460873	-0.000312018
			8.83781				8.64657	-7.18848e-05	-0.00171
			8.8381				8.64694	-0.000498775	-0.000842215
			8.83839				8.64731	-0.000149397	-0.000972528
			8.83866				8.64768	-0.000436097	-0.000448183
			8.83894				8.64805	-0.000429833	-0.00184
			8.8392				8.64842	-0.000338534	-0.000865962
			8.83947				8.64879	-0.000434808	-0.00101
			8.83974				8.64916	-0.000246768	-0.00129
			8.84001				8.64953	-0.000146285	-0.00235
			8.8403				8.6499	-0.000323479	-0.000891293
			8.84058				8.65027	-0.00023102	-0.00116
			8.84086				8.65064	-0.000394118	-0.00129
			8.84112				8.65101	-0.000379329	-0.000783336
			8.84137				8.65138	-0.000408851	-0.00173
			8.84165				8.65175	-0.000564907	-0.00168
			8.84194				8.65212	-0.000345276	-0.001
			8.84221				8.65249	-0.000205356	-0.00161
			8.84248				8.65286	-0.000262985	-0.000949333
			8.84276				8.65323	-0.000245934	-0.00169
			8.84303				8.6536	-0.000527769	0.000232807
			8.84331				8.65397	-0.000575943	-0.00116
			8.8436				8.65434	-0.000359373	-0.00222
			8.84389				8.65471	-0.000358901	-0.00202
			8.84415				8.65508	-0.000331794	-0.00104
			8.84442				8.65545	-0.00030955	-0.00132
			8.84469				8.65582	-0.000310149	-0.00146
			8.84496				8.65619	-0.000414727	-0.00174
			8.84523				8.65656	-0.000426264	-0.000276926
			8.8455				8.65693	-0.000640535	-0.00135
			8.84578				8.6573	-0.000446393	-0.00275
			8.84607				8.65767	-0.000316661	-0.000482282
			8.84634				8.65804	-0.000475288	-0.00188
			8.8466				8.65842	-0.000802294	-0.000578031
			8.84688				8.65879	-0.000416855	-0.00151
			8.84714				8.65915	-0.000247441	-0.00132
			8.84741				8.65953	-0.000311465	-0.00193
			8.8477				8.6599	-0.00047481	-0.000924861
			8.84799				8.66027	-0.000451567	-0.000250393
			8.84826				8.66064	-0.000364	-0.0018
			8.84854				8.66101	-0.000368634	-0.0024
			8.84882				8.66138	-0.000407945	-0.000928877
			8.84909				8.66175	-0.000517996	-0.00153
			8.84937				8.66212	-0.000484724	-0.00166
			8.84963				8.66249	-0.000425397	-0.000679993
			8.8499				8.66286	-0.000340643	-0.00129
			8.85019				8.66323	-0.000365739	-0.000762843
			8.85047				8.6636	-0.000483567	-0.00168
			8.85075				8.66398	-0.000490861	-0.00068655
			8.85102				8.66435	-0.000384184	-0.00176
			8.85128				8.66472	-0.000642702	-0.000781837
			8.85155				8.66509	-0.000459153	-0.000590846
			8.85184				8.66546	-0.000463906	-0.00246
			8.85211				8.66584	-0.000465311	-0.000348348
			8.85239				8.66621	-0.000522331	-0.00111
			8.85266				8.66658	-0.000380296	-0.00235
			8.85294				8.66695	-0.000491023	-0.00119
			8.85322				8.66732	-0.000539115	-0.0018
			8.85349				8.66769	-0.000413272	-0.00193
			8.85377				8.66807	-0.000494727	-0.00109
			8.85403				8.66844	-0.000402	-0.00106
			8.85431				8.66881	-0.000435798	-0.000711565
			8.85458				8.66918	-0.000303175	-0.00227
			8.85486				8.66955	-0.000398716	-0.00144
			8.85514				8.66992	-0.000578097	-0.0022
			8.85542				8.6703	-0.000103265	-0.00104
			8.8557				8.67067	-0.000645174	-0.000525002
			8.85597				8.67104	-0.000617974	-0.000651694
			8.85624				8.67141	-0.000317296	-0.00253
			8.85651				8.67178	-0.000394488	-0.000745195
			8.85679				8.67216	-0.000480693	-0.00166
			8.85706				8.67253	-0.000214654	0.000128229
			8.85734				8.6729	-0.000674085	-0.00175
			8.85762				8.67327	-0.000503418	-0.00107
			8.85791				8.67364	-0.000385227	-0.000866317
			8.85818				8.67401	-0.000344385	-0.00147
			8.85845				8.67438	-0.000326271	-0.000963328
			8.85872				8.67475	-0.000291932	-0.0022
			8.859				8.67513	-0.000511801	-0.00137
			8.85927				8.6755	-0.000389007	-0.00197
			8.85953				8.67587	-0.000461425	-0.000822726
			8.85981				8.67624	-0.000416568	-0.00318
			8.86009				8.67662	-0.000365885	-0.000423309
			8.86038				8.67699	-0.000720232	-0.00229
			8.86066				8.67736	-0.000622964	-0.00161
			8.86092				8.67773	-0.000403612	-0.00191
			8.86119				8.67811	-0.000430684	-0.000925183
			8.86145				8.67848	-0.000451165	-0.00202
			8.86173				8.67885	-0.000429486	-0.00244
			8.86202				8.67922	-0.000554395	-0.000329829
			8.86231				8.6796	-0.000250814	-0.00123
			8.86259				8.67997	-0.000493199	-0.00311
			8.86287				8.68034	-0.00047967	-0.000837082
			8.86313				8.68072	-0.000629524	-0.000958387
			8.8634				8.68109	-0.000380902	-0.00205
			8.86367				8.68146	-0.00052236	-0.000574615
			8.86394				8.68183	-0.000556192	-0.00246
			8.86423				8.6822	-0.000305038	-0.00177
			8.86451				8.68258	-0.000244529	-0.000768966
			8.8648				8.68295	-0.000528135	-0.00215
			8.86508				8.68333	-0.000277432	0.000117013
			8.86535				8.6837	-0.000335698	-0.00177
			8.86561				8.68407	-0.000657206	-0.000779142
			8.86588				8.68444	-0.000572007	-0.00138
			8.86617				8.68482	-0.00043029	-0.00118
			8.86644				8.68519	-0.000568174	-0.000982201
			8.86671				8.68556	-0.000456751	-0.00158
			8.86699				8.68593	-0.000148566	-0.000901115
			8.86727				8.68631	-0.00040589	-0.00149
			8.86754				8.68668	-0.00046423	-0.00179
			8.86781				8.68705	-0.000251691	-0.0027
			8.86807				8.68742	-0.000415764	-0.00061064
			8.86836				8.6878	-0.000494093	-0.00151
			8.86865				8.68817	-0.00038056	-0.00179
			8.86893				8.68854	-0.000583853	-0.0019
			8.86921				8.68892	-0.000442108	-0.00139
			8.86948				8.6893	-0.0006276	-0.0015
			8.86976				8.68967	-0.00057548	-0.000996954
			8.87003				8.69004	-0.000557088	-0.0019
			8.8703				8.69041	-0.000228188	-0.0022
			8.87057				8.69079	-0.000624106	-0.000720213
			8.87085				8.69116	-0.000562869	-0.00132
			8.87113				8.69154	-0.000720341	-0.0024
			8.87142				8.69191	-0.000418297	-0.0017
			8.8717				8.69228	-0.000439128	-0.0012
			8.87197				8.69266	-0.000451714	-0.0018
			8.87225				8.69303	-0.000678014	-0.000311867
			8.87252				8.6934	-0.000533933	-0.00189
			8.8728				8.69378	-0.000377796	-0.002
			8.87307				8.69415	-0.000693659	-0.000213664
			8.87333				8.69452	-0.000404734	-0.00211
			8.87361				8.6949	-0.000336419	-0.0016
			8.87391				8.69528	-0.000398104	-0.00258
			8.87419				8.69565	-0.000620809	2.90109e-05
			8.87447				8.69602	-0.000243699	-0.00207
			8.87474				8.6964	-0.000523385	-0.000763899
			8.87499				8.69677	-0.000507687	-0.00289
			8.87526				8.69714	-0.000404314	-0.000996819
			8.87553				8.69752	-0.000583508	-0.00201
			8.87581				8.69789	-0.000499207	-0.00183
			8.8761				8.69826	-0.000450669	-0.000641253
			8.87639				8.69863	-0.000576842	-0.00201
			8.87666				8.69901	-0.000691498	-0.00211
			8.87695				8.69939	-0.000465768	-0.00142
			8.87722				8.69976	-0.000571454	-0.000922422
			8.87748				8.70013	-0.000460751	-0.00202
			8.87776				8.70051	-0.000516954	-0.00232
			8.87803				8.70088	-0.000611885	-3.92277e-05
			8.87833				8.70126	-0.000514702	-0.00239
			8.87861				8.70163	-0.000548562	-0.00249
			8.87889				8.70201	-0.000401014	-0.001
			8.87916				8.70238	-0.000405908	-0.0021
			8.87943				8.70276	-0.000440863	-0.000915171
			8.8797				8.70313	-0.000591333	-0.0022
			8.87998				8.7035	-0.000514228	-0.000513434
			8.88026				8.70388	-0.000783383	-0.0016
			8.88053				8.70426	-0.000543949	-0.000906692
			8.88082				8.70463	-0.000435193	-0.00169
			8.88109				8.70501	-0.000587957	-0.00208
			8.88137				8.70538	-0.000577934	-0.00159
			8.88164				8.70575	-0.000671398	-0.00169
			8.88192				8.70613	-0.000276492	-0.00149
			8.8822				8.70651	-0.000492574	-0.00207
			8.88248				8.70688	-0.000588347	-0.00108
			8.88275				8.70726	-0.000492991	-0.00138
			8.88303				8.70763	-0.000654881	-0.00176
			8.88332				8.70801	-0.000405074	-0.00176
			8.88359				8.70838	-0.000614303	-0.00136
			8.88387				8.70876	-0.000444684	-0.00216
			8.88413				8.70913	-0.000595346	-0.000471902
			8.88441				8.7095	-0.000445824	-0.000769076
			8.88468				8.70988	-0.000359056	-0.00136
			8.88496				8.71026	-0.000437771	-0.00116
			8.88525				8.71063	-0.000601103	-0.00145
			8.88553				8.711	-0.000379874	-0.00104
			8.88581				8.71138	-0.000460578	-0.00184
			8.88608				8.71175	-0.000769997	-0.00114
			8.88637				8.71213	-0.000640587	-0.00172
			8.88664				8.71251	-0.000578407	-0.00152
			8.88689				8.71288	-0.00058852	-0.00105
			8.88716				8.71326	-0.000356188	-0.00193
			8.88745				8.71363	-0.000502767	-0.00123
			8.88773				8.71401	-0.000698411	-0.000731174
			8.88802				8.71439	-0.000477696	-0.000811215
			8.88831				8.71476	-0.000391117	-0.0016
			8.88858				8.71514	-0.000264837	-0.00199
			8.88885				8.71551	-0.000467468	-0.002
			8.88911				8.71589	-0.000315629	-0.00081249
			8.88937				8.71626	-0.000594093	-0.00141
			8.88965				8.71664	-0.000385924	-0.0012
			8.88993				8.71701	-0.000496709	-0.001
			8.89021				8.71739	-0.000508896	-0.0013
			8.8905				8.71777	-0.000635645	-0.00087542
			8.8908				8.71814	-0.000556552	-0.00166
			8.89108				8.71852	-0.000497199	-0.00124
			8.89136				8.7189	-0.000409971	-0.00104
			8.89161				8.71927	-0.000520694	-0.00165
			8.89187				8.71965	-0.000480685	-0.00196
			8.89216				8.72003	-0.000584864	-0.000741715
			8.89246				8.7204	-0.000627507	-0.00181
			8.89274				8.72078	-0.000668028	-0.00161
			8.89302				8.72115	-0.000493929	-0.000119741
			8.8933				8.72153	-0.000436703	-0.00199
			8.89358				8.7219	-0.00058179	-0.000215296
			8.89385				8.72228	-0.000598965	-0.00288
			8.89411				8.72266	-0.000413706	-0.000895709
			8.89439				8.72303	-0.000589326	-0.00227
			8.89468				8.72341	-0.000489948	-0.00206
			8.89497				8.72379	-0.000516709	-0.000779173
			8.89524				8.72416	-0.00044429	-0.00165
			8.89551				8.72454	-0.00050349	-0.000444595
			8.89579				8.72491	-0.000264347	-0.00203
			8.89607				8.72529	-0.00058178	-0.00133
			8.89634				8.72567	-0.000655731	-0.00164
			8.89662				8.72604	-0.000691095	-0.00143
			8.8969				8.72642	-0.000366534	-0.000213598
			8.89718				8.7268	-0.00048629	-0.00209
			8.89747				8.72718	-0.000546952	-0.00188
			8.89774				8.72755	-0.000327126	-0.00168
			8.89802				8.72793	-0.000670253	-0.00018546
			8.8983				8.7283	-0.000565558	-0.00155
			8.89857				8.72868	-0.000375198	0.000215551
			8.89885				8.72906	-0.000513401	-0.00194
			8.89912				8.72944	-0.000391756	-0.00173
			8.8994				8.72981	-0.000427171	-0.000745411
			8.89968				8.73019	-0.00041003	-0.000545995
			8.89996				8.73057	-0.000557711	-0.00163
			8.90025				8.73094	-0.000616248	-0.000915169
			8.90053				8.73132	-0.000878776	-0.002
			8.9008				8.7317	-0.000664843	-0.0018
			8.90107				8.73208	-0.000487386	-0.00138
			8.90134				8.73246	-0.000347295	-0.000899789
			8.9016				8.73283	-0.000372182	-0.000984752
			8.90188				8.73321	-0.000663336	-0.000782536
			8.90218				8.73358	-0.000568087	-0.00107
			8.90248				8.73396	-0.000614047	-0.000851148
			8.90275				8.73434	-0.000728502	-0.00222
			8.90302				8.73471	-0.000647565	-0.00049818
			8.9033				8.73509	-0.000828368	-0.00182
			8.90358				8.73547	-0.000648485	-0.00111
			8.90385				8.73585	-0.00051241	-0.00169
			8.90413				8.73623	-0.00070677	-0.00047335
			8.90441				8.73661	-0.000499107	-0.00207
			8.9047				8.73698	-0.000675635	-5.52579e-05
			8.90499				8.73736	-0.000564914	-0.00216
			8.90526				8.73773	-0.000580013	-0.00070151
			8.90552				8.73812	-0.000622258	-0.00282
			8.9058				8.7385	-0.00060057	-0.000541394
			8.90608				8.73887	-0.000624239	-0.00112
			8.90636				8.73925	-0.000650623	-0.000909227
			8.90664				8.73963	-0.000571692	-0.00019312
			8.90692				8.74001	-0.000436694	-0.00155
			8.9072				8.74038	-0.000703864	-0.00186
			8.90748				8.74076	-0.000479104	-0.000636217
			8.90775				8.74114	-0.000598629	-0.00119
			8.90803				8.74152	-0.000545174	-0.00125
			8.90832				8.74189	-0.000556107	-0.00183
			8.90859				8.74227	-0.000628756	-0.00136
			8.90887				8.74265	-0.000467193	-0.000127646
			8.90914				8.74303	-0.000507082	-0.00173
			8.90942				8.74341	-0.00049319	-0.000232651
			8.90969				8.74379	-0.000574646	-0.00109
			8.90998				8.74416	-0.000603181	-0.00139
			8.91026				8.74454	-0.000614005	-0.000670715
			8.91053				8.74492	-0.000675011	-0.000980685
			8.91081				8.7453	-0.000661929	-0.00104
			8.91109				8.74567	-0.000759161	-0.00135
			8.91138				8.74605	-0.000762942	-0.000114602
			8.91166				8.74643	-0.000424628	-0.0012
			8.91194				8.74681	-0.000567463	-0.000481361
			8.91223				8.74719	-0.000446819	-0.000786674
			8.9125				8.74757	-0.00047939	-0.00215
			8.91277				8.74795	-0.000668755	-0.000385944
			8.91305				8.74832	-0.000245057	-0.000447012
			8.91333				8.7487	-0.000459105	-0.000755549
			8.9136				8.74908	-0.000481603	-0.00186
			8.91388				8.74946	-0.000555346	-0.000103776
			8.91417				8.74984	-0.000570431	-0.000404356
			8.91446				8.75022	-0.000494633	-0.00227
			8.91474				8.7506	-0.000505357	-0.00025411
			8.91501				8.75098	-0.000438052	-5.20088e-05
			8.91528				8.75136	-0.000733691	-0.000634032
			8.91555				8.75174	-0.000611064	-0.00095363
			8.91582				8.75212	-0.000602525	-0.00102
			8.91611				8.75249	-0.000399619	-0.000803839
			8.9164				8.75287	-0.000487069	-0.00137
			8.91668				8.75325	-0.000711436	-0.000643117
			8.91697				8.75363	-0.000700079	-0.000168933
			8.91724				8.75401	-0.000567784	-0.00153
			8.91753				8.75439	-0.000610214	-0.000537983
			8.9178				8.75477	-0.000497215	-0.000337945
			8.91806				8.75515	-0.000431066	-0.000403735
			8.91834				8.75553	-0.000642401	-0.000195989
			8.91864				8.75591	-0.000469351	-0.00102
			8.91892				8.75628	-0.000684657	-0.000551037
			8.91921				8.75666	-0.000482426	-7.55534e-05
			8.91948				8.75704	-0.000721109	0.000382955
			8.91975				8.75742	-0.000470059	-0.00176
			8.92003				8.7578	-0.000453073	-0.000510134
			8.92031				8.75818	-0.000508038	0.000994911
			8.92058				8.75856	-0.000724227	-0.0014
			8.92087				8.75894	-0.000501188	-0.000671539
			8.92115				8.75932	-0.000553502	-0.000978932
			8.92143				8.7597	-0.000563204	0.000267295
			8.92171				8.76008	-0.000647267	-0.00109
			8.92199				8.76046	-0.000650988	-0.000878473
			8.92227				8.76084	-0.000545891	-0.000155817
			8.92254				8.76121	-0.000425067	-0.000476967
			8.92281				8.76159	-0.000536159	-0.00132
			8.92309				8.76198	-0.000638504	-0.000585431
			8.92338				8.76236	-0.00063924	-0.00116
			8.92366				8.76274	-0.000626006	-0.00146
			8.92395				8.76312	-0.000612945	0.000315124
			8.92423				8.7635	-0.000575228	-0.00103
			8.9245				8.76388	-0.000423845	-0.000830633
			8.92478				8.76426	-0.000566066	0.000673311
			8.92505				8.76464	-0.000582243	-0.000423143
			8.92533				8.76502	-0.000530294	4.80609e-05
			8.92562				8.7654	-0.000594589	-0.000527917
			8.9259				8.76578	-0.000413368	-0.000830842
			8.92619				8.76616	-0.000353908	-0.000881885
			8.92647				8.76654	-0.000823192	-0.000149236
			8.92675				8.76692	-0.000411804	-0.00176
			8.92702				8.7673	-0.000543641	0.000261727
			8.9273				8.76768	-0.000683629	-0.00109
			8.92758				8.76806	-0.000672122	-0.000101377
			8.92785				8.76844	-0.000357011	-0.000408953
			8.92814				8.76882	-0.000554789	0.00031003
			8.92842				8.7692	-0.000629015	-0.000513809
			8.92871				8.76958	-0.000566048	-0.000824064
			8.92898				8.76996	-0.000540365	0.000432019
			8.92925				8.77034	-0.000635741	0.000109991
			8.92953				8.77072	-0.000551871	0.000312106
			8.9298				8.7711	-0.00062923	-0.00182
			8.93008				8.77148	-0.00053039	0.000467953
			8.93035				8.77186	-0.000727914	-0.000104942
			8.93063				8.77224	-0.000608598	-0.000423114
			8.93092				8.77262	-0.000671286	-0.00124
			8.93122				8.77301	-0.000714936	1.48238e-05
			8.93149				8.77339	-0.000768911	-2.95532e-05
			8.93178				8.77377	-0.000527893	0.000183183
			8.93207				8.77415	-0.000659504	-0.000658042
			8.93232				8.77453	-0.000292272	-0.00096657
			8.93259				8.77491	-0.000649282	0.00156
			8.93287				8.77529	-0.000601534	-0.000558966
			8.93317				8.77567	-0.000525516	-0.000611368
			8.93347				8.77606	-0.000695444	-0.000357061
			8.93376				8.77644	-0.000318479	0.000358457
			8.93403				8.77682	-0.000454646	0.000305987
			8.9343				8.7772	-0.000614476	0.000506328
			8.93458				8.77758	-0.0005407	-0.000340519
			8.93486				8.77797	-0.000712301	-0.000127289
			8.93514				8.77834	-0.000539189	0.000327981
			8.93541				8.77872	-0.000605801	-0.000216201
			8.9357				8.77911	-0.000671202	0.000777494
			8.93598				8.77949	-0.000649497	-0.000566766
			8.93626				8.77987	-0.000589129	0.000950617
			8.93653				8.78025	-0.000426724	0.00115
			8.93681				8.78063	-0.000374143	-0.000474819
			8.93711				8.78102	-0.000603996	0.000804419
			8.93738				8.7814	-0.000609822	0.000199876
			8.93766				8.78178	-0.000750851	0.000689395
			8.93795				8.78216	-0.000731768	0.000125498
			8.93823				8.78254	-0.000810814	0.000625847
			8.93851				8.78292	-0.000442081	5.60209e-05
			8.93879				8.7833	-0.000718663	-0.000508331
			8.93907				8.78368	-0.000535347	0.00101
			8.93936				8.78407	-0.000628897	-8.29457e-05
			8.93963				8.78445	-0.000610838	0.00065163
			8.9399				8.78483	-0.000758631	0.000608122
			8.94019				8.78521	-0.000428985	-0.00048299
			8.94047				8.78559	-0.000425178	0.000262314
			8.94075				8.78597	-0.000574094	0.000186509
			8.94103				8.78636	-0.000742514	0.00121
			8.94132				8.78674	-0.000560078	0.000607677
			8.9416				8.78712	-0.00022024	0.000337987
			8.94188				8.7875	-0.000506908	0.000790621
			8.94215				8.78789	-0.000569451	0.00152
			8.94242				8.78827	-0.000510243	0.000421408
			8.94271				8.78865	-0.000699104	-0.00013895
			8.94298				8.78903	-0.000595072	0.00113
			8.94325				8.78941	-0.000666726	0.000269829
			8.94355				8.7898	-0.000597595	0.0018
			8.94385				8.79018	-0.000573809	0.000478869
			8.94413				8.79056	-0.00042862	-8.81423e-05
			8.94441				8.79094	-0.000554233	0.000652452
			8.94468				8.79133	-0.000589785	0.000328894
			8.94496				8.79171	-0.000528714	0.00161
			8.94525				8.79209	-0.000626417	0.000511321
			8.94552				8.79247	-0.000410987	0.00125
			8.94581				8.79286	-0.000403293	0.00117
			8.9461				8.79324	-0.000450139	0.000142422
			8.94639				8.79362	-0.000680196	0.00137
			8.94665				8.794	-0.000540709	0.00133
			8.94692				8.79438	-0.000533966	0.00177
			8.9472				8.79477	-0.000717811	-9.74346e-05
			8.9475				8.79515	-0.000432421	0.0012
			8.94778				8.79553	-0.000634231	0.00218
			8.94806				8.79592	-0.000469531	0.00138
			8.94835				8.7963	-0.000598484	0.000767753
			8.94863				8.79668	-0.000586966	0.00104
			8.94891				8.79707	-0.000650062	0.0028
			8.94918				8.79745	-0.000353076	0.000144524
			8.94946				8.79783	-0.000492992	0.0019
			8.94974				8.79822	-0.000322944	0.0011
			8.95002				8.7986	-0.000649115	0.00131
			8.9503				8.79898	-0.000597328	0.00206
			8.95058				8.79937	-0.000557739	0.00144
			8.95086				8.79975	-0.000463499	0.00195
			8.95114				8.80013	-0.000384068	0.00216
			8.95143				8.80052	-0.000592282	0.0016
			8.9517				8.8009	-0.000465283	0.00181
			8.95198				8.80128	-0.000691523	0.00226
			8.95227				8.80167	-0.000274236	0.0017
			8.95255				8.80205	-0.000410941	0.00269
			8.95284				8.80243	-0.000468697	0.0019
			8.95313				8.80281	-0.000602304	0.00289
			8.95341				8.8032	-0.000602581	0.00102
			8.95369				8.80358	-0.000608955	0.00254
			8.95398				8.80397	-0.000288211	0.00199
			8.95425				8.80435	-0.000608575	0.00219
			8.95453				8.80473	-0.00068406	0.00294
			8.95481				8.80511	-0.000414994	0.00185
			8.95508				8.8055	-0.000453605	0.00229
			8.95536				8.80589	-0.000419875	0.00334
			8.95565				8.80627	-0.000432865	0.00272
			8.95595				8.80665	-0.000425229	0.00116
			8.95622				8.80704	-0.000385344	0.00315
			8.95651				8.80742	-0.000539015	0.00313
			8.95679				8.8078	-0.000610137	0.00335
			8.95705				8.80819	-0.000403015	0.002
			8.95732				8.80857	-0.000523512	0.00352
			8.95761				8.80895	-0.000479238	0.00188
			8.9579				8.80934	-0.000410311	0.0045
			8.95818				8.80972	-0.000400597	0.00177
			8.95848				8.8101	-0.000475494	0.00339
			8.95876				8.81049	-0.000458326	0.00329
			8.95904				8.81088	-0.0005334	0.00305
			8.95932				8.81126	-0.000666632	0.00449
			8.95959				8.81164	-0.000544197	0.00292
			8.95987				8.81203	-0.000514577	0.00391
			8.96016				8.81242	-0.00047355	0.00258
			8.96045				8.8128	-0.000499503	0.00489
			8.96073				8.81318	-0.000430041	0.00302
			8.96102				8.81357	-0.000478694	0.00509
			8.96129				8.81395	-0.000493506	0.00421
			8.96157				8.81434	-0.000669344	0.00343
			8.96186				8.81472	-0.000565627	0.00519
			8.96213				8.8151	-0.000349078	0.00386
			8.96242				8.81549	-0.000543599	0.00408
			8.96271				8.81587	-0.000359498	0.00584
			8.96298				8.81626	-0.000339492	0.00427
			8.96327				8.81664	-0.000496851	0.00472
			8.96356				8.81703	-0.000393835	0.00417
			8.96382				8.81742	-0.000467961	0.00592
			8.9641				8.8178	-0.000571647	0.00536
			8.96439				8.81818	-0.000400628	0.00635
			8.96467				8.81857	-0.000469072	0.00556
			8.96493				8.81895	-0.000358461	0.00599
			8.96523				8.81934	-0.000653115	0.00545
			8.96553				8.81972	-0.000453069	0.00568
			8.96581				8.8201	-0.000212996	0.00666
			8.96609				8.82049	-0.00034502	0.00742
			8.96636				8.82088	-0.000359199	0.00554
			8.96664				8.82126	-0.000305605	0.00652
			8.96692				8.82165	-0.000390844	0.00519
			8.96721				8.82203	-0.000206899	0.00673
			8.9675				8.82241	-0.000311969	0.00772
			8.9678				8.8228	-0.000384647	0.00664
			8.96808				8.82319	-0.000292464	0.00817
			8.96835				8.82357	-0.000490936	0.00706
			8.96863				8.82396	-0.000574692	0.00704
			8.96891				8.82434	-0.000632369	0.00858
			8.9692				8.82473	-0.000472177	0.00671
			8.96947				8.82512	-0.000522293	0.01001
			8.96976				8.8255	-0.000481375	0.00714
			8.97004				8.82589	-0.000162356	0.0089
			8.97032				8.82627	-0.000472409	0.0102
			8.97061				8.82666	-0.000339758	0.00911
			8.9709				8.82704	-4.3257e-05	0.01011
			8.97118				8.82743	-0.000323155	0.00955
			8.97144				8.82781	-7.59318e-05	0.00975
			8.97172				8.8282	-0.000200573	0.01051
			8.972				8.82859	-0.000544342	0.01095
			8.9723				8.82897	-0.000369248	0.01095
			8.97258				8.82936	-0.00027104	0.01163
			8.97287				8.82975	-0.000567783	0.01162
			8.97315				8.83013	-9.9784e-05	0.01316
			8.97342				8.83052	-0.000169262	0.01205
			8.9737				8.8309	-0.000498796	0.01382
			8.97398				8.83129	-0.000419219	0.01457
			8.97426				8.83167	-0.000259552	0.01347
			8.97456				8.83206	-0.000499371	0.01448
			8.97486				8.83245	-0.0003353	0.01603
			8.97513				8.83283	-0.000171104	0.01624
			8.97541				8.83322	-0.000375052	0.01646
			8.97569				8.8336	-0.000330991	0.01745
			8.97597				8.83399	-0.000228499	0.01899
			8.97626				8.83438	-0.0004327	0.02101
			8.97655				8.83476	-0.000304637	0.02123
			8.97682				8.83515	-0.000338819	0.02355
			8.97711				8.83554	-0.000423627	0.02347
			8.9774				8.83592	-0.000193521	0.02791
			8.97768				8.83631	-0.000134448	0.02916
			8.97796				8.8367	-0.000227808	0.03148
			8.97823				8.83708	-0.00039398	0.03273
			8.97851				8.83747	-0.000139055	0.03427
			8.9788				8.83786	-0.000434596	0.0345
			8.97909				8.83824	-0.000196691	0.03394
			8.97938				8.83863	-0.000203139	0.03732
			8.97967				8.83902	-0.000146595	0.03966
			8.97995				8.8394	-0.000244249	0.04119
			8.98022				8.83979	-0.000346479	0.04484
			8.9805				8.84017	-0.000297272	0.04931
			8.98078				8.84056	-0.000305046	0.05352
			8.98105				8.84095	-0.000470758	0.06015
			8.98134				8.84134	-0.000289271	0.06712
			8.98165				8.84172	-0.000199279	0.07731
			8.98193				8.84211	-0.000368166	0.08981
			8.9822				8.8425	-0.000545818	0.10443
			8.98248				8.84289	7.30314e-05	0.12517
			8.98277				8.84327	-0.000336924	0.15417
			8.98306				8.84365	-0.000144474	0.19313
			8.98332				8.84404	-0.000285531	0.23241
			8.9836				8.84443	-0.000203973	0.28159
			8.9839				8.84482	-0.000397725	0.32582
			8.98421				8.8452	-0.00037497	0.36274
			8.98449				8.84559	-0.000158964	0.3844
			8.98477				8.84598	-0.000148771	0.38837
			8.98505				8.84637	-0.000434419	0.37797
			8.98532				8.84675	-3.83338e-05	0.35769
			8.98559				8.84714	-0.000308675	0.33507
			8.98587				8.84753	-0.000106853	0.31614
			8.98615				8.84792	-0.000102193	0.30305
			8.98645				8.84831	-0.000233575	0.29812
			8.98675				8.84869	-0.000336449	0.30069
			8.98703				8.84908	-0.000132523	0.31036
			8.98731				8.84947	-0.000146602	0.32081
			8.9876				8.84986	1.56165e-05	0.33967
			8.98788				8.85025	-8.43258e-05	0.35844
			8.98816				8.85063	-0.000186082	0.38546
			8.98845				8.85102	-3.35894e-05	0.40883
			8.98873				8.85141	-8.14581e-05	0.44216
			8.98902				8.8518	-2.98192e-05	0.47821
			8.98931				8.85218	-0.000140958	0.52044
			8.98959				8.85257	-5.93137e-05	0.56927
			8.98986				8.85296	-8.55436e-05	0.61982
			8.99015				8.85335	-6.39168e-05	0.67527
			8.99044				8.85374	-0.000175416	0.72504
			8.99072				8.85412	-8.58293e-05	0.77536
			8.991				8.85451	-4.70413e-05	0.81486
			8.99129				8.8549	-0.000147514	0.85357
			8.99158				8.85529	-0.000534474	0.8816
			8.99186				8.85568	-0.000212797	0.90642
			8.99213				8.85606	-7.92138e-05	0.92737
			8.99242				8.85645	-7.39292e-05	0.94412
			8.99271				8.85684	-1.85209e-05	0.96279
			8.99299				8.85723	-0.000141697	0.98072
			8.99328				8.85762	-0.000130748	0.99958
			8.99357				8.858	-0.000289333	1.01568
			8.99385				8.85839	-7.13517e-05	1.0364
			8.99413				8.85878	-0.000235971	1.05166
			8.99441				8.85917	-1.53682e-05	1.07204
			8.99469				8.85956	-1.92833e-05	1.08779
			8.99497				8.85995	-0.000150533	1.10596
			8.99525				8.86033	1.83887e-05	1.11797
			8.99555				8.86072	0.000164916	1.13656
			8.99584				8.86111	0.000175955	1.15025
			8.99612				8.8615	-0.000104843	1.15888
			8.99641				8.86189	7.72129e-05	1.17025
			8.99669				8.86228	-0.000109201	1.18099
			8.99698				8.86267	-0.000148742	1.19451
			8.99725				8.86306	-0.00020281	1.20084
			8.99754				8.86345	0.000118433	1.21121
			8.99783				8.86384	-7.04634e-05	1.21831
			8.99811				8.86423	0.000148962	1.22408
			8.9984				8.86461	-9.10964e-05	1.2272
			8.99868				8.865	4.04996e-05	1.2316
			8.99895				8.8654	4.93054e-05	1.23136
			8.99923				8.86578	-0.000215872	1.23107
			8.99952				8.86617	0.000183317	1.22946
			8.99981				8.86656	-6.86127e-07	1.2245
			9.0001				8.86695	0.000130434	1.22355
			9.00039				8.86734	-0.000158961	1.21797
			9.00068				8.86773	9.82502e-05	1.21304
			9.00096				8.86812	-6.18683e-05	1.21011
			9.00124				8.86851	1.4076e-05	1.2039
			9.00152				8.8689	0.000154964	1.20035
			9.0018				8.86928	8.10218e-05	1.19483
			9.00209				8.86967	-6.87796e-05	1.18999
			9.00239				8.87006	0.000210975	1.18649
			9.00268				8.87045	0.000229664	1.18178
			9.00295				8.87084	6.88983e-05	1.17501
			9.00324				8.87123	7.46132e-06	1.17096
			9.00352				8.87162	0.000221216	1.16426
			9.0038				8.87201	3.17117e-05	1.15644
			9.00409				8.8724	-3.53708e-05	1.14793
			9.00438				8.87279	0.00018873	1.13703
			9.00466				8.87318	0.000144125	1.12623
			9.00495				8.87357	0.000374766	1.11685
			9.00523				8.87396	0.000184623	1.10391
			9.0055				8.87435	0.000164078	1.09074
			9.00579				8.87474	0.000424759	1.07631
			9.00607				8.87513	-4.37862e-05	1.06383
			9.00635				8.87552	-1.92095e-05	1.04711
			9.00664				8.87591	0.000190829	1.03191
			9.00694				8.8763	0.000253133	1.02165
			9.00722				8.87669	-7.41175e-05	1.00846
			9.0075				8.87708	-0.000117167	0.99407
			9.00779				8.87747	0.000317201	0.9858
			9.00807				8.87786	5.38801e-05	0.97627
			9.00835				8.87825	-0.000258671	0.96844
			9.00864				8.87864	0.000161195	0.95934
			9.00893				8.87903	0.000234996	0.95562
			9.00921				8.87942	0.000246086	0.94849
			9.00951				8.87981	-7.61699e-05	0.9438
			9.0098				8.8802	0.000183694	0.9399
			9.01008				8.88059	0.000158224	0.93496
			9.01036				8.88098	0.00021744	0.93057
			9.01064				8.88138	0.000296484	0.92619
			9.01092				8.88177	-0.000134589	0.92293
			9.01121				8.88216	9.74086e-05	0.91795
			9.01151				8.88255	0.000287277	0.91451
			9.01179				8.88293	0.000182148	0.9102
			9.01208				8.88332	0.000200516	0.90612
			9.01236				8.88372	1.43041e-05	0.89988
			9.01265				8.88411	0.00021713	0.89757
			9.01292				8.8845	0.000390421	0.89138
			9.0132				8.88489	5.19806e-05	0.88754
			9.01349				8.88528	0.000353521	0.88125
			9.01377				8.88567	9.96081e-05	0.87725
			9.01407				8.88607	0.000191658	0.87159
			9.01436				8.88646	0.000294367	0.86911
			9.01465				8.88684	0.000418177	0.86331
			9.01493				8.88724	0.000203781	0.86067
			9.0152				8.88763	0.000448066	0.85655
			9.01549				8.88802	7.27021e-05	0.85542
			9.01578				8.88841	0.000264849	0.85177
			9.01607				8.8888	0.000261877	0.85007
			9.01637				8.88919	0.000440141	0.84924
			9.01665				8.88958	0.000224541	0.84623
			9.01692				8.88997	0.000408199	0.84415
			9.01721				8.89036	0.000423249	0.84277
			9.0175				8.89076	0.000530609	0.84032
			9.01777				8.89115	0.00042644	0.84187
			9.01806				8.89154	0.000453868	0.83784
			9.01836				8.89193	0.000478428	0.83698
			9.01864				8.89232	0.00051664	0.8355
			9.01893				8.89272	0.000643109	0.83597
			9.01921				8.89311	0.00039176	0.83172
			9.01949				8.8935	0.000242385	0.83096
			9.01978				8.89389	0.000274594	0.83108
			9.02006				8.89428	0.000631767	0.82852
			9.02035				8.89467	0.000184451	0.82465
			9.02064				8.89506	0.000351622	0.82778
			9.02092				8.89546	0.000595056	0.82246
			9.02122				8.89585	0.000453121	0.82261
			9.02151				8.89623	0.000349979	0.82029
			9.02179				8.89663	0.000425814	0.819
			9.02207				8.89702	0.000403814	0.8181
			9.02235				8.89741	0.000494966	0.81671
			9.02263				8.89781	0.000485805	0.81448
			9.02291				8.8982	0.000461881	0.81472
			9.0232				8.89859	0.000674517	0.81221
			9.0235				8.89899	0.0003884	0.81115
			9.0238				8.89938	0.000468932	0.81143
			9.02408				8.89977	0.000588473	0.81034
			9.02436				8.90016	0.000660149	0.80926
			9.02465				8.90055	0.00057491	0.80835
			9.02494				8.90094	0.000838328	0.80711
			9.02521				8.90134	0.000502686	0.80895
			9.02549				8.90173	0.000470247	0.8077
			9.02579				8.90212	0.000428768	0.80972
			9.02607				8.90251	0.000481124	0.8099
			9.02635				8.90291	0.000470857	0.81166
			9.02665				8.9033	0.000740201	0.8121
			9.02694				8.90369	0.000458631	0.81513
			9.0272				8.90409	0.000504028	0.81715
			9.02749				8.90448	0.000583874	0.81998
			9.02777				8.90487	0.000847413	0.82347
			9.02805				8.90526	0.000720672	0.82649
			9.02834				8.90566	0.000665932	0.83127
			9.02863				8.90605	0.00074357	0.83585
			9.02892				8.90644	0.000511057	0.84212
			9.02922				8.90683	0.000575291	0.84686
			9.02952				8.90722	0.000695097	0.85282
			9.0298				8.90761	0.000891478	0.85769
			9.03008				8.90801	0.000759698	0.8638
			9.03035				8.9084	0.000814015	0.87049
			9.03064				8.9088	0.000716718	0.878
			9.03095				8.90919	0.000789524	0.88438
			9.03125				8.90958	0.000714174	0.89345
			9.03153				8.90998	0.000911494	0.89868
			9.03181				8.91037	0.000722542	0.90665
			9.03209				8.91076	0.000933789	0.9114
			9.03238				8.91116	0.000862417	0.91656
			9.03267				8.91155	0.00102	0.92423
			9.03294				8.91194	0.00101	0.92809
			9.03323				8.91233	0.000947569	0.93312
			9.03353				8.91273	0.000956612	0.93952
			9.03382				8.91312	0.000974884	0.94325
			9.0341				8.91351	0.00103	0.94518
			9.03437				8.91391	0.00123	0.95025
			9.03467				8.91431	0.000908886	0.95647
			9.03495				8.9147	0.000934822	0.95891
			9.03523				8.91509	0.0009116	0.96194
			9.03552				8.91548	0.00128	0.966
			9.03582				8.91588	0.00121	0.96798
			9.03611				8.91627	0.00115	0.97263
			9.0364				8.91667	0.00080416	0.97461
			9.03669				8.91706	0.00135	0.97685
			9.03698				8.91745	0.00131	0.98018
			9.03726				8.91785	0.00118	0.98377
			9.03753				8.91824	0.00109	0.98439
			9.03782				8.91864	0.00122	0.98772
			9.03812				8.91903	0.00114	0.99
			9.0384				8.91942	0.00119	0.99334
			9.03869				8.91981	0.00106	0.9937
			9.03898				8.92021	0.00119	0.99571
			9.03927				8.9206	0.00141	0.99906
			9.03956				8.921	0.00121	0.99837
			9.03983				8.92139	0.00127	0.99978
			9.04011				8.92179	0.00115	1.00044
			9.0404				8.92218	0.00128	1.00215
			9.04067				8.92258	0.00125	1.00145
			9.04096				8.92297	0.00121	1.00288
			9.04127				8.92337	0.0014	1.00194
			9.04157				8.92376	0.00115	1.00367
			9.04185				8.92415	0.00118	1.00241
			9.04213				8.92455	0.00128	1.00172
			9.04242				8.92494	0.00138	1.00122
			9.0427				8.92534	0.00115	1.00053
			9.04298				8.92573	0.00153	1.00032
			9.04327				8.92613	0.00163	1.00098
			9.04357				8.92652	0.00152	1.00002
			9.04386				8.92691	0.00143	0.99687
			9.04416				8.92731	0.00155	0.99753
			9.04444				8.9277	0.00145	0.99571
			9.04471				8.9281	0.00156	0.99796
			9.045				8.92849	0.00145	0.99482
			9.0453				8.92889	0.00171	0.99575
			9.04559				8.92928	0.00153	0.99261
			9.04587				8.92968	0.0016	0.99298
			9.04617				8.93008	0.00171	0.99309
			9.04645				8.93047	0.00144	0.99211
			9.04674				8.93086	0.0015	0.99087
			9.04702				8.93126	0.00185	0.98961
			9.0473				8.93165	0.00169	0.98971
			9.04759				8.93205	0.00176	0.98874
			9.04788				8.93244	0.00204	0.98777
			9.04817				8.93284	0.00191	0.98896
			9.04845				8.93323	0.00187	0.98823
			9.04873				8.93362	0.00206	0.98672
			9.04902				8.93402	0.0019	0.98736
			9.04931				8.93442	0.00162	0.98695
			9.04959				8.93482	0.00188	0.98622
			9.04988				8.93521	0.00228	0.98634
			9.05018				8.9356	0.00204	0.98698
			9.05047				8.936	0.00196	0.9871
			9.05077				8.9364	0.00234	0.98614
			9.05106				8.93679	0.00238	0.98651
			9.05135				8.93719	0.00208	0.98663
			9.05162				8.93758	0.00243	0.98563
			9.05191				8.93798	0.00213	0.98734
			9.0522				8.93837	0.00233	0.98797
			9.05249				8.93877	0.00238	0.98783
			9.05277				8.93916	0.00253	0.9871
			9.05305				8.93956	0.00209	0.98881
			9.05335				8.93996	0.00251	0.98919
			9.05365				8.94036	0.00241	0.98984
			9.05394				8.94075	0.00258	0.9897
			9.05421				8.94114	0.00305	0.9903
			9.0545				8.94154	0.00266	0.99042
			9.05478				8.94194	0.00298	0.99077
			9.05505				8.94233	0.00237	0.99112
			9.05534				8.94273	0.00284	0.99309
			9.05564				8.94313	0.00301	0.99348
			9.05595				8.94352	0.00287	0.99388
			9.05625				8.94392	0.00285	0.99426
			9.05654				8.94431	0.00302	0.99489
			9.05681				8.94471	0.00313	0.9982
			9.0571				8.94511	0.0034	0.99831
			9.05737				8.9455	0.0029	0.99918
			9.05765				8.94589	0.00355	0.99767
			9.05795				8.94629	0.00301	1.00101
			9.05826				8.94669	0.00321	1.00141
			9.05856				8.94708	0.00329	1.00179
			9.05884				8.94748	0.00345	1.00243
			9.05912				8.94788	0.00346	1.00387
			9.05939				8.94828	0.00333	1.00287
			9.05968				8.94867	0.00375	1.0062
			9.05998				8.94907	0.00344	1.00524
			9.06027				8.94947	0.00371	1.00696
			9.06056				8.94987	0.00397	1.00868
			9.06085				8.95026	0.00398	1.00905
			9.06113				8.95066	0.00389	1.00969
			9.06142				8.95106	0.00415	1.01006
			9.06171				8.95145	0.00415	1.01044
			9.06199				8.95185	0.00429	1.01214
			9.06227				8.95225	0.00426	1.0125
			9.06256				8.95265	0.0042	1.01287
			9.06285				8.95304	0.00456	1.01487
			9.06314				8.95343	0.00423	1.01525
			9.06344				8.95384	0.00453	1.01401
			9.06372				8.95423	0.00429	1.01734
			9.064				8.95463	0.00461	1.01636
			9.06429				8.95502	0.00485	1.01646
			9.06458				8.95542	0.00478	1.01845
			9.06488				8.95582	0.00514	1.01856
			9.06517				8.95622	0.00504	1.01651
			9.06546				8.95661	0.00512	1.01959
			9.06576				8.95701	0.00542	1.01836
			9.06606				8.95741	0.00538	1.01874
			9.06633				8.9578	0.00546	1.0172
			9.06661				8.9582	0.00562	1.01783
			9.0669				8.9586	0.00577	1.01793
			9.06718				8.959	0.00606	1.01856
			9.06746				8.9594	0.00622	1.01731
			9.06777				8.95979	0.006	1.01743
			9.06808				8.96019	0.00617	1.0181
			9.06836				8.96059	0.0067	1.01632
			9.06865				8.96098	0.00679	1.01399
			9.06892				8.96138	0.00666	1.01568
			9.06918				8.96178	0.00707	1.01441
			9.06947				8.96218	0.00715	1.01452
			9.06977				8.96258	0.0076	1.01195
			9.07007				8.96298	0.00771	1.01208
			9.07038				8.96338	0.00757	1.01113
			9.07067				8.96377	0.00808	1.00965
			9.07096				8.96417	0.00821	1.00731
			9.07125				8.96457	0.00851	1.00828
			9.07153				8.96496	0.00873	1.00434
			9.0718				8.96536	0.00897	1.0047
			9.07209				8.96576	0.00902	1.00457
			9.07238				8.96616	0.00924	1.002
			9.07268				8.96656	0.0097	1.00031
			9.07298				8.96696	0.00989	0.99825
			9.07328				8.96735	0.01057	0.99657
			9.07356				8.96775	0.01095	0.99534
			9.07384				8.96815	0.01125	0.9939
			9.07413				8.96856	0.01148	0.99112
			9.07442				8.96895	0.01179	0.99126
			9.07471				8.96935	0.01222	0.9885
			9.07501				8.96975	0.01257	0.98753
			9.0753				8.97015	0.01319	0.98724
			9.07559				8.97054	0.0138	0.98336
			9.07588				8.97094	0.01447	0.9833
			9.07616				8.97134	0.01514	0.9821
			9.07644				8.97174	0.01574	0.978
			9.07673				8.97214	0.01645	0.97775
			9.07701				8.97254	0.01734	0.97697
			9.0773				8.97294	0.01833	0.97425
			9.07761				8.97334	0.01923	0.97213
			9.07789				8.97373	0.02071	0.96922
			9.07818				8.97413	0.022	0.9688
			9.07847				8.97453	0.02317	0.96603
			9.07875				8.97493	0.02515	0.96519
			9.07904				8.97533	0.02685	0.96595
			9.07934				8.97573	0.0291	0.96299
			9.07964				8.97613	0.03163	0.96142
			9.07993				8.97653	0.03476	0.96142
			9.08023				8.97692	0.03868	0.95675
			9.08051				8.97732	0.04343	0.95692
			9.08079				8.97772	0.04975	0.95573
			9.08108				8.97812	0.05768	0.95592
			9.08136				8.97852	0.06927	0.95335
			9.08165				8.97892	0.08667	0.95199
			9.08194				8.97932	0.11312	0.95167
			9.08225				8.97972	0.15437	0.94866
			9.08255				8.98012	0.21631	0.95023
			9.08284				8.98052	0.2904	0.94754
			9.08312				8.98092	0.36454	0.94773
			9.08339				8.98132	0.4193	0.94655
			9.08367				8.98172	0.45452	0.9469
			9.08396				8.98212	0.47152	0.94286
			9.08426				8.98252	0.47759	0.94611
			9.08457				8.98292	0.47479	0.94361
			9.08487				8.98332	0.46632	0.94551
			9.08516				8.98371	0.45659	0.9442
			9.08545				8.98411	0.44886	0.94304
			9.08572				8.98451	0.44728	0.94217
			9.086				8.98491	0.45274	0.94267
			9.08629				8.98531	0.46498	0.94302
			9.08658				8.98572	0.48164	0.94188
			9.08689				8.98612	0.49805	0.94408
			9.08719				8.98652	0.51422	0.94171
			9.08748				8.98692	0.52787	0.94253
			9.08775				8.98732	0.54224	0.94424
			9.08804				8.98772	0.55646	0.94384
			9.08834				8.98812	0.57329	0.94224
			9.08862				8.98852	0.5923	0.94366
			9.08892				8.98892	0.6142	0.94554
			9.08922				8.98932	0.63904	0.94469
			9.0895				8.98972	0.66652	0.94581
			9.08979				8.99012	0.69614	0.94495
			9.09009				8.99052	0.72945	0.94715
			9.09037				8.99093	0.76465	0.94827
			9.09065				8.99132	0.79922	0.94785
			9.09093				8.99172	0.83459	0.94758
			9.09123				8.99212	0.868	0.94886
			9.09152				8.99252	0.90099	0.95026
			9.09182				8.99292	0.9322	0.95018
			9.09211				8.99333	0.95957	0.95069
			9.09239				8.99373	0.98105	0.95254
			9.09269				8.99413	0.99766	0.95306
			9.09298				8.99453	1.00762	0.95342
			9.09326				8.99493	1.01182	0.95274
			9.09355				8.99533	1.00839	0.95475
			9.09384				8.99573	1.00084	0.95662
			9.09413				8.99613	0.99044	0.95579
			9.09444				8.99653	0.97834	0.95753
			9.09474				8.99693	0.96548	0.95685
			9.09502				8.99733	0.95188	0.96025
			9.09531				8.99773	0.94048	0.95788
			9.0956				8.99813	0.92831	0.95992
			9.09588				8.99853	0.92015	0.96091
			9.09617				8.99894	0.91319	0.96159
			9.09647				8.99934	0.90876	0.96124
			9.09677				8.99974	0.90842	0.96381
			9.09707				9.00014	0.91046	0.96157
			9.09735				9.00054	0.91599	0.96307
			9.09764				9.00094	0.92585	0.96439
			9.09792				9.00135	0.93854	0.96481
			9.0982				9.00175	0.95475	0.96531
			9.09849				9.00215	0.97122	0.96433
			9.09877				9.00255	0.98913	0.96619
			9.09907				9.00295	1.00554	0.96672
			9.09938				9.00335	1.01842	0.96624
			9.09969				9.00375	1.02748	0.96694
			9.09997				9.00416	1.0304	0.96777
			9.10025				9.00456	1.02912	0.96677
			9.10054				9.00496	1.02227	0.96633
			9.10082				9.00536	1.01235	0.96724
			9.10111				9.00576	0.99974	0.96863
			9.10141				9.00616	0.98738	0.9675
			9.10171				9.00657	0.97438	0.96938
			9.102				9.00697	0.96259	0.96704
			9.10229				9.00737	0.95203	0.96725
			9.10258				9.00777	0.94306	0.96627
			9.10286				9.00818	0.93547	0.96812
			9.10316				9.00857	0.9287	0.96714
			9.10346				9.00898	0.92135	0.96601
			9.10375				9.00938	0.91495	0.96787
			9.10404				9.00978	0.90667	0.9684
			9.10434				9.01018	0.90021	0.96576
			9.10463				9.01059	0.89325	0.96611
			9.1049				9.01099	0.88761	0.96796
			9.10518				9.01139	0.88223	0.96545
			9.10548				9.01179	0.8795	0.96597
			9.10577				9.0122	0.87724	0.96649
			9.10607				9.0126	0.87601	0.96715
			9.10637				9.013	0.87668	0.96603
			9.10667				9.0134	0.87865	0.96473
			9.10696				9.01381	0.88	0.966
			9.10725				9.01421	0.88193	0.96471
			9.10753				9.01461	0.88393	0.96371
			9.10781				9.01501	0.88671	0.96662
			9.1081				9.01542	0.88926	0.96577
			9.10839				9.01582	0.89301	0.96435
			9.1087				9.01622	0.89639	0.96352
			9.109				9.01663	0.90144	0.9651
			9.10928				9.01703	0.90638	0.96411
			9.10957				9.01743	0.91206	0.96446
			9.10986				9.01783	0.91788	0.96333
			9.11016				9.01824	0.9242	0.96505
			9.11044				9.01864	0.93129	0.96242
			9.11073				9.01905	0.93805	0.96426
			9.11102				9.01944	0.94531	0.96299
			9.11132				9.01985	0.95222	0.9635
			9.11161				9.02025	0.95806	0.96387
			9.11192				9.02066	0.9653	0.96424
			9.11221				9.02106	0.97159	0.96311
			9.11247				9.02146	0.9775	0.96465
			9.11275				9.02186	0.98514	0.96378
			9.11304				9.02227	0.98978	0.96265
			9.11334				9.02267	0.99619	0.96451
			9.11364				9.02307	1.00328	0.96475
			9.11395				9.02347	1.00849	0.96377
			9.11423				9.02388	1.01386	0.96385
			9.11452				9.02429	1.01991	0.96449
			9.11483				9.02469	1.0236	0.96487
			9.11513				9.02509	1.02945	0.96524
			9.1154				9.0255	1.03304	0.96395
			9.11568				9.0259	1.03681	0.96578
			9.11598				9.0263	1.03815	0.96764
			9.11628				9.02671	1.03887	0.96491
			9.11659				9.02712	1.03944	0.96691
			9.11687				9.02751	1.0374	0.96847
			9.11716				9.02792	1.03414	0.96612
			9.11745				9.02832	1.03024	0.96919
			9.11774				9.02873	1.02599	0.96833
			9.11803				9.02913	1.02052	0.96991
			9.11832				9.02953	1.01563	0.96891
			9.11861				9.02994	1.00896	0.97063
			9.11891				9.03034	1.00159	0.96965
			9.11921				9.03075	0.99565	0.97286
			9.11949				9.03115	0.98819	0.97023
			9.11978				9.03155	0.98246	0.97207
			9.12007				9.03196	0.97544	0.97393
			9.12037				9.03237	0.96829	0.9743
			9.12067				9.03277	0.96188	0.97331
			9.12096				9.03317	0.95734	0.97503
			9.12126				9.03358	0.95192	0.97703
			9.12154				9.03398	0.94741	0.97724
			9.12184				9.03438	0.94345	0.97911
			9.12214				9.03479	0.9409	0.97812
			9.12242				9.0352	0.93796	0.97698
			9.12271				9.0356	0.9347	0.98289
			9.12299				9.036	0.93212	0.98039
			9.1233				9.03641	0.93112	0.98226
			9.12359				9.03681	0.93025	0.98399
			9.12389				9.03722	0.92964	0.983
			9.12419				9.03763	0.92944	0.98607
			9.12449				9.03802	0.92841	0.98674
			9.12477				9.03843	0.92946	0.98724
			9.12504				9.03884	0.93041	0.98743
			9.12534				9.03924	0.93119	0.98915
			9.12564				9.03965	0.93362	0.98953
			9.12594				9.04005	0.93421	0.9914
			9.12624				9.04046	0.93659	0.99177
			9.12654				9.04086	0.93879	0.99365
			9.12682				9.04127	0.94128	0.99265
			9.1271				9.04167	0.94312	0.99585
			9.12737				9.04207	0.94576	0.99484
			9.12766				9.04249	0.9461	0.99655
			9.12797				9.04289	0.94778	0.9986
			9.12828				9.04329	0.94865	0.99898
			9.12857				9.0437	0.94923	0.9992
			9.12887				9.0441	0.94978	1.00123
			9.12917				9.04451	0.94947	1.00145
			9.12946				9.04492	0.9497	1.00181
			9.12974				9.04532	0.94832	1.00368
			9.13002				9.04573	0.94815	1.00386
			9.13031				9.04613	0.94732	1.00591
			9.13062				9.04653	0.94719	1.00461
			9.13092				9.04694	0.94704	1.00802
			9.13122				9.04735	0.94742	1.00687
			9.13151				9.04775	0.94784	1.0074
			9.1318				9.04815	0.94928	1.01064
			9.13208				9.04856	0.9504	1.00827
			9.13238				9.04897	0.95247	1.01287
			9.13266				9.04937	0.95514	1.01171
			9.13295				9.04978	0.957	1.01055
			9.13326				9.05019	0.95911	1.01245
			9.13356				9.05059	0.96152	1.01283
			9.13385				9.051	0.96328	1.01335
			9.13413				9.05141	0.96591	1.01489
			9.13442				9.05182	0.96775	1.01406
			9.13472				9.05222	0.96868	1.01698
			9.13501				9.05263	0.97059	1.0148
			9.1353				9.05303	0.97087	1.01788
			9.1356				9.05344	0.9713	1.01553
			9.1359				9.05384	0.972	1.01726
			9.1362				9.05425	0.97123	1.019
			9.1365				9.05466	0.97256	1.01649
			9.1368				9.05506	0.97177	1.01974
			9.13708				9.05547	0.97199	1.01722
			9.13736				9.05588	0.97292	1.01893
			9.13766				9.05628	0.97249	1.01777
			9.13796				9.05669	0.97465	1.01967
			9.13826				9.0571	0.97591	1.01988
			9.13855				9.0575	0.97732	1.02024
			9.13885				9.05791	0.97983	1.01893
			9.13914				9.05832	0.98135	1.01946
			9.13942				9.05872	0.98389	1.01829
			9.13971				9.05913	0.98789	1.02168
			9.14				9.05954	0.99026	1.01917
			9.14029				9.05994	0.99297	1.02073
			9.14058				9.06035	0.99504	1.01973
			9.14089				9.06076	0.99806	1.01843
			9.14119				9.06116	1.00053	1.02066
			9.1415				9.06157	1.00298	1.02055
			9.14178				9.06197	1.00483	1.0197
			9.14206				9.06238	1.00744	1.01838
			9.14236				9.06279	1.00873	1.02162
			9.14265				9.0632	1.01106	1.01911
			9.14295				9.0636	1.01247	1.01828
			9.14324				9.06401	1.0145	1.01968
			9.14355				9.06442	1.01522	1.01887
			9.14385				9.06483	1.01776	1.01892
			9.14414				9.06523	1.01864	1.01945
			9.14442				9.06564	1.02004	1.01963
			9.1447				9.06605	1.02192	1.01711
			9.145				9.06646	1.02393	1.019
			9.14531				9.06686	1.02552	1.01772
			9.1456				9.06727	1.02765	1.01672
			9.1459				9.06768	1.03015	1.01694
			9.1462				9.06808	1.03273	1.01444
			9.14648				9.06849	1.03476	1.01751
			9.14678				9.0689	1.03716	1.01501
			9.14706				9.06931	1.0395	1.01552
			9.14735				9.06971	1.04289	1.01422
			9.14765				9.07012	1.04537	1.01474
			9.14795				9.07053	1.04824	1.01496
			9.14824				9.07094	1.05051	1.01532
			9.14853				9.07135	1.05273	1.01432
			9.14883				9.07175	1.05469	1.01332
			9.14912				9.07216	1.05637	1.01125
			9.14941				9.07257	1.05819	1.01311
			9.1497				9.07298	1.05866	1.01253
			9.15				9.07338	1.06009	1.01181
			9.1503				9.07379	1.05984	1.00943
			9.1506				9.0742	1.05912	1.01062
			9.1509				9.07461	1.05826	1.01015
			9.1512				9.07502	1.05733	1.00847
			9.1515				9.07542	1.05554	1.00992
			9.15178				9.07583	1.05353	1.01013
			9.15206				9.07624	1.0519	1.00588
			9.15236				9.07665	1.04936	1.00787
			9.15266				9.07706	1.04578	1.00946
			9.15295				9.07747	1.04282	1.00711
			9.15324				9.07788	1.03935	1.00599
			9.15354				9.07829	1.03648	1.005
			9.15385				9.07869	1.03288	1.00673
			9.15414				9.0791	1.02812	1.00412
			9.15442				9.07951	1.02478	1.00459
			9.15471				9.07992	1.02062	1.00482
			9.15499				9.08033	1.01724	1.00233
			9.15527				9.08074	1.01356	1.00391
			9.15559				9.08115	1.01011	1.00282
			9.15591				9.08155	1.00649	1.00197
			9.1562				9.08196	1.00356	1.00221
			9.15649				9.08237	1.0015	1.00109
			9.15678				9.08278	0.99855	1.00133
			9.15707				9.08319	0.99472	1.00021
			9.15736				9.0836	0.99196	0.99773
			9.15765				9.08401	0.98953	1.00092
			9.15796				9.08442	0.98648	0.99835
			9.15827				9.08483	0.98366	0.9959
			9.15857				9.08524	0.98145	1.00046
			9.15885				9.08564	0.97855	0.9965
			9.15913				9.08605	0.97656	0.99684
			9.15943				9.08646	0.97421	0.9971
			9.15973				9.08687	0.9724	0.99475
			9.16003				9.08728	0.97074	0.99636
			9.16033				9.08769	0.97005	0.99537
			9.16064				9.0881	0.96833	0.99418
			9.16093				9.0885	0.96792	0.99464
			9.16122				9.08892	0.96724	0.99489
			9.1615				9.08933	0.96642	0.99241
			9.16179				9.08973	0.96636	0.99255
			9.16209				9.09015	0.96466	0.99303
			9.16239				9.09056	0.96424	0.99204
			9.16269				9.09097	0.96308	0.9923
			9.16298				9.09138	0.96128	0.99255
			9.16327				9.09179	0.96012	0.99165
			9.16356				9.0922	0.95792	0.9918
			9.16385				9.09261	0.95529	0.99079
			9.16415				9.09302	0.95401	0.99106
			9.16445				9.09342	0.95062	0.99007
			9.16475				9.09384	0.94768	0.99024
			9.16506				9.09425	0.94533	0.98935
			9.16536				9.09465	0.9425	0.98972
			9.16566				9.09507	0.93981	0.98863
			9.16595				9.09548	0.93658	0.99034
			9.16623				9.09588	0.93336	0.9865
			9.16651				9.0963	0.93174	0.98957
			9.16681				9.09671	0.92815	0.98984
			9.16711				9.09712	0.92659	0.98894
			9.1674				9.09753	0.92438	0.98621
			9.16769				9.09794	0.92317	0.98965
			9.16799				9.09835	0.92144	0.98829
			9.16831				9.09876	0.92081	0.98885
			9.16861				9.09917	0.9195	0.98632
			9.16889				9.09958	0.91917	0.98793
			9.16916				9.09999	0.9194	0.9869
			9.16943				9.1004	0.91962	0.98714
			9.16971				9.10081	0.92029	0.98893
			9.17002				9.10122	0.92151	0.9865
			9.17034				9.10163	0.92239	0.98825
			9.17066				9.10204	0.92358	0.98727
			9.17096				9.10245	0.92595	0.98611
			9.17125				9.10286	0.92781	0.98655
			9.17154				9.10327	0.93022	0.98672
			9.17183				9.10369	0.93259	0.98725
			9.17211				9.10409	0.93476	0.98751
			9.1724				9.10451	0.93745	0.98778
			9.17271				9.10492	0.94083	0.98688
			9.17304				9.10533	0.94415	0.9871
			9.17333				9.10574	0.94712	0.9861
			9.17362				9.10615	0.95017	0.98661
			9.17391				9.10656	0.95283	0.9868
			9.17421				9.10697	0.95637	0.98724
			9.1745				9.10739	0.95911	0.98743
			9.1748				9.1078	0.96262	0.98644
			9.17512				9.10821	0.96525	0.98546
			9.17541				9.10862	0.96906	0.98709
			9.1757				9.10903	0.97034	0.98616
			9.17599				9.10944	0.97309	0.98628
			9.17628				9.10985	0.97539	0.98687
			9.17658				9.11026	0.97771	0.98563
			9.17687				9.11068	0.98035	0.98751
			9.17717				9.11109	0.98278	0.98795
			9.17746				9.1115	0.98372	0.98678
			9.17775				9.11191	0.98598	0.98729
			9.17805				9.11232	0.98757	0.98628
			9.17834				9.11273	0.99004	0.98679
			9.17863				9.11315	0.99063	0.98706
			9.17893				9.11356	0.99232	0.98705
			9.17924				9.11397	0.99311	0.98711
			9.17954				9.11438	0.99372	0.98748
			9.17985				9.11479	0.99436	0.98634
			9.18015				9.1152	0.99469	0.98814
			9.18045				9.11561	0.99493	0.98586
			9.18074				9.11603	0.9957	0.98742
			9.18102				9.11644	0.99494	0.98791
			9.18132				9.11685	0.99472	0.98676
			9.18162				9.11727	0.99544	0.9872
			9.18191				9.11768	0.995	0.9874
			9.1822				9.11809	0.99474	0.98647
			9.18251				9.1185	0.99473	0.98684
			9.18282				9.11891	0.99566	0.98722
			9.18311				9.11932	0.99574	0.98743
			9.18339				9.11974	0.99501	0.98648
			9.18368				9.12015	0.99647	0.98811
			9.18395				9.12056	0.99678	0.98852
			9.18424				9.12097	0.9983	0.98601
			9.18455				9.12139	0.99899	0.98632
			9.18488				9.1218	1.00104	0.98827
			9.18518				9.12221	1.00173	0.98708
			9.18549				9.12263	1.00389	0.98615
			9.18578				9.12304	1.00649	0.98779
			9.18606				9.12345	1.00849	0.98677
			9.18636				9.12386	1.01161	0.98856
			9.18665				9.12428	1.01466	0.98741
			9.18694				9.12469	1.01884	0.98634
			9.18724				9.1251	1.02295	0.98806
			9.18755				9.12551	1.02705	0.98856
			9.18785				9.12593	1.03109	0.98738
			9.18816				9.12634	1.03569	0.98781
			9.18845				9.12675	1.04079	0.98816
			9.18873				9.12716	1.0446	0.98571
			9.18903				9.12758	1.0494	0.98743
			9.18932				9.12799	1.05438	0.98921
			9.18962				9.1284	1.05823	0.98679
			9.18993				9.12882	1.06275	0.98845
			9.19023				9.12923	1.06728	0.98882
			9.19052				9.12964	1.06983	0.9891
			9.19082				9.13006	1.07349	0.98817
			9.19112				9.13047	1.07674	0.98846
			9.1914				9.13088	1.07897	0.98887
			9.1917				9.1313	1.08118	0.98909
			9.19199				9.13171	1.0828	0.98945
			9.19229				9.13212	1.08346	0.98987
			9.19259				9.13254	1.08512	0.9888
			9.19289				9.13295	1.08593	0.99059
			9.19318				9.13337	1.08586	0.98815
			9.19347				9.13378	1.08625	0.99129
			9.19378				9.13419	1.08603	0.98881
			9.19408				9.1346	1.08622	0.99065
			9.19438				9.13502	1.08477	0.98948
			9.19468				9.13543	1.08462	0.99132
			9.19498				9.13585	1.08369	0.99026
			9.19528				9.13626	1.08206	0.99062
			9.19559				9.13668	1.08144	0.99094
			9.19588				9.13709	1.08042	0.99134
			9.19617				9.1375	1.07914	0.99021
			9.19646				9.13792	1.07745	0.99346
			9.19675				9.13833	1.07734	0.9909
			9.19704				9.13874	1.07515	0.99267
			9.19734				9.13916	1.07456	0.99161
			9.19766				9.13958	1.07242	0.99194
			9.19797				9.13999	1.07134	0.99237
			9.19827				9.1404	1.06913	0.99409
			9.19855				9.14082	1.06665	0.99164
			9.19883				9.14123	1.0648	0.9934
			9.19912				9.14164	1.06264	0.99363
			9.19941				9.14206	1.06072	0.99268
			9.19972				9.14247	1.05915	0.99299
			9.20003				9.14288	1.05583	0.99478
			9.20034				9.1433	1.05239	0.99238
			9.20065				9.14372	1.05036	0.9941
			9.20095				9.14413	1.04761	0.99452
			9.20122				9.14455	1.04442	0.99332
			9.2015				9.14496	1.04081	0.99507
			9.20179				9.14537	1.03789	0.99542
			9.20209				9.14579	1.03298	0.99436
			9.2024				9.14621	1.03004	0.99615
			9.20272				9.14662	1.02686	0.99376
			9.20303				9.14703	1.02196	0.99554
			9.20332				9.14745	1.01778	0.99578
			9.20361				9.14787	1.01475	0.99619
			9.20391				9.14828	1.01043	0.99512
			9.2042				9.14869	1.00673	0.99699
			9.20449				9.14911	1.00284	0.99441
			9.2048				9.14952	0.99859	0.99766
			9.20509				9.14994	0.99457	0.9966
			9.20539				9.15036	0.99046	0.99695
			9.2057				9.15077	0.98696	0.99585
			9.206				9.15119	0.98173	0.99762
			9.20629				9.1516	0.97766	0.9966
			9.20657				9.15202	0.97405	0.99689
			9.20687				9.15243	0.96944	0.99725
			9.20718				9.15284	0.96579	0.99616
			9.20748				9.15326	0.96115	0.99793
			9.20778				9.15367	0.95772	0.99829
			9.20809				9.15409	0.95255	0.99734
			9.20839				9.15451	0.94831	0.9976
			9.20867				9.15492	0.9449	0.99789
			9.20896				9.15534	0.94136	0.99687
			9.20924				9.15576	0.93812	0.99716
			9.20954				9.15617	0.935	0.99757
			9.20985				9.15658	0.93154	0.99789
			9.21018				9.157	0.92812	0.99828
			9.21048				9.15742	0.92582	0.99723
			9.21077				9.15783	0.92306	0.99904
			9.21106				9.15825	0.92085	0.99652
			9.21136				9.15867	0.91918	0.99687
			9.21165				9.15908	0.91753	0.99858
			9.21194				9.1595	0.91604	0.99752
			9.21224				9.15992	0.91486	0.99933
			9.21255				9.16033	0.91532	0.99548
			9.21286				9.16075	0.91452	1.00008
			9.21316				9.16116	0.915	0.99621
			9.21346				9.16158	0.91636	0.99801
			9.21376				9.16199	0.91668	0.99824
			9.21404				9.16241	0.91781	0.99862
			9.21433				9.16283	0.92007	0.99751
			9.2146				9.16324	0.92106	0.99792
			9.21489				9.16366	0.92376	0.99682
			9.2152				9.16408	0.92566	0.99722
			9.21552				9.16449	0.92855	0.99902
			9.21584				9.16491	0.93208	0.99794
			9.21615				9.16533	0.93525	0.99691
			9.21645				9.16574	0.93838	0.99863
			9.21673				9.16616	0.94181	0.9976
			9.21701				9.16658	0.94495	0.99654
			9.2173				9.16699	0.94915	0.99684
			9.2176				9.16741	0.95246	0.9986
			9.21792				9.16782	0.95641	0.99625
			9.21824				9.16824	0.96021	0.99799
			9.21853				9.16866	0.96389	0.99826
			9.21882				9.16907	0.96803	0.99725
			9.21912				9.16949	0.97174	0.99624
			9.21941				9.16991	0.9748	0.99795
			9.21972				9.17032	0.97766	0.99691
			9.22001				9.17074	0.98158	0.99733
			9.2203				9.17116	0.98509	0.9976
			9.22061				9.17158	0.98733	0.99661
			9.22092				9.172	0.99016	0.99834
			9.22121				9.17242	0.99275	0.99732
			9.22151				9.17283	0.99568	0.99632
			9.22181				9.17325	0.99724	0.99657
			9.2221				9.17367	0.99975	0.99558
			9.2224				9.17408	1.00144	0.9973
			9.2227				9.1745	1.00264	0.99759
			9.22302				9.17492	1.00358	0.9967
			9.22332				9.17533	1.00561	0.99699
			9.22362				9.17575	1.0063	0.99596
			9.22392				9.17617	1.0078	0.99771
			9.22422				9.17659	1.00844	0.99527
			9.22452				9.177	1.00996	0.99702
			9.2248				9.17742	1.00968	0.99598
			9.22509				9.17784	1.01057	0.99766
			9.22539				9.17826	1.01016	0.99806
			9.2257				9.17868	1.01092	0.99563
			9.226				9.1791	1.01097	0.99598
			9.22631				9.17951	1.01178	0.99772
			9.22662				9.17993	1.01091	0.99811
			9.22692				9.18035	1.01035	0.99707
			9.22721				9.18076	1.01025	0.99742
			9.22749				9.18118	1.01025	0.99636
			9.22778				9.1816	1.00939	0.99803
			9.22806				9.18202	1.00905	0.99701
			9.22836				9.18243	1.00873	0.99733
			9.22868				9.18285	1.00827	0.99632
			9.22901				9.18327	1.00843	0.99536
			9.22931				9.18369	1.00778	0.99842
			9.2296				9.18411	1.00705	0.99743
			9.2299				9.18453	1.00706	0.99777
			9.2302				9.18495	1.00679	0.99672
			9.2305				9.18536	1.0065	0.99847
			9.23079				9.18578	1.00548	0.99742
			9.23108				9.1862	1.00614	0.99914
			9.23139				9.18662	1.0059	0.99675
			9.23171				9.18704	1.00591	0.9971
			9.23201				9.18746	1.00644	0.99887
			9.23231				9.18788	1.00633	0.99781
			9.23261				9.1883	1.00654	0.99679
			9.2329				9.18871	1.00567	0.9985
			9.2332				9.18913	1.00522	0.99747
			9.2335				9.18956	1.00548	0.99923
			9.2338				9.18997	1.00563	0.9982
			9.2341				9.19039	1.00604	0.99854
			9.23441				9.19081	1.0054	0.99753
			9.2347				9.19123	1.00533	1.00065
			9.23501				9.19165	1.00578	0.99825
			9.23531				9.19207	1.00611	0.99859
			9.2356				9.19249	1.00507	0.99891
			9.23589				9.1929	1.00369	0.99926
			9.23618				9.19332	1.0041	0.99683
			9.23648				9.19374	1.00448	1.0013
			9.23678				9.19416	1.00336	0.99888
			9.2371				9.19458	1.00258	0.99928
			9.23739				9.195	1.00163	0.99823
			9.23769				9.19542	1.00174	0.99859
			9.23799				9.19584	1.00126	1.00032
			9.23829				9.19626	1.00049	1.0007
			9.23858				9.19668	1.00074	0.99963
			9.23888				9.1971	1.00052	0.99863
			9.23919				9.19752	0.99987	1.00034
			9.23949				9.19793	1.00016	0.99935
			9.23981				9.19835	1.00028	0.99967
			9.24011				9.19877	1.00021	1.00144
			9.2404				9.19919	0.99967	1.00039
			9.24071				9.19961	1.00045	0.99938
			9.241				9.20003	1.00262	1.00109
			9.2413				9.20045	1.00255	1.00006
			9.24159				9.20087	1.00448	1.00041
			9.24188				9.20129	1.00598	1.00211
			9.24219				9.20172	1.00777	0.99974
			9.2425				9.20213	1.00931	1.00148
			9.24281				9.20255	1.01123	1.00048
			9.24312				9.20298	1.01436	0.99945
			9.24343				9.2034	1.01589	1.00257
			9.2437				9.20381	1.01836	1.00014
			9.24399				9.20423	1.02102	1.00186
			9.24428				9.20465	1.02352	1.00083
			9.24457				9.20508	1.02555	1.00116
			9.24489				9.2055	1.02869	1.00154
			9.24521				9.20592	1.03082	1.00191
			9.24552				9.20634	1.03345	1.00367
			9.24582				9.20676	1.03587	1.00126
			9.24613				9.20718	1.03819	1.00301
			9.24642				9.2076	1.04026	1.00196
			9.24671				9.20802	1.0418	1.00234
			9.247				9.20844	1.04365	1.00131
			9.2473				9.20886	1.04476	1.00308
			9.24762				9.20928	1.04589	1.0007
			9.24793				9.2097	1.04656	1.00384
			9.24823				9.21012	1.04779	1.00273
			9.24853				9.21054	1.04807	1.00435
			9.24883				9.21096	1.04881	1.00193
			9.24912				9.21138	1.04962	1.00362
			9.24942				9.2118	1.05038	1.004
			9.24971				9.21222	1.05025	1.00434
			9.25001				9.21265	1.04953	1.00334
			9.25032				9.21307	1.05044	1.00509
			9.25063				9.21349	1.05008	1.00135
			9.25093				9.21391	1.0502	1.00581
			9.25122				9.21433	1.05002	1.00478
			9.25153				9.21475	1.0496	1.00515
			9.25183				9.21517	1.05012	1.00412
			9.25213				9.2156	1.04969	1.00447
			9.25242				9.21601	1.04951	1.00618
			9.25273				9.21643	1.04885	1.00518
			9.25303				9.21686	1.04839	1.00279
			9.25334				9.21728	1.04729	1.0059
			9.25365				9.2177	1.04702	1.00627
			9.25396				9.21812	1.04558	1.00526
			9.25425				9.21854	1.04598	1.00423
			9.25453				9.21897	1.04509	1.00732
			9.25483				9.21939	1.04392	1.00492
			9.25513				9.21981	1.04254	1.00666
			9.25543				9.22023	1.04136	1.00564
			9.25574				9.22065	1.04125	1.0046
			9.25604				9.22107	1.03919	1.0063
			9.25635				9.22149	1.0386	1.00529
			9.25667				9.22191	1.03672	1.00701
			9.25696				9.22234	1.0347	1.006
			9.25723				9.22276	1.03268	1.00767
			9.25753				9.22318	1.03109	1.00666
			9.25783				9.2236	1.02975	1.00702
			9.25812				9.22403	1.02706	1.006
			9.25843				9.22445	1.02564	1.00908
			9.25876				9.22487	1.02404	1.00538
			9.25905				9.22529	1.02149	1.00708
			9.25934				9.22572	1.01928	1.00742
			9.25965				9.22614	1.01721	1.00778
			9.25995				9.22656	1.01514	1.00813
			9.26026				9.22699	1.01314	1.00713
			9.26056				9.22741	1.01044	1.00884
			9.26083				9.22783	1.00964	1.00644
			9.26113				9.22825	1.00691	1.00814
			9.26145				9.22867	1.00387	1.00852
			9.26177				9.2291	1.00149	1.00753
			9.26208				9.22952	1.00031	1.0079
			9.26239				9.22994	0.99724	1.00961
			9.26266				9.23036	0.99514	1.0072
			9.26296				9.23079	0.99349	1.00756
			9.26328				9.23121	0.99159	1.00929
			9.26358				9.23163	0.98964	1.00829
			9.26389				9.23205	0.98796	1.01001
			9.2642				9.23248	0.98679	1.00901
			9.26448				9.2329	0.98456	1.00798
			9.26478				9.23332	0.98231	1.00833
			9.2651				9.23374	0.98118	1.0087
			9.26539				9.23417	0.97979	1.00768
			9.26569				9.23459	0.97804	1.00938
			9.26598				9.23501	0.97621	1.00836
			9.26628				9.23543	0.97531	1.00736
			9.26659				9.23586	0.97345	1.00771
			9.2669				9.23628	0.97229	1.00808
			9.26722				9.2367	0.97093	1.00845
			9.26753				9.23713	0.97081	1.00881
			9.26783				9.23755	0.97011	1.00916
			9.26811				9.23798	0.96856	1.00677
			9.26841				9.2384	0.96808	1.00849
			9.26872				9.23883	0.96782	1.00886
			9.26901				9.23925	0.96741	1.00782
			9.2693				9.23967	0.96659	1.00818
			9.2696				9.24009	0.9661	1.00716
			9.26992				9.24052	0.96677	1.0089
			9.27023				9.24094	0.96632	1.00654
			9.27054				9.24137	0.9668	1.00825
			9.27084				9.24179	0.96667	1.00859
			9.27115				9.24221	0.96733	1.00759
			9.27144				9.24263	0.96755	1.00661
			9.27171				9.24306	0.9681	1.00825
			9.27199				9.24349	0.96804	1.00726
			9.2723				9.24391	0.96843	1.00759
			9.27263				9.24433	0.96916	1.00798
			9.27295				9.24476	0.96992	1.00701
			9.27327				9.24518	0.97017	1.00603
			9.27356				9.2456	0.97094	1.00773
			9.27385				9.24603	0.97177	1.00807
			9.27413				9.24645	0.97204	1.00705
			9.27444				9.24687	0.97287	1.00601
			9.27475				9.2473	0.97292	1.00777
			9.27506				9.24772	0.97317	1.00676
			9.27537				9.24814	0.97382	1.0085
			9.27567				9.24857	0.97386	1.00479
			9.27597				9.249	0.97495	1.00648
			9.27629				9.24942	0.97454	1.00685
			9.2766				9.24984	0.97468	1.00723
			9.27688				9.25027	0.97549	1.00483
			9.27717				9.25069	0.97529	1.00654
			9.27748				9.25112	0.97549	1.00556
			9.2778				9.25154	0.97601	1.00589
			9.2781				9.25197	0.9756	1.0063
			9.27841				9.25239	0.97617	1.00527
			9.27872				9.25282	0.97664	1.00704
			9.27902				9.25324	0.97664	1.006
			9.27932				9.25367	0.97677	1.005
			9.27961				9.25409	0.97703	1.00672
			9.27992				9.25452	0.97787	1.00568
			9.28023				9.25494	0.97805	1.00608
			9.28053				9.25537	0.97791	1.00506
			9.28083				9.25579	0.97837	1.00546
			9.28112				9.25622	0.97856	1.0044
			9.28142				9.25664	0.97922	1.00614
			9.28173				9.25707	0.98018	1.0038
			9.28204				9.25749	0.97981	1.00547
			9.28233				9.25792	0.98089	1.00455
			9.28263				9.25834	0.98057	1.00348
			9.28294				9.25877	0.98129	1.00389
			9.28324				9.2592	0.98149	1.00424
			9.28356				9.25962	0.98171	1.00463
			9.28387				9.26004	0.98252	1.00492
			9.28417				9.26047	0.98214	1.00265
			9.28448				9.2609	0.98284	1.00426
			9.28478				9.26132	0.98366	1.0047
			9.28508				9.26175	0.98423	1.00232
			9.28539				9.26217	0.98444	1.00268
			9.28568				9.26259	0.98505	1.00442
			9.28598				9.26302	0.9858	1.00336
			9.28627				9.26345	0.98612	1.00376
			9.28657				9.26387	0.98702	1.00278
			9.2869				9.2643	0.98769	1.00186
			9.28721				9.26472	0.98863	1.00218
			9.28752				9.26515	0.98931	1.0039
			9.28782				9.26558	0.98939	1.00292
			9.28812				9.26601	0.99022	1.00323
			9.28842				9.26643	0.99095	1.00096
			9.2887				9.26685	0.99189	1.00257
			9.28901				9.26728	0.99234	1.00303
			9.28931				9.26771	0.99319	1.00058
			9.28963				9.26814	0.99384	1.00243
			9.28995				9.26856	0.99459	1.00135
			9.29025				9.26898	0.99491	1.00042
			9.29055				9.26941	0.99613	1.00207
			9.29085				9.26984	0.99661	1.0011
			9.29116				9.27027	0.99756	1.00145
			9.29145				9.27069	0.99818	1.00043
			9.29175				9.27112	0.99883	1.00081
			9.29204				9.27155	0.99937	0.99983
			9.29236				9.27198	1.00004	1.00155
			9.29267				9.2724	1.00058	1.00054
			9.29298				9.27282	1.00132	1.00098
			9.29328				9.27325	1.00111	0.99856
			9.29358				9.27368	1.0023	1.00027
			9.29389				9.27411	1.00298	1.00066
			9.29418				9.27453	1.00421	0.99968
			9.29449				9.27495	1.00382	0.99872
			9.29479				9.27538	1.00453	1.00033
			9.29509				9.27581	1.00507	0.99944
			9.2954				9.27624	1.00487	0.99839
			9.29571				9.27667	1.00509	0.9988
			9.29602				9.27709	1.00576	0.99919
			9.29631				9.27752	1.00592	0.99948
			9.29662				9.27795	1.0069	0.99852
			9.29692				9.27837	1.00696	0.99755
			9.29722				9.2788	1.00754	0.99799
			9.29751				9.27923	1.00778	0.99822
			9.29782				9.27965	1.00849	0.99863
			9.29813				9.28009	1.00784	0.9963
			9.29843				9.28051	1.00927	0.99801
[truncated: 1,504 more rows]

## Sheet: Figure2c
	Cu2@C3N4	CuO	Cu2O	Cu foil	CuTPP
0	0.09168	0.0586	0.01907	0.02497	0.07203
0.03068	0.09073	0.05823	0.02006	0.02496	0.0724
0.06136	0.08779	0.05697	0.02279	0.02482	0.07319
0.09204	0.08263	0.05446	0.02676	0.02436	0.07364
0.12272	0.07499	0.05021	0.03152	0.02333	0.07281
0.1534	0.06459	0.0438	0.0367	0.02158	0.06995
0.18408	0.05136	0.03498	0.042	0.01925	0.06481
0.21476	0.0357	0.02406	0.04717	0.01695	0.05804
0.24544	0.02033	0.01361	0.05192	0.01605	0.05192
0.27612	0.02039	0.01645	0.05602	0.01806	0.05096
0.3068	0.04012	0.03214	0.05927	0.02298	0.05949
0.33748	0.06489	0.05079	0.06153	0.02956	0.07705
0.36816	0.09082	0.0698	0.06282	0.03664	0.10023
0.39884	0.11627	0.08777	0.06337	0.04332	0.12603
0.42951	0.13989	0.10348	0.06372	0.04892	0.15223
0.46019	0.16045	0.11583	0.06476	0.05294	0.17714
0.49087	0.17685	0.12386	0.06766	0.05501	0.1994
0.52155	0.18819	0.12694	0.07356	0.05503	0.21804
0.55223	0.19389	0.12482	0.08308	0.0532	0.23254
0.58291	0.19384	0.11791	0.09616	0.05017	0.24296
0.61359	0.18858	0.1077	0.11217	0.04717	0.25008
0.64427	0.17961	0.09749	0.13021	0.04602	0.25549
0.67495	0.16979	0.09309	0.14929	0.04844	0.26155
0.70563	0.16362	0.10084	0.16845	0.05479	0.2711
0.73631	0.1665	0.12214	0.18676	0.06388	0.28671
0.76699	0.18218	0.15306	0.20337	0.0739	0.30987
0.79767	0.21043	0.18877	0.21761	0.08312	0.34046
0.82835	0.24788	0.22543	0.229	0.09007	0.3769
0.85903	0.29037	0.26007	0.23738	0.09354	0.4167
0.88971	0.33415	0.29027	0.24301	0.09254	0.45708
0.92039	0.37611	0.31412	0.24671	0.08635	0.49536
0.95107	0.41372	0.33024	0.24997	0.07452	0.52932
0.98175	0.44502	0.33791	0.25498	0.057	0.55743
1.01243	0.46866	0.33734	0.2644	0.03458	0.57907
1.04311	0.48398	0.32999	0.28085	0.01519	0.59486
1.07379	0.49118	0.31912	0.30614	0.03555	0.60687
1.10447	0.49151	0.31029	0.34078	0.07154	0.61886
1.13515	0.4875	0.31114	0.38398	0.11114	0.63603
1.16583	0.48312	0.32937	0.43409	0.15201	0.66439
1.1965	0.4836	0.36899	0.48904	0.19234	0.70926
1.22718	0.49466	0.42868	0.54659	0.23033	0.77372
1.25786	0.52099	0.50365	0.60453	0.26422	0.85782
1.28854	0.56461	0.58828	0.66076	0.29227	0.95882
1.31922	0.62438	0.67732	0.71331	0.31289	1.07219
1.3499	0.69679	0.76621	0.76039	0.32468	1.19248
1.38058	0.77721	0.85095	0.80043	0.32648	1.31403
1.41126	0.86081	0.92813	0.83208	0.31747	1.43128
1.44194	0.94301	0.99483	0.85429	0.29717	1.53903
1.47262	1.01967	1.04868	0.86627	0.26565	1.63255
1.5033	1.08718	1.08785	0.86755	0.22377	1.70775
1.53398	1.14244	1.1111	0.85798	0.17426	1.7612
1.56466	1.1829	1.11779	0.83771	0.12588	1.79031
1.59534	1.20656	1.10788	0.80721	0.10759	1.79334
1.62602	1.21204	1.08193	0.76723	0.15184	1.76949
1.6567	1.19853	1.04106	0.7188	0.23669	1.7189
1.68738	1.16581	0.98691	0.66317	0.34106	1.6427
1.71806	1.11425	0.9216	0.60182	0.45806	1.54293
1.74874	1.04477	0.84765	0.53638	0.58513	1.42254
1.77942	0.95883	0.76789	0.46867	0.72097	1.28528
1.8101	0.85833	0.68545	0.40066	0.86474	1.13569
1.84078	0.74562	0.6036	0.33454	1.01573	0.97906
1.87146	0.62337	0.52575	0.27284	1.17317	0.82145
1.90214	0.49462	0.45531	0.21867	1.33616	0.66995
1.93282	0.36279	0.3954	0.17606	1.50351	0.53331
1.9635	0.23233	0.34843	0.14947	1.67369	0.42281
1.99418	0.1137	0.31524	0.14088	1.8448	0.35181
2.02485	0.08049	0.2945	0.1462	2.01454	0.32792
2.05553	0.17268	0.28286	0.1577	2.18023	0.34121
2.08621	0.27559	0.2761	0.16896	2.33889	0.37022
2.11689	0.36946	0.27054	0.17616	2.48729	0.39765
2.14757	0.4501	0.2637	0.17734	2.62209	0.41436
2.17825	0.51548	0.25454	0.17165	2.73994	0.41709
2.20893	0.5644	0.24323	0.15893	2.83762	0.40651
2.23961	0.59625	0.23102	0.13955	2.9122	0.38649
2.27029	0.61091	0.21994	0.11451	2.96112	0.36406
2.30097	0.60873	0.21245	0.0861	2.98235	0.34908
2.33165	0.59047	0.21079	0.06105	2.97446	0.35199
2.36233	0.5573	0.2162	0.05815	2.93674	0.37856
2.39301	0.51071	0.2284	0.08693	2.86919	0.42649
2.42369	0.4525	0.24589	0.13108	2.77263	0.48802
2.45437	0.38466	0.26664	0.18125	2.64862	0.55449
2.48505	0.3094	0.2887	0.23404	2.49947	0.61851
2.51573	0.22901	0.3105	0.28767	2.3282	0.67437
2.54641	0.14586	0.33088	0.34086	2.1384	0.71777
2.57709	0.06245	0.34907	0.39256	1.93417	0.74565
2.60777	0.0221	0.3646	0.44183	1.71999	0.75602
2.63845	0.09889	0.37725	0.48786	1.50056	0.74785
2.66913	0.17126	0.38694	0.52991	1.28068	0.72103
2.69981	0.23636	0.39372	0.56735	1.06508	0.67624
2.73049	0.29269	0.39772	0.59967	0.85829	0.61493
2.76117	0.33912	0.39908	0.62642	0.66449	0.53914
2.79184	0.37481	0.39801	0.6473	0.48737	0.45144
2.82252	0.39929	0.3947	0.66209	0.33006	0.35479
2.8532	0.41235	0.38937	0.6707	0.19496	0.25243
2.88388	0.41413	0.38221	0.67314	0.08374	0.14786
2.91456	0.40507	0.37344	0.66954	0.00449	0.04658
2.94524	0.38586	0.36325	0.66016	0.06521	0.06192
2.97592	0.35749	0.35178	0.64535	0.10415	0.15398
3.0066	0.32116	0.33915	0.62557	0.12269	0.2386
3.03728	0.27834	0.3254	0.60142	0.126	0.31254
3.06796	0.23078	0.31049	0.57359	0.12364	0.37421
3.09864	0.18076	0.29432	0.54286	0.131	0.42267
3.12932	0.13184	0.27672	0.51011	0.16158	0.45759
3.16	0.09173	0.25752	0.4763	0.21531	0.47919
3.19068	0.07822	0.23654	0.44246	0.28436	0.4882
3.22136	0.10085	0.2137	0.40962	0.36153	0.48579
3.25204	0.14023	0.18909	0.37881	0.4414	0.47353
3.28272	0.1823	0.16307	0.35094	0.51981	0.45327
3.3134	0.22187	0.13652	0.32673	0.59341	0.42707
3.34408	0.25668	0.11127	0.30659	0.65952	0.3971
3.37476	0.28549	0.091	0.2905	0.71604	0.36558
3.40544	0.30759	0.08193	0.27803	0.76145	0.33466
3.43612	0.32261	0.08883	0.26837	0.79476	0.30641
3.4668	0.33045	0.10875	0.26049	0.81552	0.28269
3.49748	0.33122	0.13525	0.2533	0.82375	0.26504
3.52816	0.32526	0.16379	0.24583	0.8199	0.25453
3.55884	0.31309	0.19172	0.23728	0.80478	0.25162
3.58952	0.29542	0.2174	0.22709	0.7795	0.25604
3.62019	0.27312	0.2397	0.21497	0.7454	0.267
3.65087	0.24719	0.25782	0.2008	0.70402	0.28331
3.68155	0.21885	0.27119	0.18468	0.65707	0.30365
3.71223	0.18947	0.27949	0.16683	0.60648	0.32665
3.74291	0.16072	0.28256	0.14756	0.55451	0.35095
3.77359	0.13466	0.28047	0.12728	0.504	0.37521
3.80427	0.11381	0.27343	0.1064	0.45864	0.39817
3.83495	0.10085	0.26185	0.08536	0.42322	0.41866
3.86563	0.09709	0.24623	0.06458	0.40338	0.43565
3.89631	0.10097	0.22722	0.04461	0.40407	0.44833
3.92699	0.10887	0.20553	0.02658	0.42733	0.45615
3.95767	0.11737	0.18194	0.01585	0.47127	0.45882
3.98835	0.12406	0.1573	0.02319	0.53146	0.45638
4.01903	0.12755	0.1325	0.03846	0.60295	0.44919
4.04971	0.12705	0.10857	0.05473	0.68135	0.43791
4.08039	0.12222	0.08684	0.07082	0.76298	0.42347
4.11107	0.11303	0.06928	0.08646	0.84478	0.40701
4.14175	0.09969	0.05871	0.10153	0.9241	0.38973
4.17243	0.08261	0.05749	0.11589	0.99865	0.37284
4.20311	0.06241	0.06455	0.12939	1.06639	0.3573
4.23379	0.04018	0.0762	0.14182	1.12556	0.3437
4.26447	0.01953	0.0895	0.15292	1.1747	0.33213
4.29515	0.02214	0.1028	0.16243	1.21265	0.32218
4.32583	0.04568	0.11529	0.17006	1.23859	0.31299
4.35651	0.0718	0.12649	0.17556	1.25205	0.30347
4.38719	0.09758	0.13611	0.17871	1.25295	0.29248
4.41786	0.12194	0.14392	0.17935	1.24159	0.27903
4.44854	0.14416	0.14972	0.17737	1.21863	0.26238
4.47922	0.16367	0.15334	0.17275	1.18513	0.2421
4.5099	0.18001	0.15463	0.16554	1.14249	0.21811
4.54058	0.19287	0.15347	0.15588	1.09245	0.19064
4.57126	0.20206	0.14978	0.14397	1.03706	0.16024
4.60194	0.20753	0.1435	0.13008	0.97862	0.12772
4.63262	0.20937	0.13466	0.11454	0.91969	0.09427
4.6633	0.20782	0.12332	0.09771	0.86292	0.06185
4.69398	0.20328	0.10959	0.08	0.81099	0.03582
4.72466	0.1963	0.09365	0.06185	0.76636	0.03363
4.75534	0.18761	0.0757	0.04379	0.73095	0.05458
4.78602	0.17813	0.05601	0.02677	0.70586	0.07902
4.8167	0.1689	0.03491	0.01448	0.69111	0.10115
4.84738	0.16111	0.01289	0.01854	0.68556	0.11934
4.87806	0.1559	0.01106	0.03219	0.68722	0.13289
4.90874	0.15417	0.03414	0.0468	0.69357	0.14152
4.93942	0.15631	0.05747	0.06088	0.702	0.14525
4.9701	0.16208	0.08038	0.0741	0.71012	0.14433
5.00078	0.17076	0.10242	0.08641	0.71596	0.13929
5.03146	0.18134	0.12316	0.09783	0.71797	0.13087
5.06214	0.1928	0.14218	0.10844	0.71508	0.12005
5.09282	0.20423	0.15909	0.11828	0.70663	0.1081
5.1235	0.21488	0.17353	0.1274	0.69236	0.0966
5.15418	0.22419	0.18521	0.1358	0.67234	0.08734
5.18486	0.23173	0.1939	0.14343	0.64691	0.08207
5.21553	0.23726	0.19948	0.15021	0.6167	0.08165
5.24621	0.24063	0.20193	0.156	0.58251	0.08552
5.27689	0.24185	0.20137	0.16063	0.54531	0.09206
5.30757	0.24102	0.19806	0.16395	0.50617	0.09944
5.33825	0.23839	0.19242	0.16577	0.46622	0.10625
5.36893	0.2343	0.18506	0.16594	0.42657	0.11152
5.39961	0.2292	0.17674	0.16435	0.38825	0.11467
5.43029	0.22367	0.1684	0.16092	0.35211	0.11545
5.46097	0.21832	0.16104	0.15562	0.31875	0.11384
5.49165	0.21381	0.15563	0.1485	0.28842	0.11
5.52233	0.21072	0.15286	0.13966	0.26103	0.10426
5.55301	0.20951	0.15299	0.12925	0.23615	0.09704
5.58369	0.21036	0.15573	0.11749	0.21308	0.08888
5.61437	0.21319	0.16035	0.10466	0.19103	0.0804
5.64505	0.21761	0.16588	0.09107	0.16925	0.07223
5.67573	0.22302	0.17133	0.07708	0.14717	0.06504
5.70641	0.22868	0.17584	0.06312	0.12449	0.05939
5.73709	0.23382	0.17873	0.04968	0.10127	0.05558
5.76777	0.2377	0.17955	0.03746	0.07799	0.05356
5.79845	0.23966	0.17808	0.02759	0.05588	0.05293
5.82913	0.23917	0.17428	0.02199	0.0381	0.05305
5.85981	0.23587	0.16831	0.02221	0.03217	0.0533
5.89049	0.22952	0.16048	0.02647	0.04138	0.05322
5.92117	0.22011	0.15124	0.03191	0.05663	0.05248
5.95185	0.20782	0.14114	0.03697	0.07188	0.05092
5.98253	0.19305	0.13078	0.04103	0.0849	0.04853
6.0132	0.17651	0.12078	0.04388	0.09475	0.04535
6.04388	0.15928	0.11166	0.04549	0.10097	0.04152
6.07456	0.1429	0.10377	0.04593	0.10345	0.03721
6.10524	0.12949	0.09722	0.04535	0.10229	0.0326
6.13592	0.12149	0.09184	0.04393	0.09781	0.02789
6.1666	0.12085	0.08723	0.04185	0.0905	0.02331
6.19728	0.12782	0.08283	0.03931	0.08101	0.01907
6.22796	0.14082	0.07809	0.03648	0.07007	0.01546
6.25864	0.15744	0.07258	0.03351	0.05851	0.01286
6.28932	0.17549	0.06597	0.03053	0.04719	0.01165
6.32	0.19329	0.05814	0.02762	0.03691	0.01199
6.35068	0.20969	0.04912	0.02489	0.02841	0.01354
6.38136	0.22391	0.03907	0.02242	0.02228	0.01579
6.41204	0.23548	0.02829	0.02041	0.01899	0.01838
6.44272	0.24421	0.01726	0.01908	0.01903	0.0211
6.4734	0.25011	0.00734	0.01873	0.02291	0.02382
6.50408	0.25341	0.0083	0.01954	0.03078	0.02646
6.53476	0.25448	0.01755	0.02146	0.04237	0.02891
6.56544	0.25386	0.02658	0.02426	0.05722	0.03111
6.59612	0.25217	0.03439	0.02761	0.07472	0.03297
6.6268	0.25006	0.04059	0.03122	0.09418	0.03441
6.65748	0.24816	0.04499	0.03483	0.11476	0.03538
6.68816	0.24697	0.04746	0.03823	0.13558	0.03581
6.71884	0.24682	0.04799	0.04127	0.15572	0.03567
6.74952	0.2478	0.04665	0.04381	0.17425	0.03494
6.7802	0.24977	0.04358	0.04579	0.19032	0.03362
6.81087	0.25239	0.039	0.04713	0.20319	0.03174
6.84155	0.2552	0.03317	0.04784	0.21226	0.02932
6.87223	0.25767	0.02642	0.04792	0.21714	0.02643
6.90291	0.2593	0.0191	0.04742	0.21767	0.02312
6.93359	0.25964	0.01161	0.04641	0.214	0.01947
6.96427	0.25834	0.00467	0.04497	0.20662	0.01556
6.99495	0.25519	0.00445	0.04318	0.19643	0.01149
7.02563	0.25005	0.01028	0.04113	0.1848	0.00735
7.05631	0.24293	0.01566	0.0389	0.17364	0.00335
7.08699	0.23392	0.02001	0.03653	0.16526	0.00198
7.11767	0.22321	0.02316	0.03408	0.16198	0.00549
7.14835	0.21102	0.02503	0.03157	0.16531	0.00928
7.17903	0.19765	0.02562	0.02899	0.17524	0.01289
7.20971	0.18342	0.025	0.02636	0.19033	0.01627
7.24039	0.16864	0.02327	0.02367	0.20847	0.01936
7.27107	0.15364	0.02059	0.02095	0.22756	0.02215
7.30175	0.13872	0.01717	0.01825	0.24589	0.02462
7.33243	0.12418	0.01321	0.01563	0.26214	0.02675
7.36311	0.11029	0.00896	0.01325	0.27546	0.02855
7.39379	0.09732	0.00469	0.0113	0.28533	0.03002
7.42447	0.08554	0.00126	0.01004	0.29161	0.03116
7.45515	0.07528	0.0038	0.00964	0.29442	0.03198
7.48583	0.06689	0.00711	0.01003	0.29419	0.0325
7.51651	0.06074	0.0099	0.01094	0.29153	0.03274
7.54719	0.05713	0.01202	0.01201	0.2872	0.03271
7.57787	0.05608	0.01347	0.01302	0.28205	0.03246
7.60854	0.05728	0.01427	0.01379	0.27686	0.03201
7.63922	0.06014	0.01452	0.01426	0.27227	0.0314
7.6699	0.064	0.0144	0.0144	0.26865	0.03068
7.70058	0.06827	0.01413	0.0142	0.26607	0.0299
7.73126	0.07247	0.01399	0.01371	0.26426	0.02911
7.76194	0.07627	0.01421	0.01299	0.26273	0.02835
7.79262	0.07941	0.01493	0.01211	0.26084	0.02766
7.8233	0.08174	0.01611	0.01118	0.25795	0.02707
7.85398	0.08318	0.01757	0.0103	0.25347	0.0266
7.88466	0.08372	0.01912	0.0096	0.247	0.02623
7.91534	0.08343	0.02055	0.00919	0.23834	0.02596
7.94602	0.08245	0.02169	0.00917	0.22748	0.02576
7.9767	0.08096	0.02243	0.00959	0.21464	0.0256
8.00738	0.07925	0.02272	0.01043	0.20026	0.02545
8.03806	0.07763	0.02253	0.01166	0.18495	0.0253
8.06874	0.07644	0.0219	0.01321	0.16947	0.02512
8.09942	0.07598	0.02091	0.01503	0.15469	0.02491
8.1301	0.07651	0.0197	0.01705	0.14154	0.02469
8.16078	0.07813	0.01847	0.01921	0.13083	0.02449
8.19146	0.08083	0.01748	0.02144	0.12313	0.02433
8.22214	0.08443	0.01704	0.02365	0.11858	0.02427
8.25282	0.08868	0.01739	0.02575	0.11685	0.02434
8.2835	0.09329	0.01859	0.02765	0.11727	0.02459
8.31418	0.09797	0.02055	0.02927	0.11906	0.02505
8.34486	0.10244	0.02306	0.03055	0.12156	0.02572
8.37554	0.10648	0.02591	0.0314	0.12436	0.02661
8.40621	0.10989	0.0289	0.03181	0.12725	0.02769
8.43689	0.11252	0.0319	0.03176	0.13024	0.02892
8.46757	0.11428	0.03481	0.03126	0.13342	0.03024
8.49825	0.11509	0.03755	0.03037	0.13687	0.03159
8.52893	0.11494	0.04006	0.02918	0.14063	0.0329
8.55961	0.11386	0.04229	0.02784	0.14458	0.03412
8.59029	0.11192	0.04421	0.02654	0.14849	0.03518
8.62097	0.10924	0.04581	0.02549	0.15203	0.03603
8.65165	0.106	0.04705	0.02494	0.1548	0.03662
8.68233	0.10244	0.04794	0.02506	0.1564	0.03693
8.71301	0.09886	0.04845	0.02593	0.15647	0.03693
8.74369	0.09558	0.0486	0.02747	0.15474	0.03663
8.77437	0.09295	0.04838	0.02954	0.15105	0.03606
8.80505	0.09131	0.0478	0.03191	0.14537	0.03526
8.83573	0.09088	0.04688	0.03439	0.13782	0.03431
8.86641	0.09176	0.04563	0.03681	0.12866	0.03331
8.89709	0.09387	0.04407	0.03903	0.11831	0.03236
8.92777	0.09698	0.04225	0.04094	0.10737	0.0316
8.95845	0.10073	0.0402	0.04249	0.09657	0.03113
8.98913	0.10473	0.03797	0.04363	0.08682	0.03101
9.01981	0.10857	0.03564	0.04433	0.07913	0.03128
9.05049	0.1119	0.03329	0.04462	0.07436	0.03187
9.08117	0.11439	0.03102	0.0445	0.07289	0.0327
9.11185	0.11578	0.02898	0.04402	0.07441	0.03363
9.14253	0.11587	0.02732	0.04322	0.07802	0.03452
9.17321	0.11453	0.02618	0.04218	0.08268	0.03523
9.20388	0.11168	0.0257	0.04095	0.08751	0.03566
9.23456	0.10732	0.02591	0.0396	0.09191	0.03571
9.26524	0.10147	0.02678	0.0382	0.09554	0.03532
9.29592	0.09424	0.02816	0.03682	0.09825	0.03448
9.3266	0.08577	0.02989	0.03551	0.10007	0.03319
9.35728	0.07626	0.03176	0.03432	0.10109	0.03149
9.38796	0.06595	0.03361	0.03328	0.10147	0.02946
9.41864	0.05512	0.03529	0.03241	0.10133	0.02721
9.44932	0.04414	0.03668	0.03171	0.10077	0.02489
9.48	0.03351	0.03768	0.03117	0.09982	0.02267
9.51068	0.02411	0.03824	0.03075	0.09843	0.02074
9.54136	0.0178	0.03829	0.03044	0.09649	0.01929
9.57204	0.01738	0.03782	0.0302	0.09386	0.01844
9.60272	0.02213	0.03683	0.03001	0.09038	0.01818
9.6334	0.02865	0.03534	0.02982	0.08595	0.0184
9.66408	0.03509	0.03339	0.02963	0.08051	0.01888
9.69476	0.04071	0.03108	0.02941	0.0741	0.0194
9.72544	0.04522	0.0285	0.02913	0.06687	0.01978
9.75612	0.04848	0.02582	0.02879	0.05911	0.01987
9.7868	0.05048	0.02325	0.02836	0.05132	0.01959
9.81748	0.05128	0.02105	0.02782	0.04424	0.01891
9.84816	0.05102	0.01956	0.02714	0.03891	0.01781
9.87884	0.04992	0.01906	0.02631	0.0364	0.01635
9.90952	0.04829	0.01962	0.0253	0.03721	0.01459
9.9402	0.0465	0.02111	0.02409	0.0407	0.01262
9.97088	0.04498	0.0232	0.02267	0.04563	0.01059

## Sheet: Figure2d
R	Experiment	Fitting
0	0.09168	0.07784
0.03068	0.09073	0.07821
0.06136	0.08779	0.079
0.09204	0.08263	0.07933
0.12272	0.07499	0.07812
0.1534	0.06459	0.07437
0.18408	0.05136	0.0674
0.21476	0.0357	0.05707
0.24544	0.02033	0.04422
0.27612	0.02039	0.03256
0.3068	0.04012	0.03252
0.33748	0.06489	0.04894
0.36816	0.09082	0.07325
0.39884	0.11627	0.10004
0.42951	0.13989	0.12669
0.46019	0.16045	0.15135
0.49087	0.17685	0.17245
0.52155	0.18819	0.18868
0.55223	0.19389	0.19901
0.58291	0.19384	0.20279
0.61359	0.18858	0.19987
0.64427	0.17961	0.19086
0.67495	0.16979	0.17737
0.70563	0.16362	0.16262
0.73631	0.1665	0.15197
0.76699	0.18218	0.15216
0.79767	0.21043	0.16767
0.82835	0.24788	0.19723
0.85903	0.29037	0.23593
0.88971	0.33415	0.27861
0.92039	0.37611	0.32116
0.95107	0.41372	0.36041
0.98175	0.44502	0.39399
1.01243	0.46866	0.42024
1.04311	0.48398	0.4383
1.07379	0.49118	0.44825
1.10447	0.49151	0.45131
1.13515	0.4875	0.45012
1.16583	0.48312	0.44887
1.1965	0.4836	0.45314
1.22718	0.49466	0.4689
1.25786	0.52099	0.50076
1.28854	0.56461	0.55031
1.31922	0.62438	0.61587
1.3499	0.69679	0.69357
1.38058	0.77721	0.77859
1.41126	0.86081	0.86604
1.44194	0.94301	0.95136
1.47262	1.01967	1.03043
1.5033	1.08718	1.09964
1.53398	1.14244	1.15592
1.56466	1.1829	1.19675
1.59534	1.20656	1.22019
1.62602	1.21204	1.22491
1.6567	1.19853	1.21018
1.68738	1.16581	1.17592
1.71806	1.11425	1.12258
1.74874	1.04477	1.05124
1.77942	0.95883	0.96347
1.8101	0.85833	0.86129
1.84078	0.74562	0.74717
1.87146	0.62337	0.62391
1.90214	0.49462	0.49468
1.93282	0.36279	0.36317
1.9635	0.23233	0.23453
1.99418	0.1137	0.12229
2.02485	0.08049	0.09743
2.05553	0.17268	0.18337
2.08621	0.27559	0.28331
2.11689	0.36946	0.37554
2.14757	0.4501	0.45507
2.17825	0.51548	0.51966
2.20893	0.5644	0.56801
2.23961	0.59625	0.59945
2.27029	0.61091	0.61381
2.30097	0.60873	0.61137
2.33165	0.59047	0.59284
2.36233	0.5573	0.55928
2.39301	0.51071	0.51214
2.42369	0.4525	0.45312
2.45437	0.38466	0.38422
2.48505	0.3094	0.30761
2.51573	0.22901	0.22562
2.54641	0.14586	0.14075
2.57709	0.06245	0.056
2.60777	0.0221	0.03251
2.63845	0.09889	0.11041
2.66913	0.17126	0.18396
2.69981	0.23636	0.24975
2.73049	0.29269	0.30605
2.76117	0.33912	0.35156
2.79184	0.37481	0.38535
2.82252	0.39929	0.40689
2.8532	0.41235	0.41601
2.88388	0.41413	0.41297
2.91456	0.40507	0.39838
2.94524	0.38586	0.37322
2.97592	0.35749	0.3388
3.0066	0.32116	0.29671
3.03728	0.27834	0.2488
3.06796	0.23078	0.19717
3.09864	0.18076	0.14432
3.12932	0.13184	0.09395
3.16	0.09173	0.0554
3.19068	0.07822	0.05437
3.22136	0.10085	0.08516
3.25204	0.14023	0.11969
3.28272	0.1823	0.14968
3.3134	0.22187	0.17276
3.34408	0.25668	0.18799
3.37476	0.28549	0.19511
3.40544	0.30759	0.19427
3.43612	0.32261	0.18599
3.4668	0.33045	0.17105
3.49748	0.33122	0.15049
3.52816	0.32526	0.12551
3.55884	0.31309	0.09741
3.58952	0.29542	0.06758
3.62019	0.27312	0.03738
3.65087	0.24719	0.00826
3.68155	0.21885	0.01924
3.71223	0.18947	0.04325
3.74291	0.16072	0.06334
3.77359	0.13466	0.07887
3.80427	0.11381	0.08948
3.83495	0.10085	0.09503
3.86563	0.09709	0.09561
3.89631	0.10097	0.09156
3.92699	0.10887	0.08338
3.95767	0.11737	0.07172
3.98835	0.12406	0.05739
4.01903	0.12755	0.04122
4.04971	0.12705	0.02412
4.08039	0.12222	0.00706
4.11107	0.11303	0.00965
4.14175	0.09969	0.02449
4.17243	0.08261	0.03727
4.20311	0.06241	0.04745
4.23379	0.04018	0.0547
4.26447	0.01953	0.05885
4.29515	0.02214	0.05988
4.32583	0.04568	0.05794
4.35651	0.0718	0.05331
4.38719	0.09758	0.04637
4.41786	0.12194	0.03763
4.44854	0.14416	0.02761
4.47922	0.16367	0.01694
4.5099	0.18001	0.00648
4.54058	0.19287	0.00558
4.57126	0.20206	0.01467
4.60194	0.20753	0.02289
4.63262	0.20937	0.02954
4.6633	0.20782	0.03436
4.69398	0.20328	0.03721
4.72466	0.1963	0.03808
4.75534	0.18761	0.03706
4.78602	0.17813	0.03433
4.8167	0.1689	0.03015
4.84738	0.16111	0.02485
4.87806	0.1559	0.01884
4.90874	0.15417	0.01264
4.93942	0.15631	0.00734
4.9701	0.16208	0.00625
5.00078	0.17076	0.01001
5.03146	0.18134	0.01448
5.06214	0.1928	0.0183
5.09282	0.20423	0.02109
5.1235	0.21488	0.0227
5.15418	0.22419	0.02311
5.18486	0.23173	0.02239
5.21553	0.23726	0.02064
5.24621	0.24063	0.01805
5.27689	0.24185	0.01487
5.30757	0.24102	0.01141
5.33825	0.23839	0.00819
5.36893	0.2343	0.0062
5.39961	0.2292	0.00661
5.43029	0.22367	0.00872
5.46097	0.21832	0.01115
5.49165	0.21381	0.01325
5.52233	0.21072	0.01478
5.55301	0.20951	0.01563
5.58369	0.21036	0.01578
5.61437	0.21319	0.01527
5.64505	0.21761	0.01416
5.67573	0.22302	0.01257
5.70641	0.22868	0.01064
5.73709	0.23382	0.00854
5.76777	0.2377	0.00654
5.79845	0.23966	0.00505
5.82913	0.23917	0.00463
5.85981	0.23587	0.00533
5.89049	0.22952	0.00657
5.92117	0.22011	0.00783
5.95185	0.20782	0.00888
5.98253	0.19305	0.00961
6.0132	0.17651	0.00999
6.04388	0.15928	0.01
6.07456	0.1429	0.00967
6.10524	0.12949	0.00904
6.13592	0.12149	0.00816
6.1666	0.12085	0.00709
6.19728	0.12782	0.00591
6.22796	0.14082	0.00472
6.25864	0.15744	0.0037
6.28932	0.17549	0.0031
6.32	0.19329	0.00316
6.35068	0.20969	0.00377
6.38136	0.22391	0.00461
6.41204	0.23548	0.00544
6.44272	0.24421	0.00614
6.4734	0.25011	0.00665
6.50408	0.25341	0.00693
6.53476	0.25448	0.00695
6.56544	0.25386	0.00671
6.59612	0.25217	0.00622
6.6268	0.25006	0.0055
6.65748	0.24816	0.00457
6.68816	0.24697	0.00347
6.71884	0.24682	0.00227
6.74952	0.2478	0.00104
6.7802	0.24977	0.00057245
6.81087	0.25239	0.00166
6.84155	0.2552	0.00277
6.87223	0.25767	0.00373
6.90291	0.2593	0.0045
6.93359	0.25964	0.00504
6.96427	0.25834	0.00533
6.99495	0.25519	0.00535
7.02563	0.25005	0.00511
7.05631	0.24293	0.00463
7.08699	0.23392	0.00394
7.11767	0.22321	0.00307
7.14835	0.21102	0.0021
7.17903	0.19765	0.00108
7.20971	0.18342	0.000451605
7.24039	0.16864	0.00122
7.27107	0.15364	0.00214
7.30175	0.13872	0.00295
7.33243	0.12418	0.00358
7.36311	0.11029	0.00402
7.39379	0.09732	0.00425
7.42447	0.08554	0.00425
7.45515	0.07528	0.00405
7.48583	0.06689	0.00365
7.51651	0.06074	0.00311
7.54719	0.05713	0.00246
7.57787	0.05608	0.00179
7.60854	0.05728	0.00128
7.63922	0.06014	0.00125
7.6699	0.064	0.00171
7.70058	0.06827	0.0023
7.73126	0.07247	0.00287
7.76194	0.07627	0.00334
7.79262	0.07941	0.00367
7.8233	0.08174	0.00385
7.85398	0.08318	0.00388
7.88466	0.08372	0.00378
7.91534	0.08343	0.00355
7.94602	0.08245	0.00324
7.9767	0.08096	0.00287
8.00738	0.07925	0.00249
8.03806	0.07763	0.00215
8.06874	0.07644	0.00189
8.09942	0.07598	0.00173
8.1301	0.07651	0.00168
8.16078	0.07813	0.00168
8.19146	0.08083	0.00168
8.22214	0.08443	0.00164
8.25282	0.08868	0.00153
8.2835	0.09329	0.00136
8.31418	0.09797	0.00112
8.34486	0.10244	0.000837838
8.37554	0.10648	0.000559527
8.40621	0.10989	0.000429107
8.43689	0.11252	0.000598522
8.46757	0.11428	0.000903156
8.49825	0.11509	0.00122
8.52893	0.11494	0.00149
8.55961	0.11386	0.00172
8.59029	0.11192	0.00187
8.62097	0.10924	0.00195
8.65165	0.106	0.00195
8.68233	0.10244	0.00189
8.71301	0.09886	0.00175
8.74369	0.09558	0.00156
8.77437	0.09295	0.00133
8.80505	0.09131	0.00106
8.83573	0.09088	0.000777499
8.86641	0.09176	0.000487943
8.89709	0.09387	0.000225115
8.92777	0.09698	0.000191024
8.95845	0.10073	0.000412762
8.98913	0.10473	0.000644191
9.01981	0.10857	0.000853105
9.05049	0.1119	0.00103
9.08117	0.11439	0.00118
9.11185	0.11578	0.0013
9.14253	0.11587	0.00138
9.17321	0.11453	0.00143
9.20388	0.11168	0.00145
9.23456	0.10732	0.00144
9.26524	0.10147	0.00141
9.29592	0.09424	0.00136
9.3266	0.08577	0.0013
9.35728	0.07626	0.00123
9.38796	0.06595	0.00116
9.41864	0.05512	0.0011
9.44932	0.04414	0.00104
9.48	0.03351	0.001
9.51068	0.02411	0.000963324
9.54136	0.0178	0.000923417
9.57204	0.01738	0.000874515
9.60272	0.02213	0.00081086
9.6334	0.02865	0.000730035
9.66408	0.03509	0.000634778
9.69476	0.04071	0.000535843
9.72544	0.04522	0.000456903
9.75612	0.04848	0.000434601
9.7868	0.05048	0.000490214
9.81748	0.05128	0.000602533
9.84816	0.05102	0.000736382
9.87884	0.04992	0.00086586
9.90952	0.04829	0.000973909
9.9402	0.0465	0.00105
9.97088	0.04498	0.00108
