# Supplementary material for: Oxo dicopper anchored on carbon nitride for selective oxidation of methane
Source: Nat Commun. 2022 Mar 16;13:1375. doi: 10.1038/s41467-022-28987-1 (PMC8927601; doi:10.1038/s41467-022-28987-1)
Supplement: Supplementary file 3 — Source Data [file 41467_2022_28987_MOESM3_ESM.zip › Source Data Files/Manuscript/Figure 3a, b, c source data.xlsx]

## Sheet: Figure3a
	CH3OOH	CH3OOH error	CH3OH	CO2	Productivity	YError
30	0.14286	0.01214	0.00379	0.0012	51.6236	4.58118	0
50	0.19574	0.01079	0.00527	0.0012	70.7554	3.53777	-0.000732272
70	0.36089	0.01804	0.0075	0.00204	129.674	5.48371	0
							--
							--
							--
							--
							--
							--
							--
							--
							--
							--
							--
							--
							--
							--
							--
							--
							--
							--
							--
							--
							--
							--
							--
							--
							--
							--
							--
							--
							--
							--
							--
							--
							--
							--
							--
							--
							--
							--
							--
							--
							--
							--
							--
							--
							--
							--
							--

## Sheet: Figure3b
	CH3OOH	5% of B	CH3OH	CO2	Total	CO2 error
Single Cu	0.03391	0.0117	0.00206	1.59704e-06	12.6617	2.93309	0
CuZSM-5	0.05554	0.01208	0.00369	0.000421315	25.53	1.8765	-0.000995285
0.25 Cu dimer/CN	0.10824	0.00841	0.00453	4.20411e-05	55.175	2.75875	0.000749151
0.35 Cu dimer/CN	0.20631	0.00632	0.00514	3.87874e-05	74.4325	2.02162	0
		--					--
	--	--	--				--
	--	--	--				--
	--	--	--				--
							--
							--
							--
							--
							--
							--
							--
							--
							--
							--
							--
							--
							--
							--
							--
							--
							--
							--
							--
							--
							--
							--
							--
							--
							--
							--
							--
							--
							--
							--
							--
							--
							--
							--
							--
							--
							--
							--
							--
							--
							--
							--

## Sheet: Figure3c
X1	0.35% Cu1@C3N4	X2	Cu-ZSM5-11.5	X3	0.25% Cu2@C3N4	X4	0.35% Cu2@C3N4	X5	Productivity	Error
0.02587	12.6617	0.05694	25.53	0.11751	55.175	0.19194	74.4325	0.02587	12.6617	3.53309
								0.05694	25.53	3.2765
								0.11751	55.175	2.75875
								0.19194	74.4325	3.32162
