# Supplementary material for: Oxo dicopper anchored on carbon nitride for selective oxidation of methane
Source: Nat Commun. 2022 Mar 16;13:1375. doi: 10.1038/s41467-022-28987-1 (PMC8927601; doi:10.1038/s41467-022-28987-1)
Supplement: Supplementary file 3 — Source Data [file 41467_2022_28987_MOESM3_ESM.zip › Source Data Files/Manuscript/Figure 3d, e/I-1/1.cif]

data_2-opt
_audit_creation_date              2021-12-24
_audit_creation_method            'Materials Studio'
_symmetry_space_group_name_H-M    'P1'
_symmetry_Int_Tables_number       1
_symmetry_cell_setting            triclinic
loop_
_symmetry_equiv_pos_as_xyz
  x,y,z
_cell_length_a                    14.2659
_cell_length_b                    14.2659
_cell_length_c                    15.0000
_cell_angle_alpha                 90.0000
_cell_angle_beta                  90.0000
_cell_angle_gamma                 119.9810
loop_
_atom_site_label
_atom_site_type_symbol
_atom_site_fract_x
_atom_site_fract_y
_atom_site_fract_z
_atom_site_U_iso_or_equiv
_atom_site_adp_type
_atom_site_occupancy
C1     C     0.43991   0.37244   0.49883   0.00000  Uiso   1.00
C2     C     0.11425   0.05362   0.48142   0.00000  Uiso   1.00
C3     C     0.61915   0.37819   0.50079   0.00000  Uiso   1.00
C4     C     0.78246   0.21700   0.53173   0.00000  Uiso   1.00
C5     C     0.93989   0.38079   0.52716   0.00000  Uiso   1.00
C6     C     0.27924   0.21078   0.48091   0.00000  Uiso   1.00
C7     C     0.10950   0.21169   0.49559   0.00000  Uiso   1.00
C8     C     0.11632   0.37632   0.50958   0.00000  Uiso   1.00
C9     C     0.28184   0.37826   0.50794   0.00000  Uiso   1.00
C10    C     0.62298   0.06134   0.50276   0.00000  Uiso   1.00
C11    C     0.62124   0.21940   0.48180   0.00000  Uiso   1.00
C12    C     0.78258   0.38725   0.52304   0.00000  Uiso   1.00
C13    C     0.44460   0.88278   0.50167   0.00000  Uiso   1.00
C14    C     0.78638   0.90254   0.45573   0.00000  Uiso   1.00
C15    C     0.60693   0.55213   0.53794   0.00000  Uiso   1.00
C16    C     0.76135   0.72948   0.50504   0.00000  Uiso   1.00
C17    C     0.93094   0.87992   0.47267   0.00000  Uiso   1.00
C18    C     0.63400   0.89311   0.48832   0.00000  Uiso   1.00
C19    C     0.11472   0.71587   0.47337   0.00000  Uiso   1.00
C20    C     0.11618   0.87763   0.48543   0.00000  Uiso   1.00
C21    C     0.28617   0.71989   0.49161   0.00000  Uiso   1.00
C22    C     0.28239   0.88590   0.50626   0.00000  Uiso   1.00
C23    C     0.11874   0.55725   0.49411   0.00000  Uiso   1.00
Cu1    Cu    0.30922   0.56850   0.58697   0.00000  Uiso   1.00
Cu2    Cu    0.52756   0.68547   0.60524   0.00000  Uiso   1.00
N1     N     0.38699   0.26464   0.48733   0.00000  Uiso   1.00
N2     N     0.06010   0.27158   0.49088   0.00000  Uiso   1.00
N3     N     0.38873   0.43173   0.50439   0.00000  Uiso   1.00
N4     N     0.22306   0.26751   0.49420   0.00000  Uiso   1.00
N5     N     0.22421   0.42873   0.52865   0.00000  Uiso   1.00
N6     N     0.05525   0.93602   0.47932   0.00000  Uiso   1.00
N7     N     0.57374   0.11157   0.46782   0.00000  Uiso   1.00
N8     N     0.89057   0.27365   0.54087   0.00000  Uiso   1.00
N9     N     0.89131   0.44008   0.52941   0.00000  Uiso   1.00
N10    N     0.72897   0.27431   0.51120   0.00000  Uiso   1.00
N11    N     0.72370   0.43661   0.52611   0.00000  Uiso   1.00
N12    N     0.57078   0.27579   0.46968   0.00000  Uiso   1.00
N13    N     0.05963   0.43925   0.51124   0.00000  Uiso   1.00
N14    N     0.22074   0.10448   0.46393   0.00000  Uiso   1.00
N15    N     0.72266   0.10854   0.53887   0.00000  Uiso   1.00
N16    N     0.06219   0.77105   0.46454   0.00000  Uiso   1.00
N17    N     0.39440   0.77382   0.49034   0.00000  Uiso   1.00
N18    N     0.22798   0.77367   0.48733   0.00000  Uiso   1.00
N19    N     0.22826   0.61054   0.50378   0.00000  Uiso   1.00
N20    N     0.22084   0.93274   0.51250   0.00000  Uiso   1.00
N21    N     0.55552   0.43109   0.50699   0.00000  Uiso   1.00
N22    N     0.06418   0.60629   0.47004   0.00000  Uiso   1.00
N23    N     0.56266   0.94098   0.50020   0.00000  Uiso   1.00
N24    N     0.05747   0.10432   0.49984   0.00000  Uiso   1.00
N25    N     0.70304   0.62384   0.50050   0.00000  Uiso   1.00
N26    N     0.72286   0.80645   0.50238   0.00000  Uiso   1.00
N27    N     0.72717   0.95187   0.44301   0.00000  Uiso   1.00
N28    N     0.62469   0.79998   0.52503   0.00000  Uiso   1.00
N29    N     0.55502   0.56815   0.59917   0.00000  Uiso   1.00
N30    N     0.39090   0.93701   0.51793   0.00000  Uiso   1.00
N31    N     0.87250   0.78101   0.50568   0.00000  Uiso   1.00
N32    N     0.89061   0.93706   0.43394   0.00000  Uiso   1.00
O1     O     0.40685   0.64941   0.66714   0.00000  Uiso   1.00
loop_
_geom_bond_atom_site_label_1
_geom_bond_atom_site_label_2
_geom_bond_distance
_geom_bond_site_symmetry_2
_ccdc_geom_bond_type
C1     N1      1.343   .     S
C1     N3      1.368   .     D
C1     N21     1.434   .     S
C2     N6      1.454   1_545 S
C2     N14     1.342   .     D
C2     N24     1.357   .     S
C3     N11     1.349   .     D
C3     N12     1.349   .     S
C3     N21     1.445   .     S
C4     N8      1.343   .     S
C4     N10     1.403   .     S
C4     N15     1.347   .     D
C5     N8      1.341   .     D
C5     N9      1.335   .     S
C5     N13     1.499   1_655 S
C6     N1      1.335   .     D
C6     N4      1.409   .     S
C6     N14     1.340   .     S
C7     N2      1.354   .     S
C7     N4      1.403   .     S
C7     N24     1.329   .     D
C8     N2      1.325   .     D
C8     N5      1.364   .     S
C8     N13     1.479   .     S
C9     N3      1.322   .     S
C9     N4      1.385   .     S
C9     N5      1.372   .     D
C10    N7      1.336   .     D
C10    N15     1.346   .     S
C10    N23     1.488   1_545 S
C11    N7      1.352   .     S
C11    N10     1.402   .     S
C11    N12     1.333   .     D
C12    N9      1.347   .     D
C12    N10     1.407   .     S
C12    N11     1.340   .     S
C13    N17     1.358   .     D
C13    N23     1.459   .     S
C13    N30     1.355   .     S
C14    N26     1.396   .     S
C14    N27     1.356   .     S
C14    N32     1.352   .     D
C15    N21     1.571   .     S
C15    N25     1.356   .     S
C15    N29     1.270   .     D
C16    N25     1.310   .     D
C16    N26     1.453   .     S
C16    N31     1.375   .     S
C17    N6      1.542   1_655 S
C17    N31     1.325   .     D
C17    N32     1.342   .     S
C18    N23     1.493   .     S
C18    N27     1.348   .     D
C18    N28     1.382   .     S
C19    N16     1.337   .     D
C19    N18     1.415   .     S
C19    N22     1.356   .     S
C20    N6      1.477   .     S
C20    N16     1.354   .     S
C20    N20     1.356   .     D
C21    N17     1.338   .     S
C21    N18     1.385   .     S
C21    N19     1.364   .     D
C22    N18     1.416   .     S
C22    N20     1.346   .     S
C22    N30     1.353   .     D
C23    N13     1.481   .     S
C23    N19     1.361   .     S
C23    N22     1.330   .     D
Cu1    N5      1.948   .     S
Cu1    N19     1.986   .     S
Cu1    O1      1.764   .     S
Cu2    N28     1.943   .     S
Cu2    N29     1.902   .     S
Cu2    O1      1.791   .     S
N6     C17     1.542   1_455 S
N6     C2      1.454   1_565 S
N13    C5      1.499   1_455 S
N23    C10     1.488   1_565 S
N26    N28     1.399   .     D
