# Supplementary material for: Oxo dicopper anchored on carbon nitride for selective oxidation of methane
Source: Nat Commun. 2022 Mar 16;13:1375. doi: 10.1038/s41467-022-28987-1 (PMC8927601; doi:10.1038/s41467-022-28987-1)
Supplement: Supplementary file 3 — Source Data [file 41467_2022_28987_MOESM3_ESM.zip › Source Data Files/Manuscript/Figure 3d, e/I-2/1.cif]

data_5-opt
_audit_creation_date              2021-12-24
_audit_creation_method            'Materials Studio'
_symmetry_space_group_name_H-M    'P1'
_symmetry_Int_Tables_number       1
_symmetry_cell_setting            triclinic
loop_
_symmetry_equiv_pos_as_xyz
  x,y,z
_cell_length_a                    14.2659
_cell_length_b                    14.2659
_cell_length_c                    15.0000
_cell_angle_alpha                 90.0000
_cell_angle_beta                  90.0000
_cell_angle_gamma                 119.9810
loop_
_atom_site_label
_atom_site_type_symbol
_atom_site_fract_x
_atom_site_fract_y
_atom_site_fract_z
_atom_site_U_iso_or_equiv
_atom_site_adp_type
_atom_site_occupancy
C1     C     0.44848   0.38166   0.49318   0.00000  Uiso   1.00
C2     C     0.11785   0.21946   0.49241   0.00000  Uiso   1.00
C3     C     0.79150   0.22730   0.52841   0.00000  Uiso   1.00
C4     C     0.94915   0.39078   0.52456   0.00000  Uiso   1.00
C5     C     0.12345   0.06172   0.47828   0.00000  Uiso   1.00
C6     C     0.28799   0.21902   0.47706   0.00000  Uiso   1.00
C7     C     0.12452   0.38399   0.50461   0.00000  Uiso   1.00
C8     C     0.28996   0.38685   0.49856   0.00000  Uiso   1.00
C9     C     0.63236   0.07167   0.49893   0.00000  Uiso   1.00
C10    C     0.77026   0.73923   0.50227   0.00000  Uiso   1.00
C11    C     0.62848   0.38910   0.49822   0.00000  Uiso   1.00
C12    C     0.79199   0.39786   0.52054   0.00000  Uiso   1.00
C13    C     0.79631   0.91220   0.45255   0.00000  Uiso   1.00
C14    C     0.61358   0.56347   0.53402   0.00000  Uiso   1.00
C15    C     0.12549   0.72472   0.47054   0.00000  Uiso   1.00
C16    C     0.94042   0.88842   0.46975   0.00000  Uiso   1.00
C17    C     0.64430   0.90409   0.48566   0.00000  Uiso   1.00
C18    C     0.63038   0.22997   0.47918   0.00000  Uiso   1.00
C19    C     0.12592   0.88603   0.48221   0.00000  Uiso   1.00
C20    C     0.29606   0.72957   0.49785   0.00000  Uiso   1.00
C21    C     0.29266   0.89569   0.50369   0.00000  Uiso   1.00
C22    C     0.45500   0.89260   0.50176   0.00000  Uiso   1.00
C23    C     0.12933   0.56668   0.49548   0.00000  Uiso   1.00
Cu1    Cu    0.54706   0.71053   0.61426   0.00000  Uiso   1.00
Cu2    Cu    0.31936   0.57493   0.58827   0.00000  Uiso   1.00
H1     H     0.44553   0.54885   0.66542   0.00000  Uiso   1.00
H2     H     0.65204   0.91682   0.73518   0.00000  Uiso   1.00
N1     N     0.57254   0.95133   0.49610   0.00000  Uiso   1.00
N2     N     0.06871   0.44798   0.50936   0.00000  Uiso   1.00
N3     N     0.23146   0.27530   0.48947   0.00000  Uiso   1.00
N4     N     0.73228   0.11891   0.53426   0.00000  Uiso   1.00
N5     N     0.58280   0.12212   0.46489   0.00000  Uiso   1.00
N6     N     0.73299   0.44733   0.52390   0.00000  Uiso   1.00
N7     N     0.73807   0.28484   0.50872   0.00000  Uiso   1.00
N8     N     0.07251   0.77942   0.46087   0.00000  Uiso   1.00
N9     N     0.88133   0.78969   0.50313   0.00000  Uiso   1.00
N10    N     0.58028   0.28667   0.46696   0.00000  Uiso   1.00
N11    N     0.06436   0.94408   0.47624   0.00000  Uiso   1.00
N12    N     0.40418   0.78269   0.49730   0.00000  Uiso   1.00
N13    N     0.22989   0.11266   0.46046   0.00000  Uiso   1.00
N14    N     0.23826   0.78299   0.48686   0.00000  Uiso   1.00
N15    N     0.07651   0.61523   0.46535   0.00000  Uiso   1.00
N16    N     0.73702   0.96162   0.43960   0.00000  Uiso   1.00
N17    N     0.40106   0.94735   0.51431   0.00000  Uiso   1.00
N18    N     0.23314   0.43797   0.51662   0.00000  Uiso   1.00
N19    N     0.56392   0.44121   0.50381   0.00000  Uiso   1.00
N20    N     0.23712   0.62130   0.51497   0.00000  Uiso   1.00
N21    N     0.55901   0.57970   0.59271   0.00000  Uiso   1.00
N22    N     0.39708   0.44092   0.49399   0.00000  Uiso   1.00
N23    N     0.23038   0.94194   0.50904   0.00000  Uiso   1.00
N24    N     0.89949   0.28374   0.53809   0.00000  Uiso   1.00
N25    N     0.71057   0.63368   0.49778   0.00000  Uiso   1.00
N26    N     0.39588   0.27351   0.48396   0.00000  Uiso   1.00
N27    N     0.90016   0.94567   0.43067   0.00000  Uiso   1.00
N28    N     0.06649   0.11195   0.49725   0.00000  Uiso   1.00
N29    N     0.73265   0.81655   0.49954   0.00000  Uiso   1.00
N30    N     0.06722   0.27823   0.48927   0.00000  Uiso   1.00
N31    N     0.63493   0.81072   0.52196   0.00000  Uiso   1.00
N32    N     0.90076   0.45046   0.52658   0.00000  Uiso   1.00
O1     O     0.61690   0.92041   0.67997   0.00000  Uiso   1.00
O2     O     0.42020   0.60132   0.67666   0.00000  Uiso   1.00
O3     O     0.52346   0.81513   0.67495   0.00000  Uiso   1.00
loop_
_geom_bond_atom_site_label_1
_geom_bond_atom_site_label_2
_geom_bond_distance
_geom_bond_site_symmetry_2
_ccdc_geom_bond_type
C1     N19     1.436   .     S
C1     N22     1.368   .     S
C1     N26     1.344   .     D
C2     N3      1.405   .     S
C2     N28     1.331   .     S
C2     N30     1.354   .     D
C3     N4      1.344   .     S
C3     N7      1.403   .     S
C3     N24     1.343   .     D
C4     N2      1.495   1_655 S
C4     N24     1.339   .     S
C4     N32     1.338   .     D
C5     N11     1.454   1_545 S
C5     N13     1.343   .     S
C5     N28     1.355   .     D
C6     N3      1.406   .     S
C6     N13     1.340   .     D
C6     N26     1.337   .     S
C7     N2      1.483   .     S
C7     N18     1.354   .     D
C7     N30     1.328   .     S
C8     N3      1.386   .     S
C8     N18     1.361   .     S
C8     N22     1.325   .     D
C9     N1      1.488   1_545 S
C9     N4      1.344   .     D
C9     N5      1.337   .     S
C10    N9      1.374   .     S
C10    N25     1.310   .     D
C10    N29     1.448   .     S
C11    N6      1.350   .     S
C11    N10     1.350   .     D
C11    N19     1.446   .     S
C12    N6      1.343   .     D
C12    N7      1.408   .     S
C12    N32     1.347   .     S
C13    N16     1.359   .     S
C13    N27     1.350   .     D
C13    N29     1.395   .     S
C14    N19     1.586   .     S
C14    N21     1.271   .     D
C14    N25     1.352   .     S
C15    N8      1.338   .     D
C15    N14     1.415   .     S
C15    N15     1.358   .     S
C16    N9      1.326   .     D
C16    N11     1.537   1_655 S
C16    N27     1.345   .     S
C17    N1      1.489   .     S
C17    N16     1.347   .     D
C17    N31     1.382   .     S
C18    N5      1.353   .     D
C18    N7      1.403   .     S
C18    N10     1.333   .     S
C19    N8      1.356   .     S
C19    N11     1.481   .     S
C19    N23     1.353   .     D
C20    N12     1.336   .     S
C20    N14     1.384   .     S
C20    N20     1.364   .     D
C21    N14     1.416   .     S
C21    N17     1.349   .     D
C21    N23     1.348   .     S
C22    N1      1.455   .     S
C22    N12     1.361   .     D
C22    N17     1.356   .     S
C23    N2      1.482   .     S
C23    N15     1.332   .     D
C23    N20     1.364   .     S
Cu1    N21     1.984   .     S
Cu1    N31     1.934   .     S
Cu1    O2      1.939   .     S
Cu1    O3      1.916   .     S
Cu2    N18     2.021   .     S
Cu2    N20     1.949   .     S
Cu2    O2      1.851   .     S
H1     O2      0.995   .     S
H2     O1      0.983   .     S
N1     C9      1.488   1_565 S
N2     C4      1.495   1_455 S
N11    C16     1.537   1_455 S
N11    C5      1.454   1_565 S
N29    N31     1.396   .     D
O1     O3      1.427   .     D
