# Supplementary material for: Oxo dicopper anchored on carbon nitride for selective oxidation of methane
Source: Nat Commun. 2022 Mar 16;13:1375. doi: 10.1038/s41467-022-28987-1 (PMC8927601; doi:10.1038/s41467-022-28987-1)
Supplement: Supplementary file 3 — Source Data [file 41467_2022_28987_MOESM3_ESM.zip › Source Data Files/Manuscript/Figure 3d, e/I-3/1.cif]

data_2-opt
_audit_creation_date              2021-12-24
_audit_creation_method            'Materials Studio'
_symmetry_space_group_name_H-M    'P1'
_symmetry_Int_Tables_number       1
_symmetry_cell_setting            triclinic
loop_
_symmetry_equiv_pos_as_xyz
  x,y,z
_cell_length_a                    14.2659
_cell_length_b                    14.2659
_cell_length_c                    15.0000
_cell_angle_alpha                 90.0000
_cell_angle_beta                  90.0000
_cell_angle_gamma                 119.9810
loop_
_atom_site_label
_atom_site_type_symbol
_atom_site_fract_x
_atom_site_fract_y
_atom_site_fract_z
_atom_site_U_iso_or_equiv
_atom_site_adp_type
_atom_site_occupancy
C1     C     0.45094   0.38439   0.49421   0.00000  Uiso   1.00
C2     C     0.12145   0.22359   0.49641   0.00000  Uiso   1.00
C3     C     0.79217   0.22672   0.52739   0.00000  Uiso   1.00
C4     C     0.94967   0.39048   0.52326   0.00000  Uiso   1.00
C5     C     0.12558   0.06536   0.47990   0.00000  Uiso   1.00
C6     C     0.29041   0.22277   0.47899   0.00000  Uiso   1.00
C7     C     0.12803   0.38865   0.50675   0.00000  Uiso   1.00
C8     C     0.29427   0.39190   0.50303   0.00000  Uiso   1.00
C9     C     0.63258   0.07094   0.49867   0.00000  Uiso   1.00
C10    C     0.77259   0.74084   0.50131   0.00000  Uiso   1.00
C11    C     0.62984   0.38892   0.49706   0.00000  Uiso   1.00
C12    C     0.79269   0.39729   0.51949   0.00000  Uiso   1.00
C13    C     0.79742   0.91340   0.45280   0.00000  Uiso   1.00
C14    C     0.45474   0.89170   0.49777   0.00000  Uiso   1.00
C15    C     0.29318   0.89596   0.50153   0.00000  Uiso   1.00
C16    C     0.29567   0.72978   0.48757   0.00000  Uiso   1.00
C17    C     0.12754   0.88890   0.48190   0.00000  Uiso   1.00
C18    C     0.12692   0.56734   0.48966   0.00000  Uiso   1.00
C19    C     0.64464   0.90348   0.48557   0.00000  Uiso   1.00
C20    C     0.94254   0.89131   0.46991   0.00000  Uiso   1.00
C21    C     0.12458   0.72657   0.46965   0.00000  Uiso   1.00
C22    C     0.63084   0.22942   0.47881   0.00000  Uiso   1.00
C23    C     0.61656   0.56188   0.53164   0.00000  Uiso   1.00
Cu1    Cu    0.54445   0.70222   0.61124   0.00000  Uiso   1.00
Cu2    Cu    0.30809   0.58416   0.59127   0.00000  Uiso   1.00
H1     H     0.29105   0.41700   0.80575   0.00000  Uiso   1.00
H2     H     0.37294   0.52798   0.76398   0.00000  Uiso   1.00
H3     H     0.35559   0.71110   0.70387   0.00000  Uiso   1.00
H4     H     0.65089   0.90966   0.72526   0.00000  Uiso   1.00
N1     N     0.23493   0.27979   0.49345   0.00000  Uiso   1.00
N2     N     0.73277   0.11829   0.53386   0.00000  Uiso   1.00
N3     N     0.58308   0.12157   0.46482   0.00000  Uiso   1.00
N4     N     0.73432   0.44724   0.52212   0.00000  Uiso   1.00
N5     N     0.06946   0.44975   0.50716   0.00000  Uiso   1.00
N6     N     0.73866   0.28426   0.50788   0.00000  Uiso   1.00
N7     N     0.07264   0.61695   0.46663   0.00000  Uiso   1.00
N8     N     0.58074   0.28629   0.46676   0.00000  Uiso   1.00
N9     N     0.57274   0.95053   0.49523   0.00000  Uiso   1.00
N10    N     0.06650   0.94760   0.47671   0.00000  Uiso   1.00
N11    N     0.40374   0.78237   0.48719   0.00000  Uiso   1.00
N12    N     0.23179   0.11647   0.46166   0.00000  Uiso   1.00
N13    N     0.07266   0.78233   0.46142   0.00000  Uiso   1.00
N14    N     0.88338   0.79149   0.50160   0.00000  Uiso   1.00
N15    N     0.23812   0.78391   0.48237   0.00000  Uiso   1.00
N16    N     0.23239   0.94376   0.50778   0.00000  Uiso   1.00
N17    N     0.90035   0.28331   0.53602   0.00000  Uiso   1.00
N18    N     0.56668   0.44269   0.50279   0.00000  Uiso   1.00
N19    N     0.23598   0.61988   0.49785   0.00000  Uiso   1.00
N20    N     0.56559   0.58134   0.59205   0.00000  Uiso   1.00
N21    N     0.40150   0.94640   0.51293   0.00000  Uiso   1.00
N22    N     0.73725   0.96156   0.43942   0.00000  Uiso   1.00
N23    N     0.71279   0.63494   0.49532   0.00000  Uiso   1.00
N24    N     0.90124   0.44985   0.52604   0.00000  Uiso   1.00
N25    N     0.40090   0.44464   0.49679   0.00000  Uiso   1.00
N26    N     0.90187   0.94846   0.43156   0.00000  Uiso   1.00
N27    N     0.06920   0.11599   0.50019   0.00000  Uiso   1.00
N28    N     0.73443   0.81761   0.49999   0.00000  Uiso   1.00
N29    N     0.07158   0.28287   0.49286   0.00000  Uiso   1.00
N30    N     0.63668   0.81105   0.52307   0.00000  Uiso   1.00
N31    N     0.23728   0.44338   0.52121   0.00000  Uiso   1.00
N32    N     0.39817   0.27658   0.48461   0.00000  Uiso   1.00
O1     O     0.41366   0.58195   0.65331   0.00000  Uiso   1.00
O2     O     0.59781   0.90654   0.68188   0.00000  Uiso   1.00
O3     O     0.51641   0.79477   0.68285   0.00000  Uiso   1.00
O4     O     0.29170   0.67576   0.66504   0.00000  Uiso   1.00
O5     O     0.34161   0.49170   0.82160   0.00000  Uiso   1.00
loop_
_geom_bond_atom_site_label_1
_geom_bond_atom_site_label_2
_geom_bond_distance
_geom_bond_site_symmetry_2
_ccdc_geom_bond_type
C1     N18     1.436   .     S
C1     N25     1.365   .     D
C1     N32     1.340   .     S
C2     N1      1.403   .     S
C2     N27     1.331   .     D
C2     N29     1.351   .     S
C3     N2      1.345   .     D
C3     N6      1.403   .     S
C3     N17     1.344   .     S
C4     N5      1.500   1_655 S
C4     N17     1.339   .     D
C4     N24     1.335   .     S
C5     N10     1.456   1_545 S
C5     N12     1.341   .     D
C5     N27     1.357   .     S
C6     N1      1.407   .     S
C6     N12     1.341   .     S
C6     N32     1.334   .     D
C7     N5      1.478   .     S
C7     N29     1.325   .     D
C7     N31     1.367   .     S
C8     N1      1.394   .     S
C8     N25     1.321   .     S
C8     N31     1.368   .     D
C9     N2      1.346   .     S
C9     N3      1.337   .     D
C9     N9      1.489   1_545 S
C10    N14     1.371   .     S
C10    N23     1.315   .     D
C10    N28     1.446   .     S
C11    N4      1.347   .     D
C11    N8      1.348   .     S
C11    N18     1.449   .     S
C12    N4      1.340   .     S
C12    N6      1.408   .     S
C12    N24     1.345   .     D
C13    N22     1.356   .     S
C13    N26     1.352   .     D
C13    N28     1.396   .     S
C14    N9      1.459   .     S
C14    N11     1.361   .     D
C14    N21     1.353   .     S
C15    N15     1.414   .     S
C15    N16     1.348   .     S
C15    N21     1.350   .     D
C16    N11     1.336   .     S
C16    N15     1.382   .     S
C16    N19     1.368   .     D
C17    N10     1.481   .     S
C17    N13     1.352   .     S
C17    N16     1.353   .     D
C18    N5      1.477   .     S
C18    N7      1.329   .     D
C18    N19     1.354   .     S
C19    N9      1.487   .     S
C19    N22     1.348   .     D
C19    N30     1.385   .     S
C20    N10     1.537   1_655 S
C20    N14     1.329   .     D
C20    N26     1.344   .     S
C21    N7      1.356   .     S
C21    N13     1.336   .     D
C21    N15     1.416   .     S
C22    N3      1.352   .     S
C22    N6      1.402   .     S
C22    N8      1.335   .     D
C23    N18     1.541   .     S
C23    N20     1.276   .     D
C23    N23     1.356   .     S
Cu1    N20     1.915   .     S
Cu1    N30     1.962   .     S
Cu1    O1      1.904   .     S
Cu1    O3      1.893   .     S
Cu2    N19     1.951   .     S
Cu2    N31     2.032   .     S
Cu2    O1      1.784   .     S
Cu2    O4      1.814   .     S
H1     O5      0.972   .     S
H2     O5      0.992   .     S
H3     O4      0.982   .     S
H4     O2      0.982   .     S
N5     C4      1.500   1_455 S
N9     C9      1.489   1_565 S
N10    C20     1.537   1_455 S
N10    C5      1.456   1_565 S
N28    N30     1.394   .     D
O2     O3      1.428   .     D
