# Supplementary material for: Oxo dicopper anchored on carbon nitride for selective oxidation of methane
Source: Nat Commun. 2022 Mar 16;13:1375. doi: 10.1038/s41467-022-28987-1 (PMC8927601; doi:10.1038/s41467-022-28987-1)
Supplement: Supplementary file 3 — Source Data [file 41467_2022_28987_MOESM3_ESM.zip › Source Data Files/Manuscript/Figure 3d, e/I-4/1.cif]

data_3-opt
_audit_creation_date              2021-12-24
_audit_creation_method            'Materials Studio'
_symmetry_space_group_name_H-M    'P1'
_symmetry_Int_Tables_number       1
_symmetry_cell_setting            triclinic
loop_
_symmetry_equiv_pos_as_xyz
  x,y,z
_cell_length_a                    14.2659
_cell_length_b                    14.2659
_cell_length_c                    15.0000
_cell_angle_alpha                 90.0000
_cell_angle_beta                  90.0000
_cell_angle_gamma                 119.9810
loop_
_atom_site_label
_atom_site_type_symbol
_atom_site_fract_x
_atom_site_fract_y
_atom_site_fract_z
_atom_site_U_iso_or_equiv
_atom_site_adp_type
_atom_site_occupancy
C1     C     0.45161   0.38177   0.49339   0.00000  Uiso   1.00
C2     C     0.62072   0.55847   0.52940   0.00000  Uiso   1.00
C3     C     0.12548   0.72419   0.47257   0.00000  Uiso   1.00
C4     C     0.94271   0.88954   0.47034   0.00000  Uiso   1.00
C5     C     0.64395   0.89950   0.48696   0.00000  Uiso   1.00
C6     C     0.12804   0.56526   0.49335   0.00000  Uiso   1.00
C7     C     0.12822  -0.11333   0.48281   0.00000  Uiso   1.00
C8     C     0.29611   0.72701   0.49392   0.00000  Uiso   1.00
C9     C     0.29365   0.89382   0.50440   0.00000  Uiso   1.00
C10    C     0.45504   0.88929   0.50141   0.00000  Uiso   1.00
C11    C     0.79671   0.91050   0.45439   0.00000  Uiso   1.00
C12    C     0.63179   0.22586   0.47805   0.00000  Uiso   1.00
C13    C     0.63062   0.38539   0.49450   0.00000  Uiso   1.00
C14    C     0.79331   0.39399   0.51884   0.00000  Uiso   1.00
C15    C     0.43505   0.44042   0.75767   0.00000  Uiso   1.00
C16    C    -0.20743   0.22359   0.52913   0.00000  Uiso   1.00
C17    C    -0.04967   0.38738   0.52505   0.00000  Uiso   1.00
C18    C     0.12598   0.06316   0.47821   0.00000  Uiso   1.00
C19    C     0.12214   0.22156   0.49525   0.00000  Uiso   1.00
C20    C     0.12851   0.38584   0.50985   0.00000  Uiso   1.00
C21    C     0.29458   0.38878   0.50878   0.00000  Uiso   1.00
C22    C     0.63298   1.06750   0.50026   0.00000  Uiso   1.00
C23    C     0.29075   0.22080   0.47528   0.00000  Uiso   1.00
C24    C     0.77285   0.73745   0.50012   0.00000  Uiso   1.00
Cu1    Cu    0.54275   0.69061   0.62103   0.00000  Uiso   1.00
Cu2    Cu    0.29992   0.57552   0.60284   0.00000  Uiso   1.00
H1     H     0.35049   0.70251   0.71419   0.00000  Uiso   1.00
H2     H     0.36402   0.40217   0.80113   0.00000  Uiso   1.00
H3     H     0.64992   0.92755   0.73110   0.00000  Uiso   1.00
H4     H     0.41296   0.51063   0.70726   0.00000  Uiso   1.00
H5     H     0.44144   0.38765   0.70821   0.00000  Uiso   1.00
H6     H     0.51102   0.49632   0.79071   0.00000  Uiso   1.00
N1     N     0.56749   0.43969   0.49927   0.00000  Uiso   1.00
N2     N    -0.09925   0.28025   0.53879   0.00000  Uiso   1.00
N3     N     0.57497   0.57960   0.59354   0.00000  Uiso   1.00
N4     N     0.40195   0.94469   0.51501   0.00000  Uiso   1.00
N5     N     0.40172   0.44140   0.50544   0.00000  Uiso   1.00
N6     N     0.71642   0.63054   0.49314   0.00000  Uiso   1.00
N7     N     0.23673   0.61713   0.50319   0.00000  Uiso   1.00
N8     N    -0.09837   0.44662   0.52640   0.00000  Uiso   1.00
N9     N     0.23691   0.43899   0.52934   0.00000  Uiso   1.00
N10    N     0.39883   0.27505   0.47741   0.00000  Uiso   1.00
N11    N     0.90164   0.94683   0.43365   0.00000  Uiso   1.00
N12    N     0.06996   0.11410   0.49841   0.00000  Uiso   1.00
N13    N     0.73192   0.81213   0.49867   0.00000  Uiso   1.00
N14    N     0.07251   0.28112   0.49160   0.00000  Uiso   1.00
N15    N     0.63301   0.80483   0.52131   0.00000  Uiso   1.00
N16    N     0.23278  -0.05801   0.50914   0.00000  Uiso   1.00
N17    N     0.73465   0.44375   0.52054   0.00000  Uiso   1.00
N18    N     0.23199   0.11451   0.45808   0.00000  Uiso   1.00
N19    N     0.57279   0.94751   0.49740   0.00000  Uiso   1.00
N20    N     0.23558   0.27765   0.49324   0.00000  Uiso   1.00
N21    N     0.73259   1.11528   0.53679   0.00000  Uiso   1.00
N22    N     0.58412   0.11810   0.46482   0.00000  Uiso   1.00
N23    N     0.73783   0.95981   0.44255   0.00000  Uiso   1.00
N24    N     0.73945   0.28102   0.50745   0.00000  Uiso   1.00
N25    N     0.07008   0.44695   0.51005   0.00000  Uiso   1.00
N26    N     0.07372   0.78013   0.46244   0.00000  Uiso   1.00
N27    N     0.23855   0.78132   0.48739   0.00000  Uiso   1.00
N28    N     0.07379   0.61464   0.46940   0.00000  Uiso   1.00
N29    N     0.88328   0.78878   0.50035   0.00000  Uiso   1.00
N30    N     0.58154   0.28260   0.46494   0.00000  Uiso   1.00
N31    N     0.06683  -0.05445   0.47670   0.00000  Uiso   1.00
N32    N     0.40428   0.77992   0.49374   0.00000  Uiso   1.00
O1     O     0.53444   0.78692   0.70486   0.00000  Uiso   1.00
O2     O     0.40489   0.58002   0.67779   0.00000  Uiso   1.00
O3     O     0.59327   0.90077   0.68531   0.00000  Uiso   1.00
O4     O     0.29009   0.67647   0.67188   0.00000  Uiso   1.00
loop_
_geom_bond_atom_site_label_1
_geom_bond_atom_site_label_2
_geom_bond_distance
_geom_bond_site_symmetry_2
_ccdc_geom_bond_type
C1     N1      1.435   .     S
C1     N5      1.367   .     S
C1     N10     1.340   .     D
C2     N1      1.538   .     S
C2     N3      1.280   .     D
C2     N6      1.347   .     S
C3     N26     1.339   .     D
C3     N27     1.415   .     S
C3     N28     1.355   .     S
C4     N11     1.339   .     S
C4     N29     1.330   .     D
C4     N31     1.539   1_665 S
C5     N15     1.380   .     S
C5     N19     1.490   .     S
C5     N23     1.351   .     D
C6     N7      1.352   .     S
C6     N25     1.483   .     S
C6     N28     1.330   .     D
C7     N16     1.352   .     D
C7     N26     1.352   1_545 S
C7     N31     1.489   .     S
C8     N7      1.366   .     D
C8     N27     1.386   .     S
C8     N32     1.337   .     S
C9     N4      1.348   .     D
C9     N16     1.352   1_565 S
C9     N27     1.413   .     S
C10    N4      1.356   .     S
C10    N19     1.456   .     S
C10    N32     1.358   .     D
C11    N11     1.353   .     D
C11    N13     1.403   .     S
C11    N23     1.350   .     S
C12    N22     1.349   .     S
C12    N24     1.402   .     S
C12    N30     1.337   .     D
C13    N1      1.454   .     S
C13    N17     1.347   .     D
C13    N30     1.346   .     S
C14    N8      1.343   1_655 D
C14    N17     1.341   .     S
C14    N24     1.407   .     S
C15    H2      1.094   .     S
C15    H5      1.093   .     S
C15    H6      1.092   .     S
C16    N2      1.345   .     S
C16    N21     1.346   1_445 D
C16    N24     1.404   1_455 S
C17    N2      1.341   .     D
C17    N8      1.336   .     S
C17    N25     1.497   .     S
C18    N12     1.356   .     D
C18    N18     1.345   .     S
C18    N31     1.453   .     S
C19    N12     1.329   .     S
C19    N14     1.352   .     D
C19    N20     1.402   .     S
C20    N9      1.371   .     D
C20    N14     1.324   .     S
C20    N25     1.477   .     S
C21    N5      1.325   .     D
C21    N9      1.369   .     S
C21    N20     1.394   .     S
C22    N19     1.483   .     S
C22    N21     1.348   .     S
C22    N22     1.339   1_565 D
C23    N10     1.336   .     S
C23    N18     1.341   .     D
C23    N20     1.410   .     S
C24    N6      1.326   .     D
C24    N13     1.449   .     S
C24    N29     1.366   .     S
Cu1    N3      1.902   .     S
Cu1    N15     2.110   .     S
Cu1    O1      1.909   .     S
Cu1    O2      1.995   .     S
Cu2    N7      1.983   .     S
Cu2    N9      2.017   .     S
Cu2    O2      1.848   .     S
Cu2    O4      1.835   .     S
H1     O4      0.981   .     S
H3     O3      0.981   .     S
H4     O2      1.141   .     S
N8     C14     1.343   1_455 D
N13    N15     1.404   .     D
N16    C9      1.352   1_545 S
N21    C16     1.346   1_665 D
N22    C22     1.339   1_545 D
N24    C16     1.404   1_655 S
N26    C7      1.352   1_565 S
N31    C4      1.539   1_445 S
O1     O3      1.437   .     D
