# Supplementary material for: Oxo dicopper anchored on carbon nitride for selective oxidation of methane
Source: Nat Commun. 2022 Mar 16;13:1375. doi: 10.1038/s41467-022-28987-1 (PMC8927601; doi:10.1038/s41467-022-28987-1)
Supplement: Supplementary file 3 — Source Data [file 41467_2022_28987_MOESM3_ESM.zip › Source Data Files/Manuscript/Figure 3d, e/I-5/1.cif]

data_8-opt
_audit_creation_date              2021-12-24
_audit_creation_method            'Materials Studio'
_symmetry_space_group_name_H-M    'P1'
_symmetry_Int_Tables_number       1
_symmetry_cell_setting            triclinic
loop_
_symmetry_equiv_pos_as_xyz
  x,y,z
_cell_length_a                    14.2659
_cell_length_b                    14.2659
_cell_length_c                    15.0000
_cell_angle_alpha                 90.0000
_cell_angle_beta                  90.0000
_cell_angle_gamma                 119.9810
loop_
_atom_site_label
_atom_site_type_symbol
_atom_site_fract_x
_atom_site_fract_y
_atom_site_fract_z
_atom_site_U_iso_or_equiv
_atom_site_adp_type
_atom_site_occupancy
C1     C     0.44012   0.37989   0.48260   0.00000  Uiso   1.00
C2     C     0.60875   0.55583   0.52699   0.00000  Uiso   1.00
C3     C     0.11577   0.72001   0.47723   0.00000  Uiso   1.00
C4     C     0.93300   0.88705   0.47199   0.00000  Uiso   1.00
C5     C     0.63499   0.89869   0.48529   0.00000  Uiso   1.00
C6     C     0.11739   0.56078   0.50436   0.00000  Uiso   1.00
C7     C     0.11680   0.88222   0.48640   0.00000  Uiso   1.00
C8     C     0.28419   0.72323   0.51144   0.00000  Uiso   1.00
C9     C     0.28336   0.89095   0.50703   0.00000  Uiso   1.00
C10    C     0.44454   0.88566   0.50883   0.00000  Uiso   1.00
C11    C     0.79001   0.91310   0.45527   0.00000  Uiso   1.00
C12    C     0.62090   0.22392   0.47541   0.00000  Uiso   1.00
C13    C     0.61919   0.38352   0.49090   0.00000  Uiso   1.00
C14    C     0.78198   0.39193   0.51849   0.00000  Uiso   1.00
C15    C     0.68836   0.70037   0.69406   0.00000  Uiso   1.00
C16    C     0.77982   0.22166   0.53178   0.00000  Uiso   1.00
C17    C     0.93905   0.38453   0.52731   0.00000  Uiso   1.00
C18    C     0.11671   0.05986   0.48647   0.00000  Uiso   1.00
C19    C     0.11353   0.21762   0.50927   0.00000  Uiso   1.00
C20    C     0.11809   0.38120   0.50721   0.00000  Uiso   1.00
C21    C     0.28222   0.38759   0.48552   0.00000  Uiso   1.00
C22    C     0.62107   0.06589   0.50139   0.00000  Uiso   1.00
C23    C     0.27975   0.21745   0.47438   0.00000  Uiso   1.00
C24    C     0.76044   0.73466   0.49295   0.00000  Uiso   1.00
Cu1    Cu    0.56395   0.69643   0.62643   0.00000  Uiso   1.00
Cu2    Cu    0.30072   0.57325   0.61315   0.00000  Uiso   1.00
H1     H     0.21318   0.46666   0.73954   0.00000  Uiso   1.00
H2     H     0.73372   0.78931   0.69391   0.00000  Uiso   1.00
H3     H     0.66347   0.96447   0.65786   0.00000  Uiso   1.00
H4     H     0.42820   0.52999   0.66520   0.00000  Uiso   1.00
H5     H     0.64720   0.66394   0.75680   0.00000  Uiso   1.00
H6     H     0.73230   0.66309   0.66610   0.00000  Uiso   1.00
N1     N     0.55607   0.43727   0.49319   0.00000  Uiso   1.00
N2     N     0.88743   0.27696   0.54050   0.00000  Uiso   1.00
N3     N     0.55913   0.56373   0.59658   0.00000  Uiso   1.00
N4     N     0.39214   0.94240   0.51595   0.00000  Uiso   1.00
N5     N     0.39064   0.44046   0.48029   0.00000  Uiso   1.00
N6     N     0.69980   0.62811   0.48638   0.00000  Uiso   1.00
N7     N     0.22329   0.61580   0.53100   0.00000  Uiso   1.00
N8     N     0.89012   0.44407   0.52840   0.00000  Uiso   1.00
N9     N     0.22502   0.43966   0.48892   0.00000  Uiso   1.00
N10    N     0.38769   0.27170   0.47484   0.00000  Uiso   1.00
N11    N     0.89615   0.95019   0.43941   0.00000  Uiso   1.00
N12    N     0.06362   0.10947   0.51730   0.00000  Uiso   1.00
N13    N     0.72173   0.81034   0.49019   0.00000  Uiso   1.00
N14    N     0.06242   0.27454   0.51896   0.00000  Uiso   1.00
N15    N     0.62121   0.79982   0.51071   0.00000  Uiso   1.00
N16    N     0.22257   0.93857   0.51051   0.00000  Uiso   1.00
N17    N     0.72300   0.44161   0.51818   0.00000  Uiso   1.00
N18    N     0.22033   0.11014   0.46047   0.00000  Uiso   1.00
N19    N     0.56198   0.94434   0.50015   0.00000  Uiso   1.00
N20    N     0.22491   0.27432   0.49009   0.00000  Uiso   1.00
N21    N     0.71753   0.11314   0.54315   0.00000  Uiso   1.00
N22    N     0.57446   0.11560   0.46131   0.00000  Uiso   1.00
N23    N     0.73213   0.96435   0.44697   0.00000  Uiso   1.00
N24    N     0.72754   0.27864   0.50727   0.00000  Uiso   1.00
N25    N     0.05828   0.44216   0.51282   0.00000  Uiso   1.00
N26    N     0.06308   0.77494   0.46688   0.00000  Uiso   1.00
N27    N     0.22832   0.77756   0.49398   0.00000  Uiso   1.00
N28    N     0.06702   0.61057   0.47142   0.00000  Uiso   1.00
N29    N     0.87076   0.78379   0.49573   0.00000  Uiso   1.00
N30    N     0.57101   0.28021   0.46089   0.00000  Uiso   1.00
N31    N     0.05617   0.94067   0.48159   0.00000  Uiso   1.00
N32    N     0.39269   0.77534   0.51356   0.00000  Uiso   1.00
O1     O     0.56058   0.81613   0.68379   0.00000  Uiso   1.00
O2     O     0.41682   0.59147   0.67821   0.00000  Uiso   1.00
O3     O     0.66647   0.90607   0.69103   0.00000  Uiso   1.00
O4     O     0.18448   0.47283   0.68208   0.00000  Uiso   1.00
loop_
_geom_bond_atom_site_label_1
_geom_bond_atom_site_label_2
_geom_bond_distance
_geom_bond_site_symmetry_2
_ccdc_geom_bond_type
C1     N1      1.442   .     S
C1     N5      1.362   .     S
C1     N10     1.342   .     D
C2     N1      1.553   .     S
C2     N3      1.297   .     D
C2     N6      1.335   .     S
C3     N26     1.339   .     S
C3     N27     1.413   .     S
C3     N28     1.358   .     D
C4     N11     1.342   .     S
C4     N29     1.333   .     D
C4     N31     1.533   1_655 S
C5     N15     1.377   .     S
C5     N19     1.496   .     S
C5     N23     1.353   .     D
C6     N7      1.369   .     D
C6     N25     1.471   .     S
C6     N28     1.332   .     S
C7     N16     1.357   .     S
C7     N26     1.358   .     D
C7     N31     1.473   .     S
C8     N7      1.363   .     S
C8     N27     1.386   .     S
C8     N32     1.341   .     D
C9     N4      1.351   .     S
C9     N16     1.344   .     D
C9     N27     1.415   .     S
C10    N4      1.353   .     D
C10    N19     1.457   .     S
C10    N32     1.366   .     S
C11    N11     1.352   .     D
C11    N13     1.395   .     S
C11    N23     1.355   .     S
C12    N22     1.360   .     S
C12    N24     1.402   .     S
C12    N30     1.330   .     D
C13    N1      1.446   .     S
C13    N17     1.349   .     D
C13    N30     1.355   .     S
C14    N8      1.345   .     D
C14    N17     1.344   .     S
C14    N24     1.410   .     S
C15    Cu1     2.021   .     S
C15    H2      1.099   .     S
C15    H5      1.093   .     S
C15    H6      1.089   .     S
C16    N2      1.336   .     S
C16    N21     1.357   .     D
C16    N24     1.399   .     S
C17    N2      1.344   .     D
C17    N8      1.342   .     S
C17    N25     1.490   1_655 S
C18    N12     1.351   .     D
C18    N18     1.339   .     S
C18    N31     1.475   1_545 S
C19    N12     1.343   .     S
C19    N14     1.343   .     D
C19    N20     1.406   .     S
C20    N9      1.351   .     D
C20    N14     1.330   .     S
C20    N25     1.494   .     S
C21    N5      1.342   .     D
C21    N9      1.351   .     S
C21    N20     1.401   .     S
C22    N19     1.502   1_545 S
C22    N21     1.347   .     S
C22    N22     1.333   .     D
C23    N10     1.334   .     S
C23    N18     1.345   .     D
C23    N20     1.400   .     S
C24    N6      1.325   .     D
C24    N13     1.438   .     S
C24    N29     1.367   .     S
Cu1    N3      1.913   .     S
Cu1    N15     2.157   .     S
Cu1    O1      1.934   .     S
Cu1    O2      2.027   .     S
Cu2    N7      1.944   .     S
Cu2    O2      1.826   .     S
Cu2    O4      1.870   .     S
H1     O4      0.977   .     S
H3     O3      0.990   .     S
H4     O2      0.988   .     S
N13    N15     1.399   .     D
N19    C22     1.502   1_565 S
N25    C17     1.490   1_455 S
N31    C4      1.533   1_455 S
N31    C18     1.475   1_565 S
O1     O3      1.415   .     D
