# Supplementary material for: Oxo dicopper anchored on carbon nitride for selective oxidation of methane
Source: Nat Commun. 2022 Mar 16;13:1375. doi: 10.1038/s41467-022-28987-1 (PMC8927601; doi:10.1038/s41467-022-28987-1)
Supplement: Supplementary file 3 — Source Data [file 41467_2022_28987_MOESM3_ESM.zip › Source Data Files/Manuscript/Figure 3d, e/I-6/1.cif]

data_5-opt
_audit_creation_date              2021-12-24
_audit_creation_method            'Materials Studio'
_symmetry_space_group_name_H-M    'P1'
_symmetry_Int_Tables_number       1
_symmetry_cell_setting            triclinic
loop_
_symmetry_equiv_pos_as_xyz
  x,y,z
_cell_length_a                    14.2659
_cell_length_b                    14.2659
_cell_length_c                    15.0000
_cell_angle_alpha                 90.0000
_cell_angle_beta                  90.0000
_cell_angle_gamma                 119.9810
loop_
_atom_site_label
_atom_site_type_symbol
_atom_site_fract_x
_atom_site_fract_y
_atom_site_fract_z
_atom_site_U_iso_or_equiv
_atom_site_adp_type
_atom_site_occupancy
C1     C     0.45526   0.37976   0.49210   0.00000  Uiso   1.00
C2     C     0.62397   0.55840   0.53296   0.00000  Uiso   1.00
C3     C     0.12974   0.72226   0.47474   0.00000  Uiso   1.00
C4     C     0.94638   0.88701   0.46866   0.00000  Uiso   1.00
C5     C     0.64920   0.89949   0.48681   0.00000  Uiso   1.00
C6     C     0.13220   0.56356   0.49880   0.00000  Uiso   1.00
C7     C     0.13198   0.88471   0.48256   0.00000  Uiso   1.00
C8     C     0.30011   0.72547   0.49918   0.00000  Uiso   1.00
C9     C     0.29804   0.89293   0.50420   0.00000  Uiso   1.00
C10    C     0.45951   0.88830   0.50420   0.00000  Uiso   1.00
C11    C     0.80232   0.91093   0.45334   0.00000  Uiso   1.00
C12    C     0.63576   0.22414   0.47996   0.00000  Uiso   1.00
C13    C     0.63319   0.38307   0.49569   0.00000  Uiso   1.00
C14    C     0.79649   0.39257   0.52095   0.00000  Uiso   1.00
C15    C     0.63711   0.87108   0.74568   0.00000  Uiso   1.00
C16    C     0.79609   0.22235   0.53320   0.00000  Uiso   1.00
C17    C     0.95366   0.38618   0.52939   0.00000  Uiso   1.00
C18    C     0.12934   0.06084   0.47905   0.00000  Uiso   1.00
C19    C     0.12524   0.21870   0.49939   0.00000  Uiso   1.00
C20    C     0.13158   0.38321   0.51414   0.00000  Uiso   1.00
C21    C     0.29789   0.38655   0.50801   0.00000  Uiso   1.00
C22    C     0.63752   0.06650   0.50248   0.00000  Uiso   1.00
C23    C     0.29371   0.21873   0.47479   0.00000  Uiso   1.00
C24    C     0.77578   0.73553   0.49660   0.00000  Uiso   1.00
Cu1    Cu    0.55132   0.69369   0.60888   0.00000  Uiso   1.00
Cu2    Cu    0.30669   0.57106   0.60638   0.00000  Uiso   1.00
H1     H     0.28625   0.63470   0.74996   0.00000  Uiso   1.00
H2     H     0.60658   0.82179   0.80644   0.00000  Uiso   1.00
H3     H     0.39744   0.76603   0.69980   0.00000  Uiso   1.00
H4     H     0.44456   0.52938   0.66122   0.00000  Uiso   1.00
H5     H     0.70572   0.86559   0.71808   0.00000  Uiso   1.00
H6     H     0.66222   0.95614   0.75944   0.00000  Uiso   1.00
N1     N     0.57053   0.43681   0.49972   0.00000  Uiso   1.00
N2     N     0.90401   0.27913   0.54398   0.00000  Uiso   1.00
N3     N     0.57639   0.57004   0.60000   0.00000  Uiso   1.00
N4     N     0.40644   0.94414   0.51394   0.00000  Uiso   1.00
N5     N     0.40465   0.43958   0.50220   0.00000  Uiso   1.00
N6     N     0.71519   0.63003   0.49004   0.00000  Uiso   1.00
N7     N     0.24075   0.61640   0.51176   0.00000  Uiso   1.00
N8     N     0.90494   0.44535   0.52913   0.00000  Uiso   1.00
N9     N     0.24063   0.43697   0.53041   0.00000  Uiso   1.00
N10    N     0.40166   0.27278   0.47637   0.00000  Uiso   1.00
N11    N     0.90699   0.94654   0.43280   0.00000  Uiso   1.00
N12    N     0.07360   0.11115   0.50278   0.00000  Uiso   1.00
N13    N     0.73783   0.81240   0.49618   0.00000  Uiso   1.00
N14    N     0.07513   0.27801   0.49778   0.00000  Uiso   1.00
N15    N     0.63918   0.80418   0.51903   0.00000  Uiso   1.00
N16    N     0.23709   0.94088   0.50773   0.00000  Uiso   1.00
N17    N     0.73777   0.44212   0.52113   0.00000  Uiso   1.00
N18    N     0.23450   0.11249   0.45668   0.00000  Uiso   1.00
N19    N     0.57744   0.94631   0.49949   0.00000  Uiso   1.00
N20    N     0.23846   0.27498   0.49460   0.00000  Uiso   1.00
N21    N     0.73605   0.11398   0.54093   0.00000  Uiso   1.00
N22    N     0.58911   0.11647   0.46583   0.00000  Uiso   1.00
N23    N     0.74329   0.96082   0.44316   0.00000  Uiso   1.00
N24    N     0.74305   0.27946   0.51023   0.00000  Uiso   1.00
N25    N     0.07368   0.44518   0.51516   0.00000  Uiso   1.00
N26    N     0.07751   0.77756   0.46376   0.00000  Uiso   1.00
N27    N     0.24280   0.77977   0.48967   0.00000  Uiso   1.00
N28    N     0.07856   0.61256   0.47229   0.00000  Uiso   1.00
N29    N     0.88669   0.78602   0.49752   0.00000  Uiso   1.00
N30    N     0.58466   0.27966   0.46691   0.00000  Uiso   1.00
N31    N     0.07051   0.94299   0.47631   0.00000  Uiso   1.00
N32    N     0.40843   0.77837   0.50103   0.00000  Uiso   1.00
O1     O     0.55725   0.83115   0.67647   0.00000  Uiso   1.00
O2     O     0.42741   0.58747   0.67234   0.00000  Uiso   1.00
O3     O     0.46703   0.84409   0.70818   0.00000  Uiso   1.00
O4     O     0.29160   0.66563   0.69098   0.00000  Uiso   1.00
loop_
_geom_bond_atom_site_label_1
_geom_bond_atom_site_label_2
_geom_bond_distance
_geom_bond_site_symmetry_2
_ccdc_geom_bond_type
C1     N1      1.429   .     S
C1     N5      1.374   .     S
C1     N10     1.343   .     D
C2     N1      1.586   .     S
C2     N3      1.270   .     D
C2     N6      1.350   .     S
C3     N26     1.339   .     S
C3     N27     1.415   .     S
C3     N28     1.357   .     D
C4     N11     1.343   .     S
C4     N29     1.327   .     D
C4     N31     1.541   1_655 S
C5     N15     1.381   .     S
C5     N19     1.488   .     S
C5     N23     1.350   .     D
C6     N7      1.356   .     D
C6     N25     1.483   .     S
C6     N28     1.329   .     S
C7     N16     1.354   .     S
C7     N26     1.354   .     D
C7     N31     1.482   .     S
C8     N7      1.363   .     S
C8     N27     1.386   .     S
C8     N32     1.339   .     D
C9     N4      1.348   .     S
C9     N16     1.350   .     D
C9     N27     1.415   .     S
C10    N4      1.353   .     D
C10    N19     1.459   .     S
C10    N32     1.360   .     S
C11    N11     1.351   .     D
C11    N13     1.394   .     S
C11    N23     1.356   .     S
C12    N22     1.351   .     S
C12    N24     1.402   .     S
C12    N30     1.332   .     D
C13    N1      1.441   .     S
C13    N17     1.351   .     D
C13    N30     1.350   .     S
C14    N8      1.346   .     D
C14    N17     1.339   .     S
C14    N24     1.408   .     S
C15    H2      1.099   .     S
C15    H5      1.101   .     S
C15    H6      1.100   .     S
C15    O1      1.432   .     S
C16    N2      1.344   .     S
C16    N21     1.347   .     D
C16    N24     1.404   .     S
C17    N2      1.342   .     D
C17    N8      1.335   .     S
C17    N25     1.498   1_655 S
C18    N12     1.358   .     D
C18    N18     1.342   .     S
C18    N31     1.457   1_545 S
C19    N12     1.330   .     S
C19    N14     1.354   .     D
C19    N20     1.401   .     S
C20    N9      1.369   .     D
C20    N14     1.324   .     S
C20    N25     1.481   .     S
C21    N5      1.322   .     D
C21    N9      1.373   .     S
C21    N20     1.394   .     S
C22    N19     1.486   1_545 S
C22    N21     1.347   .     S
C22    N22     1.334   .     D
C23    N10     1.334   .     S
C23    N18     1.343   .     D
C23    N20     1.409   .     S
C24    N6      1.312   .     D
C24    N13     1.445   .     S
C24    N29     1.372   .     S
Cu1    N3      1.972   .     S
Cu1    N15     1.974   .     S
Cu1    O1      2.171   .     S
Cu1    O2      1.910   .     S
Cu2    N7      1.981   .     S
Cu2    N9      2.011   .     S
Cu2    O2      1.896   .     S
Cu2    O4      1.941   .     S
H1     O4      0.974   .     S
H3     O3      1.066   .     S
H4     O2      0.988   .     S
N13    N15     1.395   .     D
N19    C22     1.486   1_565 S
N25    C17     1.498   1_455 S
N31    C4      1.541   1_455 S
N31    C18     1.457   1_565 S
O1     O3      1.468   .     S
