# Supplementary material for: Oxo dicopper anchored on carbon nitride for selective oxidation of methane
Source: Nat Commun. 2022 Mar 16;13:1375. doi: 10.1038/s41467-022-28987-1 (PMC8927601; doi:10.1038/s41467-022-28987-1)
Supplement: Supplementary file 3 — Source Data [file 41467_2022_28987_MOESM3_ESM.zip › Source Data Files/Manuscript/Figure 3d, e/II-2/1.cif]

data_10-opt
_audit_creation_date              2021-12-24
_audit_creation_method            'Materials Studio'
_symmetry_space_group_name_H-M    'P1'
_symmetry_Int_Tables_number       1
_symmetry_cell_setting            triclinic
loop_
_symmetry_equiv_pos_as_xyz
  x,y,z
_cell_length_a                    14.2659
_cell_length_b                    14.2659
_cell_length_c                    15.0000
_cell_angle_alpha                 90.0000
_cell_angle_beta                  90.0000
_cell_angle_gamma                 119.9810
loop_
_atom_site_label
_atom_site_type_symbol
_atom_site_fract_x
_atom_site_fract_y
_atom_site_fract_z
_atom_site_U_iso_or_equiv
_atom_site_adp_type
_atom_site_occupancy
C1     C     0.45364   0.38298   0.50244   0.00000  Uiso   1.00
C2     C     0.29487   0.22272   0.47431   0.00000  Uiso   1.00
C3     C     0.63839   0.07015   0.49390   0.00000  Uiso   1.00
C4     C     0.29267   0.38520   0.51902   0.00000  Uiso   1.00
C5     C     0.12981   0.38413   0.50675   0.00000  Uiso   1.00
C6     C     0.12465   0.22134   0.48582   0.00000  Uiso   1.00
C7     C     0.13105   0.06374   0.47121   0.00000  Uiso   1.00
C8     C     0.95612   0.39017   0.51797   0.00000  Uiso   1.00
C9     C     0.79857   0.22616   0.52181   0.00000  Uiso   1.00
C10    C     0.28701   0.64381   0.74372   0.00000  Uiso   1.00
C11    C     0.79857   0.39681   0.51839   0.00000  Uiso   1.00
C12    C     0.63455   0.38837   0.50038   0.00000  Uiso   1.00
C13    C     0.77876   0.74009   0.49446   0.00000  Uiso   1.00
C14    C     0.80437   0.91261   0.44418   0.00000  Uiso   1.00
C15    C     0.46085   0.88831   0.49253   0.00000  Uiso   1.00
C16    C     0.29928   0.89190   0.49856   0.00000  Uiso   1.00
C17    C     0.30246   0.72359   0.48317   0.00000  Uiso   1.00
C18    C     0.13471   0.88625   0.47647   0.00000  Uiso   1.00
C19    C     0.13580   0.56499   0.48479   0.00000  Uiso   1.00
C20    C     0.65235   0.90457   0.47683   0.00000  Uiso   1.00
C21    C     0.94904   0.88970   0.46218   0.00000  Uiso   1.00
C22    C     0.13162   0.72331   0.46688   0.00000  Uiso   1.00
C23    C     0.62392   0.56436   0.52973   0.00000  Uiso   1.00
C24    C     0.63520   0.22860   0.48014   0.00000  Uiso   1.00
Cu1    Cu    0.54762   0.70904   0.59998   0.00000  Uiso   1.00
Cu2    Cu    0.26764   0.53979   0.65166   0.00000  Uiso   1.00
H1     H     0.29055   0.60564   0.80608   0.00000  Uiso   1.00
H2     H     0.42720   0.53690   0.62360   0.00000  Uiso   1.00
H3     H     0.21871   0.65836   0.74029   0.00000  Uiso   1.00
H4     H     0.36504   0.71372   0.72520   0.00000  Uiso   1.00
H5     H     0.10964   0.48369   0.73648   0.00000  Uiso   1.00
H6     H     0.62056   0.87801   0.74713   0.00000  Uiso   1.00
N1     N     0.57981   0.95006   0.48827   0.00000  Uiso   1.00
N2     N     0.23748   0.27741   0.49169   0.00000  Uiso   1.00
N3     N     0.73949   0.11738   0.52681   0.00000  Uiso   1.00
N4     N     0.58717   0.12134   0.46444   0.00000  Uiso   1.00
N5     N     0.74535   0.96208   0.43087   0.00000  Uiso   1.00
N6     N     0.74412   0.28383   0.50587   0.00000  Uiso   1.00
N7     N     0.07434   0.44720   0.50043   0.00000  Uiso   1.00
N8     N     0.08022   0.78020   0.45606   0.00000  Uiso   1.00
N9     N     0.07977   0.61449   0.46419   0.00000  Uiso   1.00
N10    N     0.88927   0.79028   0.49483   0.00000  Uiso   1.00
N11    N     0.58392   0.28516   0.47225   0.00000  Uiso   1.00
N12    N     0.07309   0.94601   0.46956   0.00000  Uiso   1.00
N13    N     0.41166   0.77960   0.48108   0.00000  Uiso   1.00
N14    N     0.23852   0.11661   0.45596   0.00000  Uiso   1.00
N15    N     0.24455   0.77962   0.48226   0.00000  Uiso   1.00
N16    N     0.73981   0.44690   0.52314   0.00000  Uiso   1.00
N17    N     0.90656   0.28249   0.52902   0.00000  Uiso   1.00
N18    N     0.64289   0.81130   0.51286   0.00000  Uiso   1.00
N19    N     0.57073   0.44285   0.50722   0.00000  Uiso   1.00
N20    N     0.57522   0.58977   0.58808   0.00000  Uiso   1.00
N21    N     0.40770   0.94291   0.50868   0.00000  Uiso   1.00
N22    N     0.39999   0.43670   0.52480   0.00000  Uiso   1.00
N23    N     0.23918   0.94116   0.50325   0.00000  Uiso   1.00
N24    N     0.24490   0.61458   0.48905   0.00000  Uiso   1.00
N25    N     0.71898   0.63354   0.49017   0.00000  Uiso   1.00
N26    N     0.23253   0.43209   0.54130   0.00000  Uiso   1.00
N27    N     0.40308   0.27922   0.47701   0.00000  Uiso   1.00
N28    N     0.90821   0.94600   0.42261   0.00000  Uiso   1.00
N29    N     0.07280   0.11378   0.48585   0.00000  Uiso   1.00
N30    N     0.74045   0.81659   0.49111   0.00000  Uiso   1.00
N31    N     0.07709   0.28262   0.47809   0.00000  Uiso   1.00
N32    N     0.90703   0.44922   0.52369   0.00000  Uiso   1.00
O1     O     0.61689   0.90063   0.68599   0.00000  Uiso   1.00
O2     O     0.51684   0.81274   0.65433   0.00000  Uiso   1.00
O3     O     0.41569   0.59174   0.65494   0.00000  Uiso   1.00
O4     O     0.12381   0.47028   0.67572   0.00000  Uiso   1.00
loop_
_geom_bond_atom_site_label_1
_geom_bond_atom_site_label_2
_geom_bond_distance
_geom_bond_site_symmetry_2
_ccdc_geom_bond_type
C1     N19     1.449   .     S
C1     N22     1.368   .     S
C1     N27     1.338   .     D
C2     N2      1.409   .     S
C2     N14     1.341   .     D
C2     N27     1.338   .     S
C3     N1      1.486   1_545 S
C3     N3      1.344   .     D
C3     N4      1.340   .     S
C4     N2      1.394   .     S
C4     N22     1.329   .     D
C4     N26     1.367   .     S
C5     N7      1.468   .     S
C5     N26     1.372   .     D
C5     N31     1.326   .     S
C6     N2      1.397   .     S
C6     N29     1.329   .     S
C6     N31     1.353   .     D
C7     N12     1.455   1_545 S
C7     N14     1.348   .     S
C7     N29     1.357   .     D
C8     N7      1.485   1_655 S
C8     N17     1.342   .     S
C8     N32     1.341   .     D
C9     N3      1.348   .     S
C9     N6      1.406   .     S
C9     N17     1.339   .     D
C10    Cu2     1.943   .     S
C10    H1      1.096   .     S
C10    H3      1.094   .     S
C10    H4      1.096   .     S
C11    N6      1.409   .     S
C11    N16     1.348   .     D
C11    N32     1.343   .     S
C12    N11     1.343   .     D
C12    N16     1.347   .     S
C12    N19     1.467   .     S
C13    N10     1.367   .     S
C13    N25     1.322   .     D
C13    N30     1.445   .     S
C14    N5      1.357   .     S
C14    N28     1.349   .     D
C14    N30     1.398   .     S
C15    N1      1.472   .     S
C15    N13     1.356   .     D
C15    N21     1.353   .     S
C16    N15     1.409   .     S
C16    N21     1.349   .     D
C16    N23     1.355   .     S
C17    N13     1.350   .     S
C17    N15     1.408   .     S
C17    N24     1.351   .     D
C18    N8      1.346   .     S
C18    N12     1.503   .     S
C18    N23     1.353   .     D
C19    N7      1.475   .     S
C19    N9      1.341   .     D
C19    N24     1.351   .     S
C20    N1      1.481   .     S
C20    N5      1.349   .     D
C20    N18     1.379   .     S
C21    N10     1.330   .     D
C21    N12     1.539   1_655 S
C21    N28     1.343   .     S
C22    N8      1.348   .     D
C22    N9      1.346   .     S
C22    N15     1.414   .     S
C23    N19     1.543   .     S
C23    N20     1.277   .     D
C23    N25     1.352   .     S
C24    N4      1.349   .     D
C24    N6      1.400   .     S
C24    N11     1.338   .     S
Cu1    N18     1.924   .     S
Cu1    N20     1.937   .     S
Cu1    O2      1.922   .     S
Cu1    O3      1.968   .     S
Cu2    N26     2.141   .     S
Cu2    O3      1.857   .     S
Cu2    O4      1.814   .     S
H2     O3      0.994   .     S
H5     O4      0.973   .     S
H6     O1      0.982   .     S
N1     C3      1.486   1_565 S
N7     C8      1.485   1_455 S
N12    C21     1.539   1_455 S
N12    C7      1.455   1_565 S
N18    N30     1.394   .     D
O1     O2      1.430   .     D
