# Supplementary material for: Oxo dicopper anchored on carbon nitride for selective oxidation of methane
Source: Nat Commun. 2022 Mar 16;13:1375. doi: 10.1038/s41467-022-28987-1 (PMC8927601; doi:10.1038/s41467-022-28987-1)
Supplement: Supplementary file 3 — Source Data [file 41467_2022_28987_MOESM3_ESM.zip › Source Data Files/Manuscript/Figure 3d, e/II-3/1.cif]

data_1-opt
_audit_creation_date              2021-12-24
_audit_creation_method            'Materials Studio'
_symmetry_space_group_name_H-M    'P1'
_symmetry_Int_Tables_number       1
_symmetry_cell_setting            triclinic
loop_
_symmetry_equiv_pos_as_xyz
  x,y,z
_cell_length_a                    14.2659
_cell_length_b                    14.2659
_cell_length_c                    15.0000
_cell_angle_alpha                 90.0000
_cell_angle_beta                  90.0000
_cell_angle_gamma                 119.9810
loop_
_atom_site_label
_atom_site_type_symbol
_atom_site_fract_x
_atom_site_fract_y
_atom_site_fract_z
_atom_site_U_iso_or_equiv
_atom_site_adp_type
_atom_site_occupancy
C1     C     0.45139   0.38206   0.49120   0.00000  Uiso   1.00
C2     C     0.23262   0.66281   0.74292   0.00000  Uiso   1.00
C3     C     0.45792   0.89333   0.49870   0.00000  Uiso   1.00
C4     C     0.29529   0.89601   0.50273   0.00000  Uiso   1.00
C5     C     0.29942   0.73027   0.49069   0.00000  Uiso   1.00
C6     C     0.12863   0.88649   0.48110   0.00000  Uiso   1.00
C7     C     0.63345   0.23050   0.47724   0.00000  Uiso   1.00
C8     C     0.64740   0.90503   0.48403   0.00000  Uiso   1.00
C9     C     0.94330   0.88923   0.46843   0.00000  Uiso   1.00
C10    C     0.12848   0.72567   0.46760   0.00000  Uiso   1.00
C11    C     0.61697   0.56391   0.53111   0.00000  Uiso   1.00
C12    C     0.79954   0.91340   0.45135   0.00000  Uiso   1.00
C13    C     0.13242   0.56732   0.48977   0.00000  Uiso   1.00
C14    C     0.63127   0.38941   0.49574   0.00000  Uiso   1.00
C15    C     0.77293   0.73960   0.49950   0.00000  Uiso   1.00
C16    C     0.63556   0.07243   0.49795   0.00000  Uiso   1.00
C17    C     0.29295   0.38732   0.49563   0.00000  Uiso   1.00
C18    C     0.12714   0.38431   0.50093   0.00000  Uiso   1.00
C19    C     0.29088   0.21917   0.47626   0.00000  Uiso   1.00
C20    C     0.12627   0.06208   0.47771   0.00000  Uiso   1.00
C21    C     0.95243   0.39199   0.52121   0.00000  Uiso   1.00
C22    C     0.79476   0.22833   0.52672   0.00000  Uiso   1.00
C23    C     0.12072   0.21979   0.49129   0.00000  Uiso   1.00
C24    C     0.79502   0.39867   0.51799   0.00000  Uiso   1.00
Cu1    Cu    0.54731   0.70886   0.61041   0.00000  Uiso   1.00
Cu2    Cu    0.31664   0.57363   0.58537   0.00000  Uiso   1.00
H1     H     0.20051   0.51103   0.73869   0.00000  Uiso   1.00
H2     H     0.16680   0.67891   0.75893   0.00000  Uiso   1.00
H3     H     0.29054   0.72514   0.69717   0.00000  Uiso   1.00
H4     H     0.64111   0.90504   0.73815   0.00000  Uiso   1.00
H5     H     0.44946   0.54722   0.65668   0.00000  Uiso   1.00
H6     H     0.27672   0.66609   0.80379   0.00000  Uiso   1.00
N1     N     0.90388   0.45155   0.52343   0.00000  Uiso   1.00
N2     N     0.63739   0.81120   0.51954   0.00000  Uiso   1.00
N3     N     0.56359   0.58009   0.59086   0.00000  Uiso   1.00
N4     N     0.06965   0.27807   0.48728   0.00000  Uiso   1.00
N5     N     0.73531   0.81704   0.49744   0.00000  Uiso   1.00
N6     N     0.06952   0.11238   0.49731   0.00000  Uiso   1.00
N7     N     0.90349   0.94697   0.42963   0.00000  Uiso   1.00
N8     N     0.39864   0.27363   0.48373   0.00000  Uiso   1.00
N9     N     0.71347   0.63403   0.49393   0.00000  Uiso   1.00
N10    N     0.90286   0.28503   0.53572   0.00000  Uiso   1.00
N11    N     0.23256   0.94177   0.50961   0.00000  Uiso   1.00
N12    N     0.40002   0.44125   0.49085   0.00000  Uiso   1.00
N13    N     0.24119   0.62152   0.50468   0.00000  Uiso   1.00
N14    N     0.74121   0.28563   0.50655   0.00000  Uiso   1.00
N15    N     0.23581   0.43838   0.51267   0.00000  Uiso   1.00
N16    N     0.57578   0.95228   0.49473   0.00000  Uiso   1.00
N17    N     0.07167   0.44861   0.50415   0.00000  Uiso   1.00
N18    N     0.23434   0.27561   0.48777   0.00000  Uiso   1.00
N19    N     0.73548   0.11998   0.53358   0.00000  Uiso   1.00
N20    N     0.58592   0.12262   0.46351   0.00000  Uiso   1.00
N21    N     0.73577   0.44783   0.52147   0.00000  Uiso   1.00
N22    N     0.56686   0.44158   0.50106   0.00000  Uiso   1.00
N23    N     0.88399   0.79017   0.50111   0.00000  Uiso   1.00
N24    N     0.07547   0.78047   0.45834   0.00000  Uiso   1.00
N25    N     0.06722   0.94462   0.47528   0.00000  Uiso   1.00
N26    N     0.40766   0.78412   0.48978   0.00000  Uiso   1.00
N27    N     0.23266   0.11280   0.45971   0.00000  Uiso   1.00
N28    N     0.24120   0.78385   0.48337   0.00000  Uiso   1.00
N29    N     0.07876   0.61626   0.46257   0.00000  Uiso   1.00
N30    N     0.74074   0.96327   0.43879   0.00000  Uiso   1.00
N31    N     0.40361   0.94745   0.51420   0.00000  Uiso   1.00
N32    N     0.58318   0.28695   0.46457   0.00000  Uiso   1.00
O1     O     0.61197   0.91379   0.68146   0.00000  Uiso   1.00
O2     O     0.42102   0.59696   0.67071   0.00000  Uiso   1.00
O3     O     0.51729   0.80996   0.66974   0.00000  Uiso   1.00
O4     O     0.18742   0.55807   0.70014   0.00000  Uiso   1.00
loop_
_geom_bond_atom_site_label_1
_geom_bond_atom_site_label_2
_geom_bond_distance
_geom_bond_site_symmetry_2
_ccdc_geom_bond_type
C1     N8      1.345   .     D
C1     N12     1.367   .     S
C1     N22     1.435   .     S
C2     H2      1.099   .     S
C2     H3      1.100   .     S
C2     H6      1.096   .     S
C2     O4      1.448   .     S
C3     N16     1.458   .     S
C3     N26     1.358   .     S
C3     N31     1.360   .     D
C4     N11     1.350   .     D
C4     N28     1.416   .     S
C4     N31     1.350   .     S
C5     N13     1.361   .     S
C5     N26     1.338   .     D
C5     N28     1.386   .     S
C6     N11     1.354   .     S
C6     N24     1.354   .     D
C6     N25     1.479   .     S
C7     N14     1.402   .     S
C7     N20     1.352   .     S
C7     N32     1.333   .     D
C8     N2      1.380   .     S
C8     N16     1.487   .     S
C8     N30     1.348   .     D
C9     N7      1.344   .     S
C9     N23     1.326   .     D
C9     N25     1.538   1_655 S
C10    N24     1.339   .     S
C10    N28     1.413   .     S
C10    N29     1.356   .     D
C11    N3      1.270   .     D
C11    N9      1.353   .     S
C11    N22     1.585   .     S
C12    N5      1.396   .     S
C12    N7      1.351   .     D
C12    N30     1.357   .     S
C13    N13     1.363   .     D
C13    N17     1.483   .     S
C13    N29     1.332   .     S
C14    N21     1.351   .     D
C14    N22     1.445   .     S
C14    N32     1.350   .     S
C15    N5      1.450   .     S
C15    N9      1.311   .     D
C15    N23     1.374   .     S
C16    N16     1.485   1_545 S
C16    N19     1.346   .     S
C16    N20     1.337   .     D
C17    N12     1.325   .     D
C17    N15     1.362   .     S
C17    N18     1.386   .     S
C18    N4      1.330   .     S
C18    N15     1.354   .     D
C18    N17     1.482   .     S
C19    N8      1.336   .     S
C19    N18     1.406   .     S
C19    N27     1.340   .     D
C20    N6      1.356   .     D
C20    N25     1.452   1_545 S
C20    N27     1.343   .     S
C21    N1      1.338   .     S
C21    N10     1.341   .     D
C21    N17     1.496   1_655 S
C22    N10     1.343   .     S
C22    N14     1.403   .     S
C22    N19     1.345   .     D
C23    N4      1.353   .     D
C23    N6      1.331   .     S
C23    N18     1.405   .     S
C24    N1      1.348   .     D
C24    N14     1.408   .     S
C24    N21     1.342   .     S
Cu1    N2      1.941   .     S
Cu1    N3      1.985   .     S
Cu1    O2      1.933   .     S
Cu1    O3      1.916   .     S
Cu2    N13     1.956   .     S
Cu2    N15     2.005   .     S
Cu2    O2      1.863   .     S
H1     O4      0.972   .     S
H4     O1      0.982   .     S
H5     O2      1.000   .     S
N2     N5      1.397   .     D
N16    C16     1.485   1_565 S
N17    C21     1.496   1_455 S
N25    C9      1.538   1_455 S
N25    C20     1.452   1_565 S
O1     O3      1.432   .     D
