# Supplementary material for: Oxo dicopper anchored on carbon nitride for selective oxidation of methane
Source: Nat Commun. 2022 Mar 16;13:1375. doi: 10.1038/s41467-022-28987-1 (PMC8927601; doi:10.1038/s41467-022-28987-1)
Supplement: Supplementary file 3 — Source Data [file 41467_2022_28987_MOESM3_ESM.zip › Source Data Files/Manuscript/Figure 3d, e/TS1/1.cif]

data_2-opt
_audit_creation_date              2021-12-24
_audit_creation_method            'Materials Studio'
_symmetry_space_group_name_H-M    'P1'
_symmetry_Int_Tables_number       1
_symmetry_cell_setting            triclinic
loop_
_symmetry_equiv_pos_as_xyz
  x,y,z
_cell_length_a                    14.2659
_cell_length_b                    14.2659
_cell_length_c                    15.0000
_cell_angle_alpha                 90.0000
_cell_angle_beta                  90.0000
_cell_angle_gamma                 119.9810
loop_
_atom_site_label
_atom_site_type_symbol
_atom_site_fract_x
_atom_site_fract_y
_atom_site_fract_z
_atom_site_U_iso_or_equiv
_atom_site_adp_type
_atom_site_occupancy
C1     C     0.44424   0.37449   0.50111   0.00000  Uiso   1.00
C2     C     0.78681   0.38912   0.52665   0.00000  Uiso   1.00
C3     C     0.11789   0.05562   0.48595   0.00000  Uiso   1.00
C4     C    -0.21345   0.21891   0.53733   0.00000  Uiso   1.00
C5     C    -0.05586   0.38285   0.53260   0.00000  Uiso   1.00
C6     C     0.28302   0.21297   0.48296   0.00000  Uiso   1.00
C7     C     0.11392   0.21410   0.50131   0.00000  Uiso   1.00
C8     C     0.12094   0.37880   0.51487   0.00000  Uiso   1.00
C9     C     0.28668   0.38115   0.51155   0.00000  Uiso   1.00
C10    C     0.62698   1.06285   0.50869   0.00000  Uiso   1.00
C11    C     0.62553   0.22071   0.48618   0.00000  Uiso   1.00
C12    C     0.62334   0.37946   0.50316   0.00000  Uiso   1.00
C13    C     0.78894   0.90446   0.46300   0.00000  Uiso   1.00
C14    C     0.44833   0.88525   0.50558   0.00000  Uiso   1.00
C15    C     0.28643   0.88833   0.51169   0.00000  Uiso   1.00
C16    C     0.29093   0.72265   0.49554   0.00000  Uiso   1.00
C17    C     0.11989   0.87956   0.49118   0.00000  Uiso   1.00
C18    C     0.12430   0.56001   0.50100   0.00000  Uiso   1.00
C19    C     0.63634   0.89387   0.49530   0.00000  Uiso   1.00
C20    C     0.93364   0.88151   0.47797   0.00000  Uiso   1.00
C21    C     0.76301   0.73055   0.50669   0.00000  Uiso   1.00
C22    C     0.11891   0.71798   0.48050   0.00000  Uiso   1.00
C23    C     0.61322   0.55230   0.54044   0.00000  Uiso   1.00
Cu1    Cu    0.30828   0.56742   0.60291   0.00000  Uiso   1.00
Cu2    Cu    0.53862   0.68295   0.62729   0.00000  Uiso   1.00
H1     H     0.40910   0.70872   0.71429   0.00000  Uiso   1.00
H2     H     0.29544   0.42877   0.71855   0.00000  Uiso   1.00
H3     H     0.40105   0.55867   0.74304   0.00000  Uiso   1.00
H4     H     0.54997   0.53016   0.70827   0.00000  Uiso   1.00
N1     N     0.73325   0.27609   0.51552   0.00000  Uiso   1.00
N2     N     0.06457   0.44162   0.51718   0.00000  Uiso   1.00
N3     N     0.57479   0.27673   0.47331   0.00000  Uiso   1.00
N4     N     0.72787   0.43848   0.52849   0.00000  Uiso   1.00
N5     N     0.39102   0.26710   0.48731   0.00000  Uiso   1.00
N6     N     0.57798   1.11294   0.47303   0.00000  Uiso   1.00
N7     N     0.22950   0.43214   0.53073   0.00000  Uiso   1.00
N8     N     0.22748   0.26993   0.49822   0.00000  Uiso   1.00
N9     N     0.39849   0.77731   0.48991   0.00000  Uiso   1.00
N10    N     0.72663   1.11055   0.54515   0.00000  Uiso   1.00
N11    N    -0.10527   0.27585   0.54695   0.00000  Uiso   1.00
N12    N     0.06574   0.77259   0.47188   0.00000  Uiso   1.00
N13    N     0.05845  -0.06225   0.48471   0.00000  Uiso   1.00
N14    N     0.22401   0.10648   0.46634   0.00000  Uiso   1.00
N15    N     0.39380   0.43438   0.50916   0.00000  Uiso   1.00
N16    N     0.56971   0.56949   0.60825   0.00000  Uiso   1.00
N17    N     0.72994   0.95362   0.45062   0.00000  Uiso   1.00
N18    N     0.06410   0.27353   0.49819   0.00000  Uiso   1.00
N19    N     0.87376   0.78057   0.50717   0.00000  Uiso   1.00
N20    N     0.39474   0.93913   0.52409   0.00000  Uiso   1.00
N21    N     0.62576   0.79987   0.53133   0.00000  Uiso   1.00
N22    N     0.23209   0.77611   0.49345   0.00000  Uiso   1.00
N23    N    -0.10455   0.44202   0.53362   0.00000  Uiso   1.00
N24    N     0.06192   0.10666   0.50585   0.00000  Uiso   1.00
N25    N     0.72458   0.80704   0.50831   0.00000  Uiso   1.00
N26    N     0.55985   0.43244   0.50882   0.00000  Uiso   1.00
N27    N     0.22482   0.93540   0.51725   0.00000  Uiso   1.00
N28    N     0.23411   0.61370   0.51047   0.00000  Uiso   1.00
N29    N     0.70301   0.62473   0.49711   0.00000  Uiso   1.00
N30    N     0.89353   0.93990   0.44174   0.00000  Uiso   1.00
N31    N     0.56612   0.94279   0.50635   0.00000  Uiso   1.00
N32    N     0.06913   0.60853   0.47733   0.00000  Uiso   1.00
O1     O     0.30866   0.50260   0.71914   0.00000  Uiso   1.00
O2     O     0.52646   0.53569   0.77258   0.00000  Uiso   1.00
O3     O     0.41788   0.71083   0.64959   0.00000  Uiso   1.00
O4     O     0.49849   0.61851   0.75663   0.00000  Uiso   1.00
loop_
_geom_bond_atom_site_label_1
_geom_bond_atom_site_label_2
_geom_bond_distance
_geom_bond_site_symmetry_2
_ccdc_geom_bond_type
C1     N5      1.343   .     D
C1     N15     1.370   .     S
C1     N26     1.433   .     S
C2     N1      1.407   .     S
C2     N4      1.340   .     S
C2     N23     1.347   1_655 D
C3     N13     1.457   .     S
C3     N14     1.344   .     S
C3     N24     1.356   .     D
C4     N1      1.404   1_455 S
C4     N10     1.347   1_445 D
C4     N11     1.345   .     S
C5     N2      1.506   .     S
C5     N11     1.341   .     D
C5     N23     1.335   .     S
C6     N5      1.336   .     S
C6     N8      1.409   .     S
C6     N14     1.342   .     D
C7     N8      1.404   .     S
C7     N18     1.352   .     D
C7     N24     1.330   .     S
C8     N2      1.474   .     S
C8     N7      1.362   .     D
C8     N18     1.326   .     S
C9     N7      1.368   .     S
C9     N8      1.390   .     S
C9     N15     1.324   .     D
C10    N6      1.336   .     D
C10    N10     1.348   .     S
C10    N31     1.484   .     S
C11    N1      1.402   .     S
C11    N3      1.333   .     D
C11    N6      1.349   1_545 S
C12    N3      1.347   .     S
C12    N4      1.350   .     D
C12    N26     1.443   .     S
C13    N17     1.351   .     S
C13    N25     1.400   .     S
C13    N30     1.353   .     D
C14    N9      1.356   .     S
C14    N20     1.356   .     D
C14    N31     1.456   .     S
C15    N20     1.352   .     S
C15    N22     1.414   .     S
C15    N27     1.349   .     D
C16    N9      1.332   .     D
C16    N22     1.388   .     S
C16    N28     1.365   .     S
C17    N12     1.353   .     D
C17    N13     1.481   1_565 S
C17    N27     1.355   .     S
C18    N2      1.483   .     S
C18    N28     1.364   .     D
C18    N32     1.330   .     S
C19    N17     1.350   .     D
C19    N21     1.382   .     S
C19    N31     1.489   .     S
C20    N13     1.548   1_665 S
C20    N19     1.329   .     D
C20    N30     1.339   .     S
C21    N19     1.371   .     S
C21    N25     1.446   .     S
C21    N29     1.319   .     D
C22    N12     1.338   .     S
C22    N22     1.412   .     S
C22    N32     1.355   .     D
C23    N16     1.278   .     D
C23    N26     1.558   .     S
C23    N29     1.345   .     S
Cu1    N7      1.998   .     S
Cu1    N28     2.044   .     S
Cu1    O1      1.975   .     S
Cu1    O3      1.981   .     S
Cu2    N16     1.901   .     S
Cu2    N21     2.080   .     S
Cu2    O3      1.980   .     S
Cu2    O4      2.100   .     S
H1     O3      0.977   .     S
H2     O1      0.973   .     S
H3     O1      1.205   .     S
H3     O4      1.232   .     S
H4     O2      1.037   .     S
N1     C4      1.404   1_655 S
N6     C11     1.349   1_565 S
N10    C4      1.347   1_665 D
N13    C17     1.481   1_545 S
N13    C20     1.548   1_445 S
N21    N25     1.405   .     D
N23    C2      1.347   1_455 D
O2     O4      1.443   .     S
