# Supplementary material for: Oxo dicopper anchored on carbon nitride for selective oxidation of methane
Source: Nat Commun. 2022 Mar 16;13:1375. doi: 10.1038/s41467-022-28987-1 (PMC8927601; doi:10.1038/s41467-022-28987-1)
Supplement: Supplementary file 3 — Source Data [file 41467_2022_28987_MOESM3_ESM.zip › Source Data Files/Manuscript/Figure 3d, e/TS2/1.cif]

data_5-opt
_audit_creation_date              2021-12-24
_audit_creation_method            'Materials Studio'
_symmetry_space_group_name_H-M    'P1'
_symmetry_Int_Tables_number       1
_symmetry_cell_setting            triclinic
loop_
_symmetry_equiv_pos_as_xyz
  x,y,z
_cell_length_a                    14.2659
_cell_length_b                    14.2659
_cell_length_c                    15.0000
_cell_angle_alpha                 90.0000
_cell_angle_beta                  90.0000
_cell_angle_gamma                 119.9810
loop_
_atom_site_label
_atom_site_type_symbol
_atom_site_fract_x
_atom_site_fract_y
_atom_site_fract_z
_atom_site_U_iso_or_equiv
_atom_site_adp_type
_atom_site_occupancy
C1     C     0.44979   0.38245   0.49062   0.00000  Uiso   1.00
C2     C     0.79194   0.39570   0.51775   0.00000  Uiso   1.00
C3     C    -0.20864   0.22545   0.52929   0.00000  Uiso   1.00
C4     C    -0.05095   0.38919   0.52347   0.00000  Uiso   1.00
C5     C     0.12425   0.06376   0.47877   0.00000  Uiso   1.00
C6     C     0.28898   0.22099   0.47540   0.00000  Uiso   1.00
C7     C     0.12692   0.38675   0.50502   0.00000  Uiso   1.00
C8     C     0.29295   0.39026   0.50034   0.00000  Uiso   1.00
C9     C     0.63176   1.06909   0.50187   0.00000  Uiso   1.00
C10    C     0.77119   0.73803   0.49833   0.00000  Uiso   1.00
C11    C     0.62894   0.38639   0.49359   0.00000  Uiso   1.00
C12    C     0.12031   0.22214   0.49440   0.00000  Uiso   1.00
C13    C     0.79541   0.91198   0.45553   0.00000  Uiso   1.00
C14    C     0.61782   0.55879   0.52645   0.00000  Uiso   1.00
C15    C     0.12433   0.72553   0.47005   0.00000  Uiso   1.00
C16    C     0.94102   0.89024   0.46979   0.00000  Uiso   1.00
C17    C     0.64239   0.90065   0.48920   0.00000  Uiso   1.00
C18    C     0.63029   0.22698   0.47821   0.00000  Uiso   1.00
C19    C     0.12613   0.88743   0.48207   0.00000  Uiso   1.00
C20    C     0.29415   0.72838   0.49628   0.00000  Uiso   1.00
C21    C     0.29177   0.89521   0.50446   0.00000  Uiso   1.00
C22    C     0.12665   0.56683   0.49298   0.00000  Uiso   1.00
C23    C     0.45335   0.89053   0.50387   0.00000  Uiso   1.00
Cu1    Cu    0.54207   0.69543   0.61366   0.00000  Uiso   1.00
Cu2    Cu    0.29778   0.57095   0.60457   0.00000  Uiso   1.00
H1     H     0.39609   0.59013   0.73265   0.00000  Uiso   1.00
H2     H     0.27463   0.49165   0.81538   0.00000  Uiso   1.00
H3     H     0.62556   0.88635   0.75213   0.00000  Uiso   1.00
H4     H     0.17894   0.55559   0.73022   0.00000  Uiso   1.00
N1     N     0.23020   0.11449   0.45911   0.00000  Uiso   1.00
N2     N     0.06842   0.44821   0.50771   0.00000  Uiso   1.00
N3     N     0.57117   0.94851   0.50042   0.00000  Uiso   1.00
N4     N     0.23377   0.27822   0.49013   0.00000  Uiso   1.00
N5     N     0.73159   1.11723   0.53769   0.00000  Uiso   1.00
N6     N     0.58253   1.11893   0.46595   0.00000  Uiso   1.00
N7     N     0.40009   0.94599   0.51614   0.00000  Uiso   1.00
N8     N     0.73804   0.28253   0.50732   0.00000  Uiso   1.00
N9     N     0.07231   0.78121   0.46020   0.00000  Uiso   1.00
N10    N     0.88177   0.78915   0.49886   0.00000  Uiso   1.00
N11    N     0.57996   0.28336   0.46445   0.00000  Uiso   1.00
N12    N     0.06482  -0.05400   0.47644   0.00000  Uiso   1.00
N13    N     0.40222   0.78083   0.49746   0.00000  Uiso   1.00
N14    N     0.23695   0.78286   0.48684   0.00000  Uiso   1.00
N15    N     0.39697   0.27488   0.47932   0.00000  Uiso   1.00
N16    N     0.73572   0.96084   0.44450   0.00000  Uiso   1.00
N17    N     0.23412   0.61975   0.51000   0.00000  Uiso   1.00
N18    N     0.23047   0.94269   0.50932   0.00000  Uiso   1.00
N19    N    -0.10044   0.28231   0.53841   0.00000  Uiso   1.00
N20    N     0.71338   0.63195   0.48977   0.00000  Uiso   1.00
N21    N     0.07362   0.61593   0.46463   0.00000  Uiso   1.00
N22    N     0.06843   0.11462   0.49956   0.00000  Uiso   1.00
N23    N     0.56953   0.57887   0.58873   0.00000  Uiso   1.00
N24    N     0.73151   0.81369   0.49949   0.00000  Uiso   1.00
N25    N     0.63281   0.80589   0.52281   0.00000  Uiso   1.00
N26    N    -0.09960   0.44858   0.52451   0.00000  Uiso   1.00
N27    N     0.56591   0.44029   0.49767   0.00000  Uiso   1.00
N28    N     0.90002   0.94836   0.43414   0.00000  Uiso   1.00
N29    N     0.23614   0.44171   0.51765   0.00000  Uiso   1.00
N30    N     0.73312   0.44524   0.51928   0.00000  Uiso   1.00
N31    N     0.06977   0.28081   0.49155   0.00000  Uiso   1.00
N32    N     0.40019   0.44290   0.49609   0.00000  Uiso   1.00
O1     O     0.24426   0.61515   0.70399   0.00000  Uiso   1.00
O2     O     0.60604   0.89484   0.69108   0.00000  Uiso   1.00
O3     O     0.41350   0.57877   0.66812   0.00000  Uiso   1.00
O4     O     0.51032   0.79304   0.67602   0.00000  Uiso   1.00
O5     O     0.32303   0.57030   0.81968   0.00000  Uiso   1.00
loop_
_geom_bond_atom_site_label_1
_geom_bond_atom_site_label_2
_geom_bond_distance
_geom_bond_site_symmetry_2
_ccdc_geom_bond_type
C1     N15     1.340   .     D
C1     N27     1.439   .     S
C1     N32     1.364   .     S
C2     N8      1.408   .     S
C2     N26     1.344   1_655 S
C2     N30     1.340   .     D
C3     N5      1.346   1_445 S
C3     N8      1.403   1_455 S
C3     N19     1.345   .     D
C4     N2      1.494   .     S
C4     N19     1.341   .     S
C4     N26     1.337   .     D
C5     N1      1.342   .     S
C5     N12     1.456   .     S
C5     N22     1.355   .     D
C6     N1      1.341   .     D
C6     N4      1.407   .     S
C6     N15     1.336   .     S
C7     N2      1.483   .     S
C7     N29     1.363   .     D
C7     N31     1.326   .     S
C8     N4      1.394   .     S
C8     N29     1.363   .     S
C8     N32     1.327   .     D
C9     N3      1.490   .     S
C9     N5      1.346   .     D
C9     N6      1.337   .     S
C10    N10     1.368   .     S
C10    N20     1.319   .     D
C10    N24     1.448   .     S
C11    N11     1.347   .     D
C11    N27     1.447   .     S
C11    N30     1.347   .     S
C12    N4      1.404   .     S
C12    N22     1.331   .     S
C12    N31     1.351   .     D
C13    N16     1.353   .     S
C13    N24     1.398   .     S
C13    N28     1.351   .     D
C14    N20     1.352   .     S
C14    N23     1.275   .     D
C14    N27     1.530   .     S
C15    N9      1.339   .     S
C15    N14     1.414   .     S
C15    N21     1.358   .     D
C16    N10     1.329   .     D
C16    N12     1.536   1_665 S
C16    N28     1.342   .     S
C17    N3      1.490   .     S
C17    N16     1.348   .     D
C17    N25     1.384   .     S
C18    N6      1.351   1_545 D
C18    N8      1.401   .     S
C18    N11     1.335   .     S
C19    N9      1.353   .     D
C19    N12     1.483   1_565 S
C19    N18     1.353   .     S
C20    N13     1.336   .     D
C20    N14     1.387   .     S
C20    N17     1.360   .     S
C21    N7      1.351   .     S
C21    N14     1.413   .     S
C21    N18     1.349   .     D
C22    N2      1.482   .     S
C22    N17     1.352   .     D
C22    N21     1.332   .     S
C23    N3      1.457   .     S
C23    N7      1.356   .     D
C23    N13     1.360   .     S
Cu1    N23     1.926   .     S
Cu1    N25     1.994   .     S
Cu1    O3      1.937   .     S
Cu1    O4      1.910   .     S
Cu2    N17     1.988   .     S
Cu2    N29     2.062   .     S
Cu2    O1      1.920   .     S
Cu2    O3      1.861   .     S
H1     O3      1.032   .     S
H2     O5      0.983   .     S
H3     O2      0.982   .     S
H4     O1      0.977   .     S
N5     C3      1.346   1_665 S
N6     C18     1.351   1_565 D
N8     C3      1.403   1_655 S
N12    C19     1.483   1_545 S
N12    C16     1.536   1_445 S
N24    N25     1.400   .     D
N26    C2      1.344   1_455 S
O2     O4      1.429   .     D
