# Supplementary material for: Oxo dicopper anchored on carbon nitride for selective oxidation of methane
Source: Nat Commun. 2022 Mar 16;13:1375. doi: 10.1038/s41467-022-28987-1 (PMC8927601; doi:10.1038/s41467-022-28987-1)
Supplement: Supplementary file 3 — Source Data [file 41467_2022_28987_MOESM3_ESM.zip › Source Data Files/Manuscript/Figure 3d, e/TS4a/1.cif]

data_3-opt
_audit_creation_date              2021-12-24
_audit_creation_method            'Materials Studio'
_symmetry_space_group_name_H-M    'P1'
_symmetry_Int_Tables_number       1
_symmetry_cell_setting            triclinic
loop_
_symmetry_equiv_pos_as_xyz
  x,y,z
_cell_length_a                    14.2659
_cell_length_b                    14.2659
_cell_length_c                    15.0000
_cell_angle_alpha                 90.0000
_cell_angle_beta                  90.0000
_cell_angle_gamma                 119.9810
loop_
_atom_site_label
_atom_site_type_symbol
_atom_site_fract_x
_atom_site_fract_y
_atom_site_fract_z
_atom_site_U_iso_or_equiv
_atom_site_adp_type
_atom_site_occupancy
C1     C     0.43680   0.37487   0.47298   0.00000  Uiso   1.00
C2     C     0.27657   0.21266   0.46890   0.00000  Uiso   1.00
C3     C     0.61976   1.06234   0.50037   0.00000  Uiso   1.00
C4     C     0.27926   0.38315   0.47754   0.00000  Uiso   1.00
C5     C     0.11654   0.37745   0.50480   0.00000  Uiso   1.00
C6     C     1.11200   1.21378   0.50828   0.00000  Uiso   1.00
C7     C     1.11433   1.05559   0.48476   0.00000  Uiso   1.00
C8     C     0.93735   1.38151   0.52407   0.00000  Uiso   1.00
C9     C     0.77854   1.21850   0.52837   0.00000  Uiso   1.00
C10    C     0.64761   0.70387   0.74250   0.00000  Uiso   1.00
C11    C     0.77983   1.38836   0.51368   0.00000  Uiso   1.00
C12    C     0.61676   0.37910   0.48439   0.00000  Uiso   1.00
C13    C     0.75920   0.73027   0.49479   0.00000  Uiso   1.00
C14    C     0.78826   0.90842   0.45537   0.00000  Uiso   1.00
C15    C     0.44296   0.88232   0.50971   0.00000  Uiso   1.00
C16    C     0.28184   0.88748   0.50685   0.00000  Uiso   1.00
C17    C     0.28288   0.71952   0.51235   0.00000  Uiso   1.00
C18    C     0.11520   0.87839   0.48563   0.00000  Uiso   1.00
C19    C     0.11649   0.55717   0.50353   0.00000  Uiso   1.00
C20    C     0.63397   0.89569   0.48714   0.00000  Uiso   1.00
C21    C     0.93147   0.88279   0.47195   0.00000  Uiso   1.00
C22    C     0.11487   0.71653   0.47659   0.00000  Uiso   1.00
C23    C     0.60185   0.54979   0.51912   0.00000  Uiso   1.00
C24    C     0.61877   1.21947   0.47237   0.00000  Uiso   1.00
Cu1    Cu    0.55971   0.69507   0.62369   0.00000  Uiso   1.00
Cu2    Cu    0.29733   0.57035   0.61727   0.00000  Uiso   1.00
H1     H     0.64895   0.63570   0.70958   0.00000  Uiso   1.00
H2     H     0.42571   0.52929   0.66641   0.00000  Uiso   1.00
H3     H     0.59649   0.68115   0.80161   0.00000  Uiso   1.00
H4     H     0.72579   0.77786   0.74773   0.00000  Uiso   1.00
H5     H     0.20403   0.46344   0.74170   0.00000  Uiso   1.00
H6     H     0.68119   0.93509   0.64388   0.00000  Uiso   1.00
N1     N     0.56063   0.94098   0.50099   0.00000  Uiso   1.00
N2     N     0.22238   0.26987   0.48587   0.00000  Uiso   1.00
N3     N     0.71726   1.11022   0.54000   0.00000  Uiso   1.00
N4     N     0.57198   1.11090   0.46037   0.00000  Uiso   1.00
N5     N     0.72948   0.95891   0.44582   0.00000  Uiso   1.00
N6     N     0.72562   1.27494   0.50380   0.00000  Uiso   1.00
N7     N     0.05694   0.43887   0.51101   0.00000  Uiso   1.00
N8     N     0.06191   0.77122   0.46600   0.00000  Uiso   1.00
N9     N     0.06658   0.60728   0.47042   0.00000  Uiso   1.00
N10    N     0.87014   0.78061   0.49761   0.00000  Uiso   1.00
N11    N     0.56857   1.27515   0.45628   0.00000  Uiso   1.00
N12    N     1.05424   0.93657   0.48075   0.00000  Uiso   1.00
N13    N     0.39153   0.77225   0.51560   0.00000  Uiso   1.00
N14    N     1.21693   1.10522   0.45635   0.00000  Uiso   1.00
N15    N     0.22722   0.77403   0.49395   0.00000  Uiso   1.00
N16    N     0.72058   0.43783   0.51159   0.00000  Uiso   1.00
N17    N     0.88610   1.27407   0.53698   0.00000  Uiso   1.00
N18    N     0.62213   0.79850   0.51653   0.00000  Uiso   1.00
N19    N     0.55328   0.43271   0.48455   0.00000  Uiso   1.00
N20    N     0.54493   0.55985   0.57997   0.00000  Uiso   1.00
N21    N     0.39064   0.93912   0.51587   0.00000  Uiso   1.00
N22    N     0.38703   0.43503   0.46790   0.00000  Uiso   1.00
N23    N     0.22093   0.93500   0.51005   0.00000  Uiso   1.00
N24    N     0.22218   0.61202   0.53142   0.00000  Uiso   1.00
N25    N     0.70012   0.62472   0.48765   0.00000  Uiso   1.00
N26    N     0.22202   0.43533   0.48181   0.00000  Uiso   1.00
N27    N     0.38454   0.26670   0.46716   0.00000  Uiso   1.00
N28    N     0.89375   0.94506   0.43781   0.00000  Uiso   1.00
N29    N     1.06220   1.10552   0.51711   0.00000  Uiso   1.00
N30    N     0.72143   0.80748   0.49399   0.00000  Uiso   1.00
N31    N     1.06179   1.27127   0.52016   0.00000  Uiso   1.00
N32    N     0.88799   1.44077   0.52401   0.00000  Uiso   1.00
O1     O     0.68032   0.91090   0.70567   0.00000  Uiso   1.00
O2     O     0.58644   0.80661   0.71138   0.00000  Uiso   1.00
O3     O     0.41459   0.59001   0.68250   0.00000  Uiso   1.00
O4     O     0.17786   0.47167   0.68373   0.00000  Uiso   1.00
loop_
_geom_bond_atom_site_label_1
_geom_bond_atom_site_label_2
_geom_bond_distance
_geom_bond_site_symmetry_2
_ccdc_geom_bond_type
C1     N19     1.450   .     S
C1     N22     1.362   .     D
C1     N27     1.340   .     S
C2     N2      1.400   .     S
C2     N14     1.344   1_445 S
C2     N27     1.334   .     D
C3     N1      1.500   .     S
C3     N3      1.344   .     D
C3     N4      1.333   .     S
C4     N2      1.405   .     S
C4     N22     1.340   .     S
C4     N26     1.354   .     D
C5     N7      1.498   .     S
C5     N26     1.350   .     S
C5     N31     1.332   1_445 D
C6     N2      1.405   1_665 S
C6     N29     1.346   .     D
C6     N31     1.343   .     S
C7     N12     1.472   .     S
C7     N14     1.338   .     D
C7     N29     1.351   .     S
C8     N7      1.491   1_665 S
C8     N17     1.342   .     S
C8     N32     1.344   .     D
C9     N3      1.353   .     S
C9     N6      1.401   .     S
C9     N17     1.336   .     D
C10    Cu1     2.146   .     S
C10    H1      1.099   .     S
C10    H3      1.089   .     S
C10    H4      1.090   .     S
C11    N6      1.410   .     S
C11    N16     1.345   1_565 D
C11    N32     1.346   .     S
C12    N11     1.353   1_545 D
C12    N16     1.350   .     S
C12    N19     1.448   .     S
C13    N10     1.373   .     S
C13    N25     1.312   .     D
C13    N30     1.448   .     S
C14    N5      1.359   .     S
C14    N28     1.350   .     D
C14    N30     1.395   .     S
C15    N1      1.460   .     S
C15    N13     1.364   .     D
C15    N21     1.352   .     S
C16    N15     1.416   .     S
C16    N21     1.352   .     D
C16    N23     1.344   .     S
C17    N13     1.344   .     S
C17    N15     1.389   .     S
C17    N24     1.362   .     D
C18    N8      1.357   .     S
C18    N12     1.474   1_455 S
C18    N23     1.358   .     D
C19    N7      1.466   .     S
C19    N9      1.332   .     D
C19    N24     1.372   .     S
C20    N1      1.494   .     S
C20    N5      1.351   .     D
C20    N18     1.382   .     S
C21    N10     1.328   .     D
C21    N12     1.527   .     S
C21    N28     1.349   .     S
C22    N8      1.339   .     D
C22    N9      1.356   .     S
C22    N15     1.413   .     S
C23    N19     1.543   .     S
C23    N20     1.277   .     D
C23    N25     1.354   .     S
C24    N4      1.358   .     D
C24    N6      1.402   .     S
C24    N11     1.331   .     S
Cu1    N18     2.059   .     S
Cu1    N20     1.947   .     S
Cu1    O2      1.950   .     S
Cu1    O3      2.052   .     S
Cu2    N24     1.949   .     S
Cu2    O3      1.835   .     S
Cu2    O4      1.866   .     S
H2     O3      0.985   .     S
H5     O4      0.976   .     S
H6     O1      0.987   .     S
N2     C6      1.405   1_445 S
N7     C8      1.491   1_445 S
N11    C12     1.353   1_565 D
N12    C18     1.474   1_655 S
N14    C2      1.344   1_665 S
N16    C11     1.345   1_545 D
N18    N30     1.399   .     D
N31    C5      1.332   1_665 D
O1     O2      1.422   .     D
