# Supplementary material for: Oxo dicopper anchored on carbon nitride for selective oxidation of methane
Source: Nat Commun. 2022 Mar 16;13:1375. doi: 10.1038/s41467-022-28987-1 (PMC8927601; doi:10.1038/s41467-022-28987-1)
Supplement: Supplementary file 3 — Source Data [file 41467_2022_28987_MOESM3_ESM.zip › Source Data Files/Manuscript/Figure 3d, e/TS4b/1.cif]

data_3-opt
_audit_creation_date              2021-12-24
_audit_creation_method            'Materials Studio'
_symmetry_space_group_name_H-M    'P1'
_symmetry_Int_Tables_number       1
_symmetry_cell_setting            triclinic
loop_
_symmetry_equiv_pos_as_xyz
  x,y,z
_cell_length_a                    14.2659
_cell_length_b                    14.2659
_cell_length_c                    15.0000
_cell_angle_alpha                 90.0000
_cell_angle_beta                  90.0000
_cell_angle_gamma                 119.9810
loop_
_atom_site_label
_atom_site_type_symbol
_atom_site_fract_x
_atom_site_fract_y
_atom_site_fract_z
_atom_site_U_iso_or_equiv
_atom_site_adp_type
_atom_site_occupancy
C1     C     0.45430   0.38208   0.49746   0.00000  Uiso   1.00
C2     C     0.62392   0.56356   0.52876   0.00000  Uiso   1.00
C3     C     0.13128   0.72281   0.46598   0.00000  Uiso   1.00
C4     C    -0.05194   0.88833   0.46069   0.00000  Uiso   1.00
C5     C     0.65127   0.90284   0.47679   0.00000  Uiso   1.00
C6     C     0.13573   0.56508   0.48743   0.00000  Uiso   1.00
C7     C     0.13357   0.88545   0.47525   0.00000  Uiso   1.00
C8     C     0.30223   0.72411   0.48527   0.00000  Uiso   1.00
C9     C     0.29884   0.89203   0.49713   0.00000  Uiso   1.00
C10    C     0.46065   0.88844   0.49226   0.00000  Uiso   1.00
C11    C    -0.19642  -0.08840   0.44374   0.00000  Uiso   1.00
C12    C    -0.22228   0.73849   0.49206   0.00000  Uiso   1.00
C13    C    -0.36417   0.22812   0.47730   0.00000  Uiso   1.00
C14    C    -0.20211   0.39559   0.51921   0.00000  Uiso   1.00
C15    C     0.25677   0.63769   0.74094   0.00000  Uiso   1.00
C16    C    -0.20222   0.22482   0.52245   0.00000  Uiso   1.00
C17    C    -0.04457   0.38872   0.52033   0.00000  Uiso   1.00
C18    C     0.13067   0.06250   0.47083   0.00000  Uiso   1.00
C19    C     0.12481   0.22010   0.48629   0.00000  Uiso   1.00
C20    C     0.13123   0.38331   0.50537   0.00000  Uiso   1.00
C21    C     0.29506   0.38616   0.51057   0.00000  Uiso   1.00
C22    C    -0.36191   0.06929   0.49298   0.00000  Uiso   1.00
C23    C     0.29486   0.22054   0.47479   0.00000  Uiso   1.00
C24    C    -0.36556   0.38744   0.49790   0.00000  Uiso   1.00
Cu1    Cu    0.54893   0.70615   0.60125   0.00000  Uiso   1.00
Cu2    Cu    0.28281   0.54561   0.64394   0.00000  Uiso   1.00
H1     H     0.60217   0.86438   0.75245   0.00000  Uiso   1.00
H2     H     0.33661   0.69607   0.71251   0.00000  Uiso   1.00
H3     H     0.09929   0.50656   0.67113   0.00000  Uiso   1.00
H4     H     0.45388   0.54475   0.65065   0.00000  Uiso   1.00
H5     H     0.26258   0.61209   0.80816   0.00000  Uiso   1.00
H6     H     0.19829   0.66541   0.73479   0.00000  Uiso   1.00
N1     N     0.57115   0.44126   0.50391   0.00000  Uiso   1.00
N2     N     0.57432   0.58384   0.58968   0.00000  Uiso   1.00
N3     N     0.40738   0.94319   0.50746   0.00000  Uiso   1.00
N4     N     0.40235   0.43946   0.51008   0.00000  Uiso   1.00
N5     N     0.23828   0.94055   0.50186   0.00000  Uiso   1.00
N6     N     0.24435   0.61556   0.49625   0.00000  Uiso   1.00
N7     N    -0.28269   0.63252   0.48693   0.00000  Uiso   1.00
N8     N     0.23613   0.43430   0.53246   0.00000  Uiso   1.00
N9     N    -0.09251  -0.05454   0.42198   0.00000  Uiso   1.00
N10    N     0.07279   0.11236   0.48706   0.00000  Uiso   1.00
N11    N     0.73987   0.81536   0.49024   0.00000  Uiso   1.00
N12    N     0.07606   0.28040   0.47980   0.00000  Uiso   1.00
N13    N    -0.09333   0.44809   0.52647   0.00000  Uiso   1.00
N14    N     0.64199   0.80925   0.51250   0.00000  Uiso   1.00
N15    N     0.40281   0.27554   0.48030   0.00000  Uiso   1.00
N16    N    -0.09414   0.28110   0.53070   0.00000  Uiso   1.00
N17    N     0.23791   0.27587   0.49077   0.00000  Uiso   1.00
N18    N     0.24425   0.77961   0.48109   0.00000  Uiso   1.00
N19    N     0.57909   0.94915   0.48796   0.00000  Uiso   1.00
N20    N    -0.26140   0.11628   0.52735   0.00000  Uiso   1.00
N21    N    -0.41206   0.12063   0.46172   0.00000  Uiso   1.00
N22    N    -0.25580  -0.03910   0.43105   0.00000  Uiso   1.00
N23    N    -0.26085   0.44530   0.52340   0.00000  Uiso   1.00
N24    N     0.07460   0.44665   0.50529   0.00000  Uiso   1.00
N25    N    -0.25593   0.28282   0.50526   0.00000  Uiso   1.00
N26    N     0.07975   0.61344   0.46359   0.00000  Uiso   1.00
N27    N    -0.11152   0.78871   0.49264   0.00000  Uiso   1.00
N28    N    -0.41467   0.28495   0.46736   0.00000  Uiso   1.00
N29    N     0.07221   0.94446   0.46820   0.00000  Uiso   1.00
N30    N     0.41100   0.77927   0.48268   0.00000  Uiso   1.00
N31    N     0.23786   0.11460   0.45553   0.00000  Uiso   1.00
N32    N     0.07934   0.77885   0.45532   0.00000  Uiso   1.00
O1     O     0.43130   0.59755   0.66938   0.00000  Uiso   1.00
O2     O     0.61172   0.88961   0.69040   0.00000  Uiso   1.00
O3     O     0.51380   0.80953   0.64887   0.00000  Uiso   1.00
O4     O     0.15031   0.49352   0.70479   0.00000  Uiso   1.00
loop_
_geom_bond_atom_site_label_1
_geom_bond_atom_site_label_2
_geom_bond_distance
_geom_bond_site_symmetry_2
_ccdc_geom_bond_type
C1     N1      1.447   .     S
C1     N4      1.364   .     D
C1     N15     1.342   .     S
C2     N1      1.561   .     S
C2     N2      1.274   .     D
C2     N7      1.352   1_655 S
C3     N18     1.414   .     S
C3     N26     1.353   .     D
C3     N32     1.344   .     S
C4     N9      1.345   1_565 S
C4     N27     1.328   .     D
C4     N29     1.541   .     S
C5     N14     1.382   .     S
C5     N19     1.485   .     S
C5     N22     1.348   1_665 D
C6     N6      1.350   .     D
C6     N24     1.488   .     S
C6     N26     1.339   .     S
C7     N5      1.355   .     S
C7     N29     1.491   .     S
C7     N32     1.351   .     D
C8     N6      1.352   .     S
C8     N18     1.403   .     S
C8     N30     1.345   .     D
C9     N3      1.351   .     S
C9     N5      1.352   .     D
C9     N18     1.410   .     S
C10    N3      1.354   .     D
C10    N19     1.465   .     S
C10    N30     1.358   .     S
C11    N9      1.350   .     D
C11    N11     1.397   1_445 S
C11    N22     1.358   .     S
C12    N7      1.316   .     D
C12    N11     1.445   1_455 S
C12    N27     1.371   .     S
C13    N21     1.351   .     S
C13    N25     1.402   .     S
C13    N28     1.335   .     D
C14    N13     1.349   .     D
C14    N23     1.343   .     S
C14    N25     1.410   .     S
C15    Cu2     2.114   .     S
C15    H2      1.107   .     S
C15    H5      1.090   .     S
C15    H6      1.091   .     S
C16    N16     1.342   .     S
C16    N20     1.345   .     D
C16    N25     1.404   .     S
C17    N13     1.341   .     S
C17    N16     1.340   .     D
C17    N24     1.490   .     S
C18    N10     1.354   .     S
C18    N29     1.459   1_545 S
C18    N31     1.344   .     D
C19    N10     1.332   .     D
C19    N12     1.353   .     S
C19    N17     1.399   .     S
C20    N8      1.359   .     S
C20    N12     1.329   .     D
C20    N24     1.483   .     S
C21    N4      1.326   .     S
C21    N8      1.365   .     D
C21    N17     1.395   .     S
C22    N19     1.487   1_445 S
C22    N20     1.346   .     S
C22    N21     1.339   .     D
C23    N15     1.337   .     D
C23    N17     1.408   .     S
C23    N31     1.342   .     S
C24    N1      1.451   1_455 S
C24    N23     1.352   .     D
C24    N28     1.347   .     S
Cu1    N2      1.959   .     S
Cu1    N14     1.936   .     S
Cu1    O1      1.914   .     S
Cu1    O3      1.917   .     S
Cu2    N8      2.169   .     S
Cu2    O1      1.901   .     S
Cu2    O4      1.885   .     S
H1     O2      0.983   .     S
H3     O4      0.977   .     S
H4     O1      0.996   .     S
N1     C24     1.451   1_655 S
N7     C2      1.352   1_455 S
N9     C4      1.345   1_545 S
N11    C11     1.397   1_665 S
N11    C12     1.445   1_655 S
N11    N14     1.395   .     D
N19    C22     1.487   1_665 S
N22    C5      1.348   1_445 D
N29    C18     1.459   1_565 S
O2     O3      1.432   .     D
