# Supplementary material for: Oxo dicopper anchored on carbon nitride for selective oxidation of methane
Source: Nat Commun. 2022 Mar 16;13:1375. doi: 10.1038/s41467-022-28987-1 (PMC8927601; doi:10.1038/s41467-022-28987-1)
Supplement: Supplementary file 3 — Source Data [file 41467_2022_28987_MOESM3_ESM.zip › Source Data Files/Manuscript/Figure 4 source data.xlsx]

## Sheet: Figure4a
	Productivity	CH3OOH	CH3OH	CO2	Error Productivity	Error CH3OH
1	101.852	1.13014	0.06705	0.05956	9.0926	0.55651	0
2	249.705	5.62176	0.2484	0.10014	10.4853	0.58109	0.00396
4	211.415	9.54805	0.39199	0.12717	9.55708	0.5774	-0.00121
6	184.285	12.517	0.47975	0.14527	11.2143	0.69585	0
							--
							--
							--
							--
							--
							--
							--
							--
							--
							--
							--
							--
							--
							--
							--
							--
							--
							--
							--
							--
							--
							--
							--
							--
							--
							--
							--
							--
							--
							--
							--
							--
							--
							--
							--
							--
							--
							--
							--
							--
							--
							--
							--
							--
							--
							--
							--
							--
							--
							--
							--
							--
							--
							--
							--
							--
							--
							--
							--
							--
							--
							--
							--
							--
							--
							--
							--
							--
							--
							--
							--
							--
							--
							--
							--
							--
							--
							--
							--
							--
							--
							--
							--
							--
							--
							--
							--
							--
							--
							--
							--
							--
							--
							--
							--
							--
							--
							--
							--
							--
							--
							--
							--
							--
							--
							--
							--
							--
							--
							--
							--
							--
							--
							--
							--
							--
							--
							--
							--
							--
							--
							--
							--
							--
							--
							--
							--
							--
							--
							--
							--
							--
							--
							--
							--
							--
							--
							--
							--
							--
							--
							--
							--
							--
							--
							--
							--
							--
							--
							--
							--
							--
							--
							--
							--
							--
							--
							--
							--
							--
							--
							--
							--
							--
							--
							--
							--
							--
							--
							--
							--
							--
							--
							--
							--
							--
							--
							--
							--
							--
							--
							--
							--
							--
							--
							--
							--
							--
							--
							--
							--
							--
							--
							--
							--
							--
							--
							--
							--
							--
							--
							--
							--
							--
							--
							--
							--
							--
							--
							--
							--
							--
							--
							--
							--
							--
							--
							--
							--
							--
							--
							--
							--
							--
							--
							--
							--
							--
							--
							--
							--
							--
							--
							--
							--
							--
							--
							--
							--
							--
							--
							--
							--
							--
							--
							--
							--
							--
							--
							--
							--
							--
							--
							--
							--
							--
							--
							--
							--
							--
							--
							--
							--
							--
							--
							--
							--
							--
							--
							--
							--
							--
							--
							--
							--
							--
							--
							--
							--
							--
							--
							--
							--
							--
							--
							--
							--
							--
							--
							--
							--
							--
							--
							--
							--
							--
							--
							--
							--
							--
							--
							--
							--
							--
							--
							--
							--
							--
							--
							--
							--
							--
							--
							--
							--
							--
							--
							--
							--
							--
							--
							--
							--
							--
							--
							--
							--
							--
							--
							--
							--
							--
							--
							--
							--
							--
							--
							--
							--
							--
							--
							--
							--
							--
							--
							--
							--
							--
							--
							--
							--
							--
							--
							--
							--
							--
							--
							--
							--
							--
							--
							--
							--
							--
							--
							--
							--
							--
							--
							--
							--
							--
							--
							--
							--
							--
							--
							--
							--
							--
							--
							--
							--
							--
							--
							--
							--
							--
							--
							--
							--
							--
							--
							--
							--
							--
							--
							--
							--
							--
							--
							--
							--
							--
							--
							--
							--
							--
							--
							--
							--
							--
							--
							--
							--
							--
							--
							--
							--
							--
							--
							--
							--
							--
							--
							--
							--
							--
							--
							--
							--
							--
							--
							--
							--
							--
							--
							--
							--
							--
							--
							--
							--
							--
							--
							--
							--
							--
							--
							--
							--
							--
							--
							--
							--
							--
							--
							--
							--
							--
							--
							--
							--
							--
							--
							--
							--
							--
							--
							--
							--
							--
							--
							--
							--
							--
							--
							--
							--
							--
							--
							--
							--
							--
							--
							--
							--
							--
							--
							--
							--
							--
							--
							--
							--
							--
							--
							--
							--
							--
							--
							--
							--
							--
							--
							--
							--
							--
							--
							--
							--
							--
							--
							--
							--
							--
							--
							--
							--
							--
							--
							--
							--
							--
							--
							--
							--
							--
							--
							--
							--
							--
							--
							--
							--
							--
							--
							--
							--
							--
							--
							--
							--
							--
							--
							--
							--
							--
							--
							--
							--
							--
							--
							--
							--
							--
							--
							--
							--
							--
							--
							--
							--
							--
							--
							--
							--
							--
							--
							--
							--
							--
							--
							--
							--
							--
							--
							--
							--
							--
							--
							--
							--
							--
							--
							--
							--
							--
							--
							--
							--
							--
							--
							--
							--
							--
							--
							--
							--
							--
							--
							--
							--
							--
							--
							--
							--
							--
							--
							--
							--
							--
							--
							--
							--
							--
							--
							--
							--
							--
							--
							--
							--
							--
							--
							--
							--
							--
							--
							--
							--
							--
							--
							--
							--
							--
							--
							--
							--
							--
							--
							--
							--
							--
							--
							--
							--
							--
							--
							--
							--
							--
							--
							--
							--
							--
							--
							--
							--
							--
							--
							--
							--
							--
							--
							--
							--
							--
							--
							--
							--
							--
							--
							--
							--
							--
							--
							--
							--
							--
							--
							--
							--
							--
							--
							--
							--
							--
							--
							--
							--
							--
							--
							--
							--
							--
							--
							--
							--
							--
							--
							--
							--
							--
							--
							--
							--
							--
							--
							--
							--
							--
							--
							--
							--
							--
							--
							--
							--
							--
							--
							--
							--
							--
							--
							--
							--
							--
							--
							--
							--
							--
							--
							--
							--
							--
							--
							--
							--
							--
							--
							--
							--
							--
							--
							--
							--
							--
							--
							--
							--
							--
							--
							--
							--
							--
							--
							--
							--
							--
							--
							--
							--
							--
							--
							--
							--
							--
							--
							--
							--
							--
							--
							--
							--
							--
							--
							--
							--
							--
							--
							--
							--
							--
							--
							--
							--
							--
							--
							--
							--
							--
							--
							--
							--
							--
							--
							--
							--
							--
							--
							--
							--
							--
							--
							--
							--
							--
							--
							--
							--
							--
							--
							--
							--
							--
							--
							--
							--
							--
							--
							--
							--
							--
							--
							--
							--
							--
							--
							--
							--
							--
							--
							--
							--
							--
							--
							--
							--
							--
							--
							--
							--
							--
							--
							--
							--
							--
							--
							--
							--
							--
							--
							--
							--
							--
							--
							--
							--
							--
							--
							--
							--
							--
							--
							--
							--
							--
							--
							--
							--
							--
							--
							--
							--
							--
							--
							--
							--
							--
							--
							--
							--
							--
							--
							--
							--
							--
							--
							--
							--
							--
							--
							--
							--
							--
							--
							--
							--
							--
							--
							--
							--
							--
							--
							--
							--
							--
							--
							--
							--
							--
							--
							--
							--
							--
							--
							--
							--
							--
							--
							--
							--
							--
							--
							--
							--
							--
							--
							--
							--
							--
							--
							--
							--
							--
							--
							--
							--
							--
							--
							--
							--
							--
							--
							--
							--
							--
							--
							--
							--
							--
							--
							--
							--
							--
							--
							--
							--
							--
							--
							--
							--
							--
							--
							--
							--
							--
							--
							--
							--
							--
							--
							--
							--
							--
							--
							--
							--
							--
							--
							--
							--
							--
							--
							--
							--
							--
							--
							--
							--
							--
							--
							--
							--
							--
							--
							--
							--
							--
							--
							--
							--
							--
							--
							--
							--
							--
							--
							--
							--
							--
							--
							--
							--
							--
							--
							--
							--
							--
							--
							--
							--
							--
							--
							--
							--
							--
							--
							--
							--
							--
							--
							--
							--
							--
							--
							--
							--
							--
							--
							--
							--
							--
							--
							--
							--
							--
							--
							--
							--
							--
							--
							--
							--
							--
							--
							--
							--
							--
							--
							--
							--
							--
							--
							--
							--
							--
							--
							--
							--
							--
							--
							--
							--
							--
							--
							--
							--
							--
							--
							--
							--
							--
							--
							--
							--
							--
							--
							--
							--
							--
							--
							--
							--
							--
							--
							--
							--
							--
							--
							--
							--
							--
							--
							--
							--
							--
							--
							--
							--
							--
							--
							--
							--
							--
							--
							--
							--
							--
							--
							--
							--
							--
							--
							--
							--
							--
							--
							--
							--
							--
							--
							--
							--
							--
							--
							--
							--
							--
							--
							--
							--
							--
							--
							--
							--
							--
							--
							--
							--
							--
							--
							--
							--
							--
							--
							--
							--
							--
							--
							--
							--
							--
							--
							--
							--
							--
							--
							--
							--
							--
							--
							--
							--
							--
							--
							--
							--
							--
							--
							--
							--
							--
							--
							--
							--
							--
							--
							--
							--
							--
							--
							--
							--
							--
							--
							--
							--
							--
							--
							--
							--
							--
							--
							--
							--
							--
							--
							--
							--
							--
							--
							--
							--
							--
							--
							--
							--
							--
							--
							--
							--
							--
							--
							--
							--
							--
							--
							--
							--
							--
							--
							--
							--
							--
							--
							--
							--
							--
							--
							--
							--
							--
							--
							--
							--
							--
							--
							--
							--
							--
							--
							--
							--
							--
							--
							--
							--
							--
							--
							--
							--
							--
							--
							--
							--
							--
							--
							--
							--
							--
							--
							--
							--
							--
							--
							--
							--
							--
							--
							--
							--
							--
							--
							--
							--
							--
							--
							--
							--
							--
							--
							--
							--
							--
							--
							--
							--
							--
							--
							--
							--
							--
							--
							--
							--
							--
							--
							--
							--
							--
							--
							--
							--
							--
							--
							--
							--
							--
							--
							--
							--
							--
							--
							--
							--
							--
							--
							--
							--
							--
							--
							--
							--
							--
							--
							--
							--
							--
							--
							--
							--
							--
							--
							--
							--
							--
							--
							--
							--
							--
							--
							--
							--
							--
							--
							--
							--
							--
							--
							--
							--
							--
							--
							--
							--
							--
							--
							--
							--
							--
							--
							--
							--
							--
							--
							--
							--
							--
							--
							--
							--
							--
							--
							--
							--
							--
							--
							--
							--
							--
							--
							--
							--
							--
							--
							--
							--
							--
							--
							--
							--
							--
							--
							--
							--
							--
							--
							--
							--
							--
							--
							--
							--
							--
							--
							--
							--
							--
							--
							--
							--
							--
							--
							--
							--
							--
							--
							--
							--
							--
							--
							--
							--
							--
							--
							--
							--
							--
							--
							--
							--
							--
							--
							--
							--
							--
							--
							--
							--
							--
							--
							--
							--
							--
							--
							--

## Sheet: Figure4b
CH4	Conversion	Conversion error	Productivity	Productivity error
0.1	13.142	0.4571	184.285	49.2143	0
0.5	6.91438	0.34572	483.518	24.1759	-0.00141
1	5.0797	0.55398	709.771	30.4886	-0.003
1	10.0734	0.40367	1399.29	19.9646	0
					--
					--
					--
					--
					--
					--
					--
					--
					--
					--
					--
					--
					--
					--
					--
					--
					--
					--
					--
					--
					--
					--
					--
					--
					--
					--
					--
					--
					--
					--
					--
					--
					--
					--
					--
					--
					--
					--
					--
					--
					--
					--
					--
					--
					--
					--
					--
					--

## Sheet: Figure4c
	O2+Cu2@C3N4		O2+hv		O2+hv+Cu2@C3N4		CH4+O2+hv+Cu2@C3N4		hv+Cu2@C3N4
3450.12	24.236	3450.04	4958.24	3338.94	17352.4	3401	24994.8	3450.19	9702.89
3450.32	63.636	3450.14	5213.24	3339.33	17646.6	3401.2	24997.8	3450.38	9673.22
3450.51	-29.964	3450.24	5129.24	3339.72	17657.4	3401.39	25002.7	3450.58	9705.22
3450.71	134.836	3450.34	5021.64	3340.11	17657.2	3401.59	25011.8	3450.77	9779.89
3450.9	152.836	3450.44	5189.24	3340.5	17431.2	3401.78	25014.4	3450.97	9844.87
3451.1	-16.1642	3450.53	5210.04	3340.89	17353.4	3401.98	25005.5	3451.16	9817.51
3451.29	-23.564	3450.63	5162.44	3341.28	17469.8	3402.17	24995.2	3451.36	9738.82
3451.49	-73.964	3450.73	4949.64	3341.67	17273.2	3402.37	24990.2	3451.55	9656.49
3451.68	142.836	3450.83	4693.64	3342.07	17308	3402.56	24988.6	3451.75	9628.82
3451.88	117.436	3450.92	5141.64	3342.46	17452.8	3402.76	24985.9	3451.95	9639.15
3452.07	150.436	3451.02	4916.84	3342.85	17326	3402.95	24985.5	3452.14	9685.49
3452.27	90.236	3451.12	5127.04	3343.24	17502	3403.15	24991.9	3452.34	9787.49
3452.47	-66.164	3451.22	5240.44	3343.63	17475.4	3403.35	24995.6	3452.53	9898.15
3452.66	29.436	3451.31	5277.04	3344.02	17425.8	3403.54	25005.3	3452.73	9954.82
3452.86	52.636	3451.41	5127.64	3344.41	17390	3403.74	25012.3	3452.92	9968.15
3453.05	-12.1642	3451.51	5316.04	3344.8	17258.6	3403.93	25018.6	3453.12	9899.82
3453.25	-48.164	3451.61	5069.44	3345.19	17274.4	3404.13	25023.8	3453.31	9846.15
3453.44	-209.56	3451.71	5174.44	3345.58	17288.6	3404.32	25017.4	3453.51	9726.82
3453.64	99.436	3451.8	5305.44	3345.97	17348.8	3404.52	25005.3	3453.7	9626.82
3453.83	-14.7642	3451.9	4993.04	3346.36	17578.4	3404.71	24998.2	3453.9	9509.15
3454.03	-111.764	3452	4959.04	3346.76	17264.2	3404.91	25004.9	3454.1	9438.49
3454.22	-31.164	3452.1	5071.44	3347.15	17331.6	3405.11	25007.7	3454.29	9449.82
3454.42	-95.564	3452.19	5135.44	3347.54	17300	3405.3	25009	3454.49	9526.49
3454.62	-170.164	3452.29	5033.24	3347.93	17382.4	3405.5	25011.7	3454.68	9636.82
3454.81	126.836	3452.39	4790.24	3348.32	17389.2	3405.69	25001.2	3454.88	9745.49
3455.01	-218.36	3452.49	4939.64	3348.71	17426.8	3405.89	24990.2	3455.07	9795.49
3455.2	-243.56	3452.59	5098.84	3349.1	17435.4	3406.08	24987.1	3455.27	9793.49
3455.4	51.836	3452.68	5109.64	3349.49	17447.6	3406.28	24991.4	3455.46	9752.49
3455.59	360.64	3452.78	5200.64	3349.88	17433.6	3406.47	25001	3455.66	9737.15
3455.79	335.24	3452.88	5175.04	3350.27	17400.6	3406.67	25001.7	3455.86	9726.15
3455.98	18.0358	3452.98	5153.84	3350.66	17270	3406.87	25010.6	3456.05	9698.82
3456.18	-107.764	3453.07	5140.84	3351.06	17583.4	3407.06	25025	3456.25	9619.15
3456.37	-245.76	3453.17	4963.64	3351.45	17616.6	3407.26	25028.2	3456.44	9555.49
3456.57	178.636	3453.27	4869.04	3351.84	17587.4	3407.45	25032.7	3456.64	9541.82
3456.77	93.236	3453.37	4900.64	3352.23	17675.4	3407.65	25037.3	3456.83	9621.82
3456.96	374.04	3453.47	5046.44	3352.62	17579	3407.84	25040.4	3457.03	9715.15
3457.16	183.236	3453.56	5031.64	3353.01	17403.8	3408.04	25039.7	3457.22	9770.15
3457.35	-165.764	3453.66	5167.44	3353.4	17334.6	3408.23	25039.5	3457.42	9753.15
3457.55	-298.16	3453.76	5112.24	3353.79	17502.2	3408.43	25040	3457.61	9698.82
3457.74	-129.164	3453.86	5277.64	3354.18	17577.8	3408.62	25040.4	3457.81	9649.15
3457.94	66.236	3453.95	5177.84	3354.57	17591.2	3408.82	25030.3	3458.01	9638.82
3458.13	-143.564	3454.05	4918.84	3354.97	17680.2	3409.02	25024.2	3458.2	9675.82
3458.33	-215.56	3454.15	5129.84	3355.36	17503.8	3409.21	25032.9	3458.4	9738.15
3458.52	104.836	3454.25	4912.64	3355.75	17337.8	3409.41	25035.2	3458.59	9775.49
3458.72	130.636	3454.35	4969.24	3356.14	17283.6	3409.6	25044.4	3458.79	9791.15
3458.92	-358.16	3454.44	4963.04	3356.53	17489.2	3409.8	25050.2	3458.98	9772.49
3459.11	-254.16	3454.54	5202.84	3356.92	17512.2	3409.99	25051.2	3459.18	9754.49
3459.31	11.8358	3454.64	5069.24	3357.31	17452.4	3410.19	25047.3	3459.37	9716.15
3459.5	-40.764	3454.74	4960.84	3357.7	17410.2	3410.38	25052.2	3459.57	9697.49
3459.7	28.436	3454.83	5109.84	3358.09	17664.2	3410.58	25052.6	3459.77	9703.82
3459.89	-172.564	3454.93	5161.04	3358.48	17423	3410.78	25051.6	3459.96	9737.82
3460.09	-108.964	3455.03	5028.04	3358.87	17317.6	3410.97	25056.1	3460.16	9752.82
3460.28	-207.56	3455.13	5007.24	3359.27	17254	3411.17	25065.7	3460.35	9730.82
3460.48	-42.364	3455.22	5079.64	3359.66	17296.2	3411.36	25064.5	3460.55	9692.49
3460.67	-35.964	3455.32	5015.24	3360.05	17433.6	3411.56	25050.6	3460.74	9679.49
3460.87	-70.964	3455.42	4886.64	3360.44	17559.6	3411.75	25044	3460.94	9697.49
3461.07	-6.5642	3455.52	4971.44	3360.83	17470	3411.95	25045.9	3461.13	9728.15
3461.26	337.04	3455.62	5051.04	3361.22	17371.2	3412.14	25038.3	3461.33	9799.15
3461.46	26.636	3455.71	5030.84	3361.61	17399	3412.34	25031.1	3461.52	9886.82
3461.65	-99.964	3455.81	5086.44	3362	17329.2	3412.53	25029.9	3461.72	9972.82
3461.85	4.6358	3455.91	5327.04	3362.39	17056.4	3412.73	25027.1	3461.92	9922.15
3462.04	-121.364	3456.01	4990.84	3362.78	17175.4	3412.93	25033.4	3462.11	9852.49
3462.24	14.6358	3456.1	5056.84	3363.17	17438	3413.12	25035.5	3462.31	9795.15
3462.43	-124.764	3456.2	5078.24	3363.57	17450.2	3413.32	25041.5	3462.5	9812.82
3462.63	-304.16	3456.3	5160.44	3363.96	17351	3413.51	25046.2	3462.7	9814.15
3462.82	-192.164	3456.4	5115.44	3364.35	17359	3413.71	25047.6	3462.89	9798.82
3463.02	158.836	3456.5	4969.64	3364.74	17227.4	3413.9	25055.4	3463.09	9789.82
3463.22	314.84	3456.59	4885.64	3365.13	17265.8	3414.1	25060.8	3463.28	9812.15
3463.41	89.636	3456.69	4805.24	3365.52	17324.2	3414.29	25050.8	3463.48	9832.49
3463.61	226.84	3456.79	5025.84	3365.91	17591	3414.49	25036.3	3463.68	9868.15
3463.8	39.836	3456.89	5184.04	3366.3	17588.6	3414.69	25034.2	3463.87	9867.7
3464	70.236	3456.98	5132.44	3366.69	17139.2	3414.88	25036.2	3464.02	9760.91
3464.19	-125.564	3457.08	4851.64	3367.08	17228.2	3415.08	25037	3464.22	9618.46
3464.39	52.436	3457.18	4977.04	3367.47	17540.2	3415.27	25032.8	3464.41	9632.46
3464.58	-72.564	3457.28	5019.24	3367.87	17139.6	3415.47	25034	3464.61	9770.46
3464.78	31.836	3457.38	5173.04	3368.26	17129.6	3415.66	25036	3464.8	9937.13
3464.97	-205.56	3457.47	5068.44	3368.65	17543	3415.86	25036.5	3465	9937.13
3465.17	-182.964	3457.57	5046.84	3369.04	17244.8	3416.05	25035.2	3465.19	9896.13
3465.37	58.836	3457.67	4993.64	3369.43	17089	3416.25	25033.7	3465.39	9805.13
3465.56	70.236	3457.77	4877.24	3369.82	17069	3416.44	25032.8	3465.58	9713.13
3465.76	98.636	3457.86	4883.64	3370.21	17278.8	3416.64	25034.6	3465.78	9665.13
3465.95	137.636	3457.96	4867.84	3370.6	17065.8	3416.84	25031.7	3465.97	9706.79
3466.15	92.836	3458.06	4867.64	3370.99	17019.2	3417.03	25031.5	3466.17	9757.46
3466.34	-72.564	3458.16	5034.44	3371.38	17155	3417.23	25030.5	3466.37	9776.13
3466.54	20.636	3458.26	5123.44	3371.77	17071.6	3417.42	25033.2	3466.56	9783.13
3466.73	135.836	3458.35	5129.24	3372.17	17207	3417.62	25040.1	3466.76	9797.13
3466.93	-16.3642	3458.45	5037.04	3372.56	16932.8	3417.81	25039	3466.95	9831.46
3467.12	-28.564	3458.55	4820.24	3372.95	16824	3418.01	25040.3	3467.15	9850.79
3467.32	-59.964	3458.65	4957.84	3373.34	17201.4	3418.2	25038.6	3467.34	9878.79
3467.52	6.6358	3458.74	4911.64	3373.73	17056	3418.4	25041.3	3467.54	9919.8
3467.71	76.436	3458.84	4917.04	3374.12	17010.6	3418.6	25050	3467.73	9893.46
3467.91	-281.16	3458.94	4998.24	3374.51	17008	3418.79	25048.8	3467.93	9796.79
3468.1	-150.764	3459.04	5001.84	3374.9	16997.4	3418.99	25043.4	3468.13	9668.79
3468.3	149.036	3459.13	5061.44	3375.29	17018.8	3419.18	25047.5	3468.32	9609.46
3468.49	-49.764	3459.23	5063.84	3375.68	17193.8	3419.38	25046.3	3468.52	9675.79
3468.69	64.636	3459.33	4910.04	3376.07	17116.8	3419.57	25046.7	3468.71	9791.13
3468.88	42.636	3459.43	5144.04	3376.47	16831.6	3419.77	25040.9	3468.91	9841.46
3469.08	-94.164	3459.53	5084.24	3376.86	16820	3419.96	25034.3	3469.1	9806.13
3469.27	-17.3642	3459.62	4882.84	3377.25	17259.2	3420.16	25028.3	3469.3	9783.46
3469.47	117.836	3459.72	4820.04	3377.64	17052.4	3420.35	25032.7	3469.49	9797.13
3469.67	-45.564	3459.82	5198.04	3378.03	16940.6	3420.55	25039	3469.69	9768.46
3469.86	-76.364	3459.92	5460.44	3378.42	17005.6	3420.75	25046	3469.88	9669.46
3470.06	31.036	3460.01	4855.24	3378.81	17109.8	3420.94	25055.9	3470.08	9568.79
3470.25	46.436	3460.11	4929.04	3379.2	17261	3421.14	25058	3470.28	9626.79
3470.45	-275.36	3460.21	4951.44	3379.59	16916	3421.33	25051.1	3470.47	9757.46
3470.64	-98.364	3460.31	4938.64	3379.98	17021	3421.53	25049.1	3470.67	9904.8
3470.84	12.8358	3460.41	4982.44	3380.37	17174.6	3421.72	25048.8	3470.86	9960.8
3471.03	217.04	3460.5	5234.64	3380.77	17071.2	3421.92	25050.6	3471.06	9926.13
3471.23	175.436	3460.6	4921.04	3381.16	16965.4	3422.11	25052.6	3471.25	9869.46
3471.42	-62.964	3460.7	4735.04	3381.55	17134.2	3422.31	25049.3	3471.45	9849.79
3471.62	-72.564	3460.8	5156.64	3381.94	17034.6	3422.51	25043.2	3471.64	9867.46
3471.82	-146.564	3460.89	5026.44	3382.33	16957	3422.7	25039.6	3471.84	9897.13
3472.01	-115.764	3460.99	5018.84	3382.72	17021	3422.9	25033	3472.04	9915.13
3472.21	23.836	3461.09	4935.24	3383.11	17151.6	3423.09	25024.4	3472.23	9949.13
3472.4	203.04	3461.19	4760.04	3383.5	17060.2	3423.29	25023.6	3472.43	9986.8
3472.6	-14.3642	3461.29	5127.24	3383.89	17130.8	3423.48	25032.5	3472.62	10014.1
3472.79	62.236	3461.38	5194.04	3384.28	17205.2	3423.68	25043.3	3472.82	9996.13
3472.99	-65.764	3461.48	4948.84	3384.67	16980.2	3423.87	25046.1	3473.01	10018.5
3473.18	-89.364	3461.58	5224.44	3385.07	16773	3424.07	25051	3473.21	9991.46
3473.38	161.436	3461.68	5089.84	3385.46	17010	3424.26	25059	3473.4	9916.13
3473.57	37.036	3461.77	4905.24	3385.85	17262	3424.46	25051.9	3473.6	9800.13
3473.77	-94.164	3461.87	4997.24	3386.24	17165	3424.66	25044.5	3473.79	9740.46
3473.97	107.836	3461.97	5237.04	3386.63	17077.2	3424.85	25036.9	3473.99	9782.13
3474.16	-261.56	3462.07	5259.24	3387.02	17156.2	3425.05	25027.9	3474.19	9852.13
3474.36	-299.56	3462.17	5215.44	3387.41	17228	3425.24	25029.2	3474.38	9914.8
3474.55	-156.564	3462.26	4983.84	3387.8	17057.6	3425.44	25036.2	3474.58	9931.13
3474.75	-79.164	3462.36	4866.84	3388.19	17299.6	3425.63	25046.3	3474.77	9902.46
3474.94	12.6358	3462.46	4965.24	3388.58	17086.8	3425.83	25059.6	3474.97	9831.46
3475.14	-31.364	3462.56	4990.44	3388.97	17007.6	3426.02	25066.1	3475.16	9767.79
3475.33	-125.164	3462.65	5181.44	3389.37	16895	3426.22	25075.7	3475.36	9753.79
3475.53	-111.164	3462.75	5079.04	3389.76	17144.8	3426.42	25077.4	3475.55	9830.46
3475.72	-54.564	3462.85	5214.04	3390.15	17098.2	3426.61	25081.6	3475.75	9942.46
3475.92	-93.564	3462.95	5096.64	3390.54	17134.6	3426.81	25077.5	3475.95	9954.46
3476.12	-101.764	3463.05	4861.04	3390.93	17021.4	3427	25074.5	3476.14	9947.13
3476.31	-202.76	3463.14	4842.84	3391.32	16768.2	3427.2	25072.3	3476.34	9937.8
3476.51	-171.164	3463.24	5145.84	3391.71	17000.2	3427.39	25070.5	3476.53	9979.13
3476.7	18.0358	3463.34	4907.04	3392.1	17031.6	3427.59	25067.2	3476.73	10009.5
3476.9	340.64	3463.44	4722.24	3392.49	17207.2	3427.78	25062	3476.92	10029.8
3477.09	68.436	3463.53	5137.24	3392.88	17168	3427.98	25055.3	3477.12	9973.8
3477.29	0.63574	3463.63	5136.64	3393.27	17264	3428.18	25060.5	3477.31	9871.46
3477.48	-163.564	3463.73	4964.44	3393.67	17085	3428.37	25069.4	3477.51	9746.79
3477.68	-6.9642	3463.83	5020.04	3394.06	17252.6	3428.57	25071	3477.7	9756.13
3477.87	20.236	3463.92	5237.24	3394.45	17074	3428.76	25063.3	3477.9	9810.13
3478.07	62.636	3464.02	5357.04	3394.84	17108.6	3428.96	25053.4	3478.1	9867.13
3478.27	-228.96	3464.12	5058.04	3395.23	17114	3429.15	25054.5	3478.29	9854.79
3478.46	-99.964	3464.22	5094.04	3395.62	17039.4	3429.35	25054.4	3478.49	9806.13
3478.66	-21.364	3464.32	4945.24	3396.01	17192.6	3429.54	25050.7	3478.68	9809.13
3478.85	-99.764	3464.41	4972.04	3396.4	17107.2	3429.74	25047.8	3478.88	9866.46
3479.05	-206.56	3464.51	4703.44	3396.79	17061.4	3429.93	25056.5	3479.07	9894.46
3479.24	-201.36	3464.61	5070.84	3397.18	17188	3430.13	25070.6	3479.27	9895.13
3479.44	-331.16	3464.71	4920.84	3397.57	17143	3430.33	25076.5	3479.46	9859.13
3479.63	-163.764	3464.8	5006.24	3397.97	17137.4	3430.52	25073.2	3479.66	9860.13
3479.83	-36.164	3464.9	4912.44	3398.36	17333.4	3430.72	25067.7	3479.86	9829.79
3480.02	81.236	3465	5155.51	3398.75	17183	3430.91	25066.1	3480.05	9802.79
3480.22	-18.9642	3465.1	4936.71	3399.14	16986.4	3431.11	25067.6	3480.25	9849.13
3480.42	-239.36	3465.2	4957.11	3399.53	17026.4	3431.3	25061.8	3480.44	9898.8
3480.61	-146.164	3465.29	5127.91	3399.92	17208.2	3431.5	25055.3	3480.64	9906.13
3480.81	-56.164	3465.39	5003.91	3400.31	17069.2	3431.69	25051.4	3480.83	9823.79
3481	-133.964	3465.49	5007.31	3400.7	17131.4	3431.89	25050.3	3481.03	9848.79
3481.2	-127.164	3465.59	4963.91	3401.09	17049	3432.09	25049.4	3481.22	9998.13
3481.39	-17.9642	3465.68	5222.9	3401.48	17283	3432.28	25046.5	3481.42	10166.5
3481.59	-178.764	3465.78	5107.31	3401.87	17148.4	3432.48	25044.2	3481.61	10169.8
3481.78	-20.764	3465.88	4881.31	3402.27	16877	3432.67	25040.5	3481.81	10071.5
3481.98	-110.364	3465.98	4961.91	3402.66	17084.6	3432.87	25042	3482.01	9979.8
3482.17	-99.564	3466.08	5162.91	3403.05	17160	3433.06	25046.6	3482.2	9968.8
3482.37	-163.564	3466.17	5218.5	3403.44	16766.8	3433.26	25052.9	3482.4	9955.8
3482.57	-217.96	3466.27	5131.91	3403.83	17010.8	3433.45	25050.9	3482.59	9977.13
3482.76	44.636	3466.37	5090.91	3404.22	17219.6	3433.65	25047	3482.79	9987.8
3482.96	17.0358	3466.47	4957.31	3404.61	17264	3433.84	25047.8	3482.98	10059.8
3483.15	-23.164	3466.56	4941.71	3405	17375.8	3434.04	25052.2	3483.18	10077.8
3483.35	-7.9642	3466.66	4924.71	3405.39	17376.4	3434.24	25048.7	3483.37	10129.8
3483.54	147.836	3466.76	5164.51	3405.78	17237.6	3434.43	25048.6	3483.57	10122.8
3483.74	-127.564	3466.86	5069.31	3406.17	17154.4	3434.63	25057.6	3483.77	10064.8
3483.93	14.2358	3466.95	5072.51	3406.57	17164	3434.82	25063.3	3483.96	9973.13
3484.13	170.836	3467.05	4960.91	3406.96	17062.6	3435.02	25057.6	3484.16	9890.13
3484.32	-111.164	3467.15	4931.91	3407.35	17026.8	3435.21	25053.6	3484.35	9889.13
3484.52	81.236	3467.25	4852.91	3407.74	16897.4	3435.41	25046.2	3484.55	9906.8
3484.72	-80.564	3467.35	4954.71	3408.13	17256.6	3435.6	25036.6	3484.74	9919.8
3484.91	-394.36	3467.44	5057.11	3408.52	17270.6	3435.8	25033	3484.94	9865.46
3485.11	-4.3642	3467.54	5081.51	3408.91	17130.8	3436	25031.5	3485.13	9776.46
3485.3	321.64	3467.64	4766.5	3409.3	17140.4	3436.19	25031.2	3485.33	9760.46
3485.5	308.84	3467.74	5110.31	3409.69	17159.6	3436.39	25028.6	3485.52	9847.13
3485.69	80.636	3467.83	4956.71	3410.08	17024.2	3436.58	25035.2	3485.72	9957.46
3485.89	-48.364	3467.93	4976.71	3410.47	17176.2	3436.78	25041.3	3485.92	10008.5
3486.08	-96.364	3468.03	5123.31	3410.87	16874.6	3436.97	25039.7	3486.11	10045.1
3486.28	-100.164	3468.13	5175.51	3411.26	17049.2	3437.17	25036.8	3486.31	10061.8
3486.47	-348.16	3468.23	5147.31	3411.65	17176	3437.36	25023.4	3486.5	10134.5
3486.67	-15.3642	3468.32	5360.1	3412.04	16859.4	3437.56	25013.2	3486.7	10171.5
3486.87	197.236	3468.42	4968.71	3412.43	17120.6	3437.75	25014.1	3486.89	10210.1
3487.06	202.04	3468.52	4973.91	3412.82	17217.2	3437.95	25011.7	3487.09	10157.1
3487.26	302.04	3468.62	4860.31	3413.21	16918.6	3438.15	25015.3	3487.28	10108.8
3487.45	34.836	3468.71	4619.1	3413.6	16846.2	3438.34	25021.7	3487.48	10050.8
3487.65	-56.164	3468.81	4874.91	3413.99	16995.2	3438.54	25025.4	3487.68	9995.46
3487.84	-193.964	3468.91	4923.11	3414.38	17183	3438.73	25025.9	3487.87	9997.46
3488.04	-91.364	3469.01	4895.11	3414.77	17226.6	3438.93	25017	3488.07	10102.5
3488.23	37.236	3469.11	5134.71	3415.17	17133.6	3439.12	25014.3	3488.26	10188.8
3488.43	41.436	3469.2	4795.1	3415.56	17130.4	3439.32	25024.5	3488.46	10147.1
3488.62	79.636	3469.3	4954.91	3415.95	17243.4	3439.51	25031	3488.65	10007.8
3488.82	171.836	3469.4	5085.71	3416.34	17096.6	3439.71	25029.6	3488.85	9911.46
3489.02	33.236	3469.5	5313.9	3416.73	17138.2	3439.91	25021.5	3489.04	9954.8
3489.21	-5.7642	3469.59	4873.71	3417.12	17172.8	3440.1	25024.1	3489.24	9997.8
3489.41	-287.36	3469.69	5022.11	3417.51	17189.2	3440.3	25023.9	3489.43	9973.13
3489.6	-136.964	3469.79	5050.31	3417.9	17080.8	3440.49	25019.1	3489.63	9875.46
3489.8	46.636	3469.89	4738.9	3418.29	17020.2	3440.69	25012.2	3489.83	9843.79
3489.99	6.4358	3469.99	4985.31	3418.68	17235	3440.88	25014.7	3490.02	9867.79
3490.19	-171.364	3470.08	5136.11	3419.07	17218.6	3441.08	25020.6	3490.22	9897.79
3490.38	-66.764	3470.18	5202.3	3419.47	16964.4	3441.27	25027.2	3490.41	9896.13
3490.58	-119.164	3470.28	5059.11	3419.86	17019.6	3441.47	25033.6	3490.61	9948.46
3490.77	-113.964	3470.38	5067.51	3420.25	17199.4	3441.66	25034.4	3490.8	9950.13
3490.97	-198.964	3470.47	5097.51	3420.64	17343.8	3441.86	25032.2	3491	9945.46
3491.17	-153.964	3470.57	4847.11	3421.03	17265.8	3442.06	25028.3	3491.19	9918.13
3491.36	-55.764	3470.67	4916.11	3421.42	17266.4	3442.25	25022.5	3491.39	9921.46
3491.56	-55.964	3470.77	5190.11	3421.81	17261.6	3442.45	25016.1	3491.59	9887.13
3491.75	-62.164	3470.87	5129.51	3422.2	17154.6	3442.64	25017.4	3491.78	9852.79
3491.95	-95.964	3470.96	4988.71	3422.59	16923.4	3442.84	25023.8	3491.98	9852.79
3492.14	-170.564	3471.06	4978.11	3422.98	17011	3443.03	25027.2	3492.17	9853.13
3492.34	-195.364	3471.16	5172.11	3423.37	17335.6	3443.23	25040.3	3492.37	9897.13
3492.53	-215.76	3471.26	4997.71	3423.77	17247.6	3443.42	25058.8	3492.56	9944.46
3492.73	-158.164	3471.35	5101.71	3424.16	17147	3443.62	25071.5	3492.76	10075.8
3492.92	-87.764	3471.45	5025.71	3424.55	16942.4	3443.82	25085	3492.95	10131.1
3493.12	-239.96	3471.55	5072.31	3424.94	17217.8	3444.01	25083.6	3493.15	10170.1
3493.32	-36.164	3471.65	5020.51	3425.33	17088.2	3444.21	25076.7	3493.35	10137.5
3493.51	-161.364	3471.74	5302.1	3425.72	17063.6	3444.4	25081.1	3493.54	10107.5
3493.71	-208.36	3471.84	5150.51	3426.11	16901.6	3444.6	25083.1	3493.74	10055.5
3493.9	-113.564	3471.94	4939.91	3426.5	17102.4	3444.79	25072.6	3493.93	9971.46
3494.1	-254.76	3472.04	5192.71	3426.89	17255.4	3444.99	25057.2	3494.13	9904.13
3494.29	-120.764	3472.14	5094.71	3427.28	17161.2	3445.18	25045.7	3494.32	9839.13
3494.49	5.0358	3472.23	4903.31	3427.67	16986	3445.38	25033.8	3494.52	9907.13
3494.68	-74.364	3472.33	5092.71	3428.07	17203.8	3445.57	25028.1	3494.71	10020.5
3494.88	74.036	3472.43	5028.91	3428.46	17087	3445.77	25034.4	3494.91	10165.5
3495.07	-1.56426	3472.53	4690.3	3428.85	17143.8	3445.97	25040.7	3495.1	10251.8
3495.27	159.036	3472.62	4750.9	3429.24	17092.6	3446.16	25046.7	3495.3	10226.8
3495.47	353.04	3472.72	4984.51	3429.63	17180	3446.36	25052.1	3495.5	10140.1
3495.66	80.636	3472.82	5039.51	3430.02	17314.2	3446.55	25063.8	3495.69	10104.5
3495.86	-21.964	3472.92	4921.31	3430.41	17306.8	3446.75	25075.9	3495.89	10147.8
3496.05	210.44	3473.02	4769.5	3430.8	17262	3446.94	25082	3496.08	10214.1
3496.25	-172.364	3473.11	4881.51	3431.19	17453.4	3447.14	25079.4	3496.28	10157.5
3496.44	-53.564	3473.21	4946.91	3431.58	17448.2	3447.33	25071.8	3496.47	10088.8
3496.64	-20.564	3473.31	5116.51	3431.97	17183.2	3447.53	25063.1	3496.67	10039.8
3496.83	253.84	3473.41	5044.51	3432.37	17249.2	3447.73	25051.7	3496.86	10059.1
3497.03	71.636	3473.5	5038.51	3432.76	17098.2	3447.92	25046.1	3497.06	10095.1
3497.22	19.6358	3473.6	5193.91	3433.15	17097	3448.12	25047.2	3497.26	10107.5
3497.42	-2.5642	3473.7	4995.51	3433.54	17169.2	3448.31	25047.8	3497.45	10106.1
3497.62	200.64	3473.8	5233.7	3433.93	17391	3448.51	25046.7	3497.65	10070.8
3497.81	182.036	3473.9	5078.31	3434.32	17369.2	3448.7	25051.5	3497.84	9994.13
3498.01	118.636	3473.99	5186.31	3434.71	17410.4	3448.9	25057.1	3498.04	9900.13
3498.2	190.836	3474.09	5123.71	3435.1	17170.6	3449.09	25053.4	3498.23	9873.46
3498.4	-64.164	3474.19	4760.7	3435.49	17116.2	3449.29	25036.7	3498.43	9939.8
3498.59	-31.164	3474.29	5102.91	3435.88	17189.6	3449.48	25030.2	3498.62	10024.5
3498.79	-74.764	3474.38	4959.91	3436.27	17113.8	3449.68	25034.1	3498.82	10056.8
3498.98	-188.164	3474.48	4937.31	3436.67	17043.2	3449.88	25031.4	3499.01	10090.5
3499.18	-17.1642	3474.58	5048.51	3437.06	17147.8	3450.07	25035.4	3499.21	10136.1
3499.37	-131.564	3474.68	4971.51	3437.45	17237.2	3450.27	25033.2	3499.41	10192.8
3499.57	44.636	3474.78	5200.3	3437.84	17247.6	3450.46	25028.8	3499.6	10165.5
3499.77	223.04	3474.87	4877.11	3438.23	17463.4	3450.66	25022	3499.8	10096.5
3499.96	-16.9642	3474.97	4892.91	3438.62	17207.4	3450.85	25016	3499.99	10064.5
3500.16	-141.964	3475.07	5089.31	3439.01	17294.8	3451.05	25015.9	3500.19	10083.8
3500.35	-171.164	3475.17	5072.31	3439.4	17279.2	3451.24	25016.1	3500.38	10130.8
3500.55	103.836	3475.26	4923.51	3439.79	17164.8	3451.44	25015.7	3500.58	10163.8
3500.74	8.6358	3475.36	4955.31	3440.18	17192.4	3451.64	25018.5	3500.77	10176.8
3500.94	-5.5642	3475.46	5187.51	3440.57	17208.4	3451.83	25020.1	3500.97	10129.1
3501.13	-35.564	3475.56	5144.31	3440.97	17178.4	3452.03	25022.2	3501.17	10069.5
3501.33	-117.764	3475.65	5346.3	3441.36	17342.6	3452.22	25026.7	3501.36	10016.5
3501.52	17.4358	3475.75	5045.11	3441.75	17329.4	3452.42	25037.2	3501.56	9990.8
3501.72	108.636	3475.85	4997.71	3442.14	17143	3452.61	25046.8	3501.75	9962.8
3501.92	57.836	3475.95	5138.91	3442.53	17210.8	3452.81	25049.7	3501.95	10046.5
3502.11	-37.764	3476.05	5002.91	3442.92	17301.2	3453	25054.6	3502.14	10179.1
3502.31	183.636	3476.14	5042.51	3443.31	17090.6	3453.2	25053.7	3502.34	10285.5
3502.5	25.836	3476.24	5029.31	3443.7	17117.4	3453.39	25049.6	3502.53	10271.1
3502.7	50.636	3476.34	4901.91	3444.09	17128.4	3453.59	25048.1	3502.73	10190.8
3502.89	329.04	3476.44	4653.1	3444.48	17212.8	3453.79	25047.3	3502.92	10091.1
3503.09	352.04	3476.53	5071.11	3444.87	17203.4	3453.98	25057	3503.12	10114.8
3503.28	10.6358	3476.63	4908.71	3445.27	17155.4	3454.18	25062.1	3503.32	10228.5
3503.48	60.836	3476.73	4862.91	3445.66	17160.6	3454.37	25059.1	3503.51	10350.1
3503.67	136.436	3476.83	5096.91	3446.05	17175.8	3454.57	25057.3	3503.71	10349.5
3503.87	-27.764	3476.93	5027.31	3446.44	17238.2	3454.76	25055.3	3503.9	10200.8
3504.07	76.836	3477.02	5035.71	3446.83	17086.2	3454.96	25050.5	3504.1	10002.5
3504.26	-112.964	3477.12	4861.91	3447.22	17259	3455.15	25044.1	3504.29	9892.13
3504.46	-39.764	3477.22	5034.31	3447.61	17162	3455.35	25039.1	3504.49	9934.46
3504.65	-35.364	3477.32	4935.31	3448	17057.6	3455.55	25032.6	3504.68	10015.1
3504.85	78.436	3477.41	5221.9	3448.39	17021.8	3455.74	25033.3	3504.88	10030.5
3505.04	-143.564	3477.51	4907.91	3448.78	17069	3455.94	25035.7	3505.08	9995.13
3505.24	-177.764	3477.61	4917.31	3449.17	17203	3456.13	25037.2	3505.27	10042.5
3505.43	0.83574	3477.71	5095.51	3449.57	17225.6	3456.33	25036.8	3505.47	10135.1
3505.63	-158.164	3477.81	4978.71	3449.96	17208	3456.52	25030.6	3505.66	10227.8
3505.82	-2.3642	3477.9	4989.11	3450.35	17214.8	3456.72	25031.5	3505.86	10273.5
3506.02	62.836	3478	5037.31	3450.74	17255.2	3456.91	25033.1	3506.05	10248.5
3506.22	167.236	3478.1	5028.51	3451.13	17622	3457.11	25033.4	3506.25	10195.5
3506.41	-177.564	3478.2	4864.51	3451.52	17458	3457.3	25033.8	3506.44	10144.8
3506.61	-45.764	3478.29	4954.71	3451.91	17062.8	3457.5	25028.5	3506.64	10170.8
3506.8	189.436	3478.39	4949.31	3452.3	17349.4	3457.7	25026.4	3506.83	10191.8
3507	255.24	3478.49	4850.91	3452.69	17194.4	3457.89	25027.3	3507.03	10209.5
3507.19	33.236	3478.59	4973.51	3453.08	17214.8	3458.09	25022	3507.23	10218.5
3507.39	14.6358	3478.69	4919.31	3453.47	17285.6	3458.28	25017.1	3507.42	10250.5
3507.58	-120.364	3478.78	4962.51	3453.87	17243.2	3458.48	25022.1	3507.62	10260.8
3507.78	-50.164	3478.88	5054.11	3454.26	17146.6	3458.67	25031.5	3507.81	10211.5
3507.97	136.636	3478.98	5231.5	3454.65	17102.8	3458.87	25040.3	3508.01	10151.5
3508.17	24.036	3479.08	5006.71	3455.04	17108	3459.06	25038.5	3508.2	10082.8
3508.37	98.036	3479.17	4862.11	3455.43	17024.6	3459.26	25037.8	3508.4	10000.8
3508.56	-22.164	3479.27	4941.51	3455.82	16961.2	3459.46	25044.7	3508.59	9952.13
3508.76	44.636	3479.37	4983.71	3456.21	17150.4	3459.65	25049.6	3508.79	9963.8
3508.95	40.036	3479.47	4966.31	3456.6	17150.4	3459.85	25054.8	3508.99	10035.1
3509.15	172.436	3479.57	5114.31	3456.99	17032.2	3460.04	25054.2	3509.18	10114.8
3509.34	100.636	3479.66	5074.51	3457.38	17096	3460.24	25050.2	3509.38	10146.1
3509.54	-54.764	3479.76	4815.91	3457.77	17085.4	3460.43	25046.3	3509.57	10172.1
3509.73	176.236	3479.86	5133.51	3458.17	17104.6	3460.63	25046.9	3509.77	10184.1
3509.93	53.436	3479.96	4952.31	3458.56	17007.6	3460.82	25051.2	3509.96	10253.8
3510.12	-19.7642	3480.05	4976.91	3458.95	16927.2	3461.02	25054.4	3510.16	10260.1
3510.32	129.836	3480.15	5221.7	3459.34	16936.2	3461.22	25048.8	3510.35	10248.5
3510.52	132.836	3480.25	5217.7	3459.73	17380.6	3461.41	25045.4	3510.55	10208.1
3510.71	-7.1642	3480.35	5044.91	3460.12	17162.8	3461.61	25048.4	3510.74	10173.5
3510.91	-158.964	3480.44	5180.11	3460.51	16913	3461.8	25049.7	3510.94	10164.5
3511.1	-111.764	3480.54	4885.11	3460.9	17191.8	3462	25053.5	3511.14	10125.5
3511.3	-6.9642	3480.64	4829.11	3461.29	16953.8	3462.19	25052.9	3511.33	10063.8
3511.49	-149.764	3480.74	4893.91	3461.68	17037	3462.39	25051.5	3511.53	10047.8
3511.69	-175.564	3480.84	5021.31	3462.07	17120.4	3462.58	25050.9	3511.72	10078.1
3511.88	-174.764	3480.93	4901.91	3462.47	16905.4	3462.78	25054.7	3511.92	10193.1
3512.08	-56.964	3481.03	5221.7	3462.86	16731.4	3462.97	25053.7	3512.11	10201.5
3512.27	-158.164	3481.13	5140.51	3463.25	16677	3463.17	25054	3512.31	10221.1
3512.47	-66.564	3481.23	4942.11	3463.64	16788.2	3463.37	25059.4	3512.5	10238.5
3512.67	-145.764	3481.32	4882.71	3464.03	16767.8	3463.56	25060	3512.7	10235.5
3512.86	199.836	3481.42	4884.31	3464.42	17084.2	3463.76	25056.3	3512.9	10158.8
3513.06	-1.96426	3481.52	4886.71	3464.81	17026	3463.95	25054.4	3513.09	10087.5
3513.25	-88.764	3481.62	5052.31	3465.2	16894.6	3464.15	25054.7	3513.29	10111.8
3513.45	-353.56	3481.72	5123.31	3465.59	16832.6	3464.34	25047.2	3513.48	10164.5
3513.64	-147.364	3481.81	5021.11	3465.98	16953.2	3464.54	25044.7	3513.68	10199.8
3513.84	25.436	3481.91	4905.31	3466.37	16958	3464.73	25047.1	3513.87	10192.1
3514.03	-56.764	3482.01	4835.11	3466.77	16860.8	3464.93	25046.5	3514.07	10175.8
3514.23	187.036	3482.11	4875.71	3467.16	16870.2	3465.13	25049.3	3514.26	10174.8
3514.42	165.436	3482.2	4998.91	3467.55	16728	3465.32	25050.2	3514.46	10160.8
3514.62	-7.7642	3482.3	5047.91	3467.94	16787.8	3465.52	25047.2	3514.65	10161.8
3514.82	-67.964	3482.4	4821.71	3468.33	16786.6	3465.71	25045.4	3514.85	10126.8
3515.01	-15.3642	3482.5	4933.71	3468.72	16930.4	3465.91	25046.6	3515.05	10128.1
3515.21	151.036	3482.6	4947.31	3469.11	16750.2	3466.1	25049.2	3515.24	10067.1
3515.4	227.44	3482.69	4887.11	3469.5	16792.2	3466.3	25051.1	3515.44	10070.1
3515.6	-21.564	3482.79	4789.5	3469.89	16898.2	3466.49	25043.4	3515.63	10081.8
3515.79	-128.764	3482.89	4726.3	3470.28	16817.2	3466.69	25035.1	3515.83	10155.8
3515.99	-133.964	3482.99	4924.91	3470.67	16759.2	3466.88	25038.2	3516.02	10205.5
3516.18	-94.364	3483.08	4766.9	3471.07	16708	3467.08	25044.2	3516.22	10213.8
3516.38	-186.564	3483.18	4974.31	3471.46	16612.4	3467.28	25047.2	3516.41	10161.1
3516.57	-55.764	3483.28	5056.91	3471.85	16435.4	3467.47	25049	3516.61	10055.1
3516.77	19.0358	3483.38	5251.9	3472.24	16365.4	3467.67	25048	3516.81	10011.5
3516.97	94.036	3483.48	5103.51	3472.63	16793.4	3467.86	25050.5	3517	10010.8
3517.16	-88.164	3483.57	4814.31	3473.02	16935.4	3468.06	25053.4	3517.2	9971.13
3517.36	128.036	3483.67	5064.51	3473.41	16987.6	3468.25	25050.6	3517.39	9901.46
3517.55	132.436	3483.77	5202.5	3473.8	16658	3468.45	25042.3	3517.59	9943.46
3517.75	207.84	3483.87	5027.31	3474.19	16500.4	3468.64	25038.4	3517.78	10052.8
3517.94	-105.964	3483.96	4900.51	3474.58	16423.6	3468.84	25035.5	3517.98	10173.1
3518.14	-52.364	3484.06	4779.3	3474.97	16713.4	3469.04	25037.4	3518.17	10156.8
3518.33	-105.564	3484.16	4839.51	3475.37	16880	3469.23	25039.8	3518.37	10147.8
3518.53	-183.564	3484.26	4818.51	3475.76	16798.2	3469.43	25043.7	3518.57	10109.5
3518.72	-192.564	3484.35	4917.11	3476.15	16997.8	3469.62	25041.9	3518.76	10109.5
3518.92	-166.564	3484.45	4853.11	3476.54	17104.4	3469.82	25030.5	3518.96	10079.5
3519.12	-156.564	3484.55	5024.31	3476.93	16989.6	3470.01	25030.3	3519.15	10085.8
3519.31	-29.764	3484.65	4906.51	3477.32	16759.6	3470.21	25040.6	3519.35	10133.1
3519.51	92.636	3484.75	4797.9	3477.71	16801	3470.4	25038.3	3519.54	10166.5
3519.7	-133.164	3484.84	4831.31	3478.1	16856.2	3470.6	25035	3519.74	10166.1
3519.9	-146.564	3484.94	5071.71	3478.49	16876	3470.79	25036.5	3519.93	10177.5
3520.09	14.2358	3485.04	5218.5	3478.88	16993	3470.99	25034.7	3520.13	10220.8
3520.29	-64.764	3485.14	5186.91	3479.27	17002.4	3471.19	25032.4	3520.32	10250.1
3520.48	120.036	3485.23	5093.51	3479.67	16841.8	3471.38	25037.1	3520.52	10214.5
3520.68	-9.5642	3485.33	5210.9	3480.06	16950.4	3471.58	25038.7	3520.72	10110.5
3520.87	-44.164	3485.43	5033.91	3480.45	16805	3471.77	25032.9	3520.91	10056.8
3521.07	-74.164	3485.53	4855.11	3480.84	16782.6	3471.97	25030	3521.11	10061.5
3521.27	-114.764	3485.63	5195.91	3481.23	16903.8	3472.16	25033.9	3521.3	10123.5
3521.46	36.636	3485.72	4992.71	3481.62	16797.6	3472.36	25043.4	3521.5	10141.8
3521.66	-145.164	3485.82	4975.11	3482.01	16954	3472.55	25051.8	3521.69	10119.5
3521.85	-151.964	3485.92	4818.11	3482.4	17168.4	3472.75	25059.7	3521.89	10076.5
3522.05	-184.164	3486.02	4898.11	3482.79	16979	3472.95	25059.2	3522.08	10101.1
3522.24	-132.964	3486.11	4894.31	3483.18	16922.4	3473.14	25058.2	3522.28	10162.8
3522.44	204.64	3486.21	4886.91	3483.57	16704	3473.34	25059.3	3522.48	10209.8
3522.63	-20.764	3486.31	5064.71	3483.97	16831.2	3473.53	25065.7	3522.67	10240.1
3522.83	-34.764	3486.41	5052.71	3484.36	16857.2	3473.73	25072.1	3522.87	10235.8
3523.02	-87.564	3486.51	4805.51	3484.75	17039.2	3473.92	25073.6	3523.06	10266.1
3523.22	-245.76	3486.6	4911.31	3485.14	17076.6	3474.12	25067.9	3523.26	10239.8
3523.42	-343.36	3486.7	5090.31	3485.53	16763.2	3474.31	25069.8	3523.45	10239.5
3523.61	56.636	3486.8	4971.31	3485.92	16224.7	3474.51	25068.3	3523.65	10188.8
3523.81	110.436	3486.9	4994.11	3486.31	16741.9	3474.7	25067.5	3523.84	10134.1
3524	184.236	3486.99	5009.71	3486.7	17053.5	3474.9	25064.3	3524.04	10133.1
3524.2	-10.1642	3487.09	4844.91	3487.09	17670.3	3475.1	25056.3	3524.23	10196.5
3524.39	-94.364	3487.19	4820.11	3487.48	18389.1	3475.29	25051.5	3524.43	10225.5
3524.59	-408.96	3487.29	5003.11	3487.87	19144.3	3475.49	25049.8	3524.63	10175.5
3524.78	-140.564	3487.39	5057.91	3488.27	17877.5	3475.68	25049.9	3524.82	10083.5
3524.98	5.0358	3487.48	5111.31	3488.66	16644.3	3475.88	25048.8	3525.02	10011.8
3525.17	-137.964	3487.58	4959.91	3489.05	15166.3	3476.07	25050.5	3525.21	10027.8
3525.37	-276.56	3487.68	4946.51	3489.44	15251.5	3476.27	25056.2	3525.41	10077.8
3525.57	30.236	3487.78	4888.11	3489.83	15747.9	3476.46	25058.1	3525.6	10209.8
3525.76	93.236	3487.87	4888.51	3490.22	16806.3	3476.66	25056	3525.8	10224.5
3525.96	-188.964	3487.97	4976.11	3490.61	17035.1	3476.86	25055.8	3525.99	10257.8
3526.15	-259.56	3488.07	5051.51	3491	16985.9	3477.05	25063.8	3526.19	10259.5
3526.35	-143.564	3488.17	5066.31	3491.39	16996.3	3477.25	25063.7	3526.39	10316.5
3526.54	-74.764	3488.26	5116.11	3491.78	17083.8	3477.44	25060.1	3526.58	10273.8
3526.74	72.236	3488.36	4890.31	3492.17	17150.6	3477.64	25058.4	3526.78	10161.8
3526.93	81.436	3488.46	4786.9	3492.57	16854.6	3477.83	25056.4	3526.97	10025.5
3527.13	-19.9642	3488.56	4971.91	3492.96	16860	3478.03	25054.4	3527.17	9967.46
3527.32	126.436	3488.66	5124.91	3493.35	16904	3478.22	25049.6	3527.36	9996.8
3527.52	-263.96	3488.75	5178.11	3493.74	16935.8	3478.42	25049.7	3527.56	10105.1
3527.72	-48.364	3488.85	5306.7	3494.13	17005.6	3478.61	25048.7	3527.75	10269.5
3527.91	85.236	3488.95	5026.51	3494.52	16956.2	3478.81	25049.9	3527.95	10341.5
3528.11	198.036	3489.05	4985.91	3494.91	16950.4	3479.01	25051.6	3528.14	10261.1
3528.3	-13.9642	3489.14	4778.7	3495.3	17084.6	3479.2	25047.7	3528.34	10135.5
3528.5	-79.364	3489.24	4871.51	3495.69	16821	3479.4	25053.4	3528.54	10122.1
3528.69	-129.364	3489.34	4933.11	3496.08	16960.2	3479.59	25060.9	3528.73	10221.8
3528.89	-154.964	3489.44	4967.71	3496.47	17161.2	3479.79	25065.1	3528.93	10308.8
3529.08	0.23574	3489.54	5005.31	3496.87	17220.6	3479.98	25070.1	3529.12	10308.5
3529.28	-96.564	3489.63	4840.91	3497.26	16969.8	3480.18	25073.7	3529.32	10281.5
3529.47	-190.164	3489.73	4993.11	3497.65	17212	3480.37	25076	3529.51	10229.5
3529.67	-45.364	3489.83	4955.91	3498.04	16934.2	3480.57	25082.2	3529.71	10270.1
3529.87	-52.364	3489.93	5032.31	3498.43	17060.4	3480.77	25093.3	3529.9	10290.8
3530.06	-85.764	3490.02	4850.31	3498.82	16988.4	3480.96	25097.7	3530.1	10240.8
3530.26	-52.764	3490.12	5174.11	3499.21	16993.6	3481.16	25096.4	3530.3	10096.1
3530.45	-42.764	3490.22	5169.51	3499.6	17301.4	3481.35	25097.5	3530.49	9989.13
3530.65	289.64	3490.32	4886.91	3499.99	17909.4	3481.55	25097.4	3530.69	9948.46
3530.84	160.236	3490.42	4881.51	3500.38	18655.8	3481.74	25089.3	3530.88	9948.46
3531.04	112.836	3490.51	5070.31	3500.78	19101.2	3481.94	25088	3531.08	9980.8
3531.23	-109.564	3490.61	4937.11	3501.17	18078.2	3482.13	25095	3531.27	10003.5
3531.43	264.64	3490.71	4805.11	3501.56	16809	3482.33	25094.3	3531.47	10020.1
3531.62	255.84	3490.81	4680.1	3501.95	16092.8	3482.52	25082	3531.66	10061.8
3531.82	103.836	3490.9	4656.5	3502.34	16402.9	3482.72	25071.7	3531.86	10161.5
3532.02	51.436	3491	4751.7	3502.73	17218.6	3482.92	25070.8	3532.05	10194.8
3532.21	-55.564	3491.1	4869.91	3503.12	17561.8	3483.11	25070.3	3532.25	10115.8
3532.41	-172.364	3491.2	5059.91	3503.51	17814.4	3483.31	25078.8	3532.45	10054.1
3532.6	-225.76	3491.3	5029.91	3503.9	16100	3483.5	25087.5	3532.64	10061.5
3532.8	-40.364	3491.39	4988.51	3504.29	15176.4	3483.7	25098.6	3532.84	10126.8
3532.99	-150.164	3491.49	4822.51	3504.68	15649.6	3483.89	25099.9	3533.03	10162.1
3533.19	32.436	3491.59	4899.51	3505.07	16054.2	3484.09	25108.4	3533.23	10172.1
3533.38	-232.96	3491.69	5055.51	3505.47	16234.4	3484.28	25123	3533.42	10117.5
3533.58	5.0358	3491.78	5010.31	3505.86	16428	3484.48	25148.8	3533.62	10092.8
3533.77	92.236	3491.88	4770.5	3506.25	16693.8	3484.68	25181.9	3533.81	10085.5
3533.97	94.636	3491.98	4911.31	3506.64	16805	3484.87	25211.2	3534.01	10109.8
3534.17	241.84	3492.08	4886.51	3507.03	16898.2	3485.07	25252.6	3534.21	10111.8
3534.36	117.036	3492.18	5056.91	3507.42	16942.4	3485.26	25303.7	3534.4	10124.8
3534.56	166.836	3492.27	4861.11	3507.81	16966.2	3485.46	25359.6	3534.6	10153.1
3534.75	183.636	3492.37	4960.51	3508.2	17183.6	3485.65	25440.4	3534.79	10147.8
3534.95	-79.164	3492.47	4584.7	3508.59	17161.4	3485.85	25540.9	3534.99	10069.5
3535.14	-286.76	3492.57	5154.91	3508.98	17143.4	3486.04	25667.1	3535.18	9964.79
3535.34	-85.764	3492.66	5059.71	3509.38	17010.2	3486.24	25821.9	3535.38	9940.13
3535.53	144.036	3492.76	5011.91	3509.77	17159.2	3486.43	26020.5	3535.57	10002.5
3535.73	-19.5642	3492.86	5114.11	3510.16	17184.8	3486.63	26251.4	3535.77	10081.5
3535.92	-92.364	3492.96	4959.11	3510.55	16973.2	3486.83	26513.1	3535.96	10115.5
3536.12	59.836	3493.05	5064.11	3510.94	17051	3487.02	26773.2	3536.16	10114.1
3536.32	-68.964	3493.15	4910.51	3511.33	17064.8	3487.22	27006.3	3536.36	10168.8
3536.51	-210.36	3493.25	4906.71	3511.72	17416	3487.41	27204.8	3536.55	10239.1
3536.71	-24.364	3493.35	4747.3	3512.11	17289	3487.61	27346.1	3536.75	10315.1
3536.9	68.436	3493.45	4961.51	3512.5	17017.6	3487.8	27412	3536.94	10346.5
3537.1	-98.364	3493.54	4960.51	3512.89	17106	3488	27390.2	3537.14	10328.5
3537.29	210.64	3493.64	4738.7	3513.28	17007.8	3488.19	27273.7	3537.33	10212.1
3537.49	10.6358	3493.74	4918.91	3513.68	17070.8	3488.39	27063.8	3537.53	10138.8
3537.68	-38.964	3493.84	4989.31	3514.07	17205	3488.59	26764	3537.72	10105.1
3537.88	-88.564	3493.93	4817.31	3514.46	17124.8	3488.78	26372.6	3537.92	10190.5
3538.07	42.036	3494.03	4762.3	3514.85	17750.6	3488.98	25909.4	3538.12	10215.5
3538.27	-162.564	3494.13	5096.91	3515.24	18357	3489.17	25406.6	3538.31	10136.8
3538.47	-208.96	3494.23	5214.5	3515.63	18988.2	3489.37	24886.6	3538.51	10067.5
3538.66	-7.5642	3494.33	5037.91	3516.02	18259.4	3489.56	24386	3538.7	10044.1
3538.86	-17.3642	3494.42	4810.31	3516.41	16506.2	3489.76	23921.6	3538.9	10120.8
3539.05	-86.164	3494.52	4828.31	3516.8	16064.4	3489.95	23523.5	3539.09	10177.8
3539.25	-179.564	3494.62	4966.31	3517.19	16244.2	3490.15	23213.2	3539.29	10186.1
3539.44	60.836	3494.72	5447.9	3517.58	16877.6	3490.35	22997	3539.48	10147.8
3539.64	240.04	3494.81	5265.3	3517.98	17275.4	3490.54	22870.9	3539.68	10146.5
3539.83	376.84	3494.91	4952.71	3518.37	17829.6	3490.74	22830.6	3539.87	10154.1
3540.03	191.036	3495.01	5147.31	3518.76	17246.4	3490.93	22867.3	3540.07	10187.8
3540.22	118.036	3495.11	5002.11	3519.15	16585.2	3491.13	22967.7	3540.27	10186.8
3540.42	154.436	3495.21	5051.51	3519.54	16199.6	3491.32	23117.6	3540.46	10131.1
3540.62	18.4358	3495.3	5023.71	3519.93	15667.2	3491.52	23310.7	3540.66	10069.5
3540.81	-265.96	3495.4	4837.51	3520.32	15462.2	3491.71	23526.1	3540.85	10056.5
3541.01	-53.364	3495.5	4972.91	3520.71	15034.4	3491.91	23746.4	3541.05	10162.5
3541.2	93.636	3495.6	4982.11	3521.1	15670	3492.1	23963.5	3541.24	10257.8
3541.4	68.236	3495.69	4938.71	3521.49	16083	3492.3	24153.6	3541.44	10304.5
3541.59	104.036	3495.79	4903.11	3521.88	16558.6	3492.5	24317.1	3541.63	10203.5
3541.79	122.836	3495.89	4960.91	3522.28	16666.4	3492.69	24459.3	3541.83	10109.8
3541.98	-146.564	3495.99	4960.31	3522.67	16755	3492.89	24578.6	3542.03	10114.5
3542.18	-177.364	3496.09	4951.71	3523.06	16937.8	3493.08	24668.7	3542.22	10153.8
3542.37	-421.36	3496.18	4929.71	3523.45	17068.2	3493.28	24736.3	3542.42	10209.1
3542.57	58.236	3496.28	5059.91	3523.84	17029	3493.47	24789.8	3542.61	10165.8
3542.77	-37.164	3496.38	5005.71	3524.23	17073	3493.67	24835.1	3542.81	10093.1
3542.96	-82.164	3496.48	5180.31	3524.62	17197.6	3493.86	24873.2	3543	10019.1
3543.16	213.84	3496.57	5029.11	3525.01	17034.6	3494.06	24909.6	3543.2	9999.46
3543.35	35.236	3496.67	4824.11	3525.4	17024.2	3494.26	24948.6	3543.39	10098.5
3543.55	5.4358	3496.77	4743.9	3525.79	16967.1	3494.45	24984.1	3543.59	10239.5
3543.74	-130.764	3496.87	4961.51	3526.18	16941.1	3494.65	25016.6	3543.78	10336.8
3543.94	-332.36	3496.96	4795.1	3526.58	16961.5	3494.84	25051	3543.98	10354.8
3544.13	85.236	3497.06	4759.7	3526.97	17466.3	3495.04	25088.4	3544.18	10253.5
3544.33	77.236	3497.16	4963.91	3527.36	17793.1	3495.23	25138.7	3544.37	10165.8
3544.52	192.036	3497.26	4891.31	3527.75	18473.5	3495.43	25190.5	3544.57	10149.1
3544.72	-43.164	3497.36	4798.3	3528.14	18967.1	3495.62	25256.6	3544.76	10231.1
3544.92	-2.9642	3497.45	4997.11	3528.53	18067.5	3495.82	25346.9	3544.96	10288.8
3545.11	80.836	3497.55	5141.91	3528.92	16616.7	3496.01	25463	3545.15	10252.8
3545.31	180.036	3497.65	4954.11	3529.31	15545.5	3496.21	25597.8	3545.35	10165.8
3545.5	-48.164	3497.75	4847.91	3529.7	15126.7	3496.41	25753.3	3545.54	10030.1
3545.7	-94.964	3497.84	4973.71	3530.09	15359.9	3496.6	25946.1	3545.74	9984.13
3545.89	-38.364	3497.94	5036.91	3530.48	16426.7	3496.8	26171.8	3545.94	9967.46
3546.09	-41.364	3498.04	5068.71	3530.88	16843.1	3496.99	26417.1	3546.13	10006.1
3546.28	-262.76	3498.14	4988.71	3531.27	17116.7	3497.19	26661.9	3546.33	9988.8
3546.48	-122.364	3498.24	4952.11	3531.66	17138.2	3497.38	26899.7	3546.52	9960.8
3546.67	-140.964	3498.33	5234.3	3532.05	16793	3497.58	27102.6	3546.72	9937.8
3546.87	-68.764	3498.43	5386.3	3532.44	17165	3497.77	27259	3546.91	10000.5
3547.07	-43.164	3498.53	5169.51	3532.83	17091.6	3497.97	27361.1	3547.11	10145.5
3547.26	-61.164	3498.63	5117.51	3533.22	17199.4	3498.17	27399.6	3547.3	10220.8
3547.46	-4.1642	3498.72	4907.91	3533.61	17096.4	3498.36	27354	3547.5	10202.5
3547.65	-44.964	3498.82	4855.51	3534	17041	3498.56	27218.7	3547.7	10123.8
3547.85	-100.564	3498.92	4963.51	3534.39	16924.2	3498.75	26999.6	3547.89	10111.8
3548.04	-310.36	3499.02	4993.31	3534.78	16898.4	3498.95	26700.3	3548.09	10087.5
3548.24	-122.364	3499.12	5098.31	3535.18	16980.6	3499.14	26336.1	3548.28	10028.8
3548.43	69.436	3499.21	4996.11	3535.57	16877	3499.34	25917.9	3548.48	9977.13
3548.63	184.836	3499.31	4760.9	3535.96	17015.4	3499.53	25489.9	3548.67	9968.13
3548.82	143.836	3499.41	4762.3	3536.35	17106.8	3499.73	25091.1	3548.87	9967.8
3549.02	128.036	3499.51	4771.5	3536.74	17050	3499.92	24748.1	3549.06	9982.13
3549.22	171.636	3499.6	4901.71	3537.13	17181.8	3500.12	24493.9	3549.26	10056.8
3549.41	-108.364	3499.7	4964.31	3537.52	17095	3500.32	24337.9	3549.45	10153.1
3549.61	23.836	3499.8	5041.91	3537.91	17079.6	3500.51	24287.7	3549.65	10230.5
3549.8	215.84	3499.9	5077.11	3538.3	17257	3500.71	24347.4	3549.85	10230.5
3550	-65.964	3500	5137.51	3538.69	17187.6	3500.9	24500.7	3550.04	10217.1
3550.19	153.436	3500.09	4904.91	3539.08	17193.4	3501.1	24724.7	3550.24	10195.8
3550.39	111.036	3500.19	4935.51	3539.48	17282.8	3501.29	24995.9	3550.43	10230.1
3550.58	-65.764	3500.29	5077.71	3539.87	16869.4	3501.49	25271.2	3550.63	10308.5
3550.78	-19.1642	3500.39	5145.11	3540.26	17113.4	3501.68	25522.3	3550.82	10334.5
3550.97	-102.964	3500.48	4959.71	3540.65	17156.4	3501.88	25722.9	3551.02	10253.8
3551.17	14.8358	3500.58	4960.71	3541.04	17127.4	3502.08	25832.1	3551.21	10200.5
3551.37	-71.564	3500.68	4882.71	3541.43	17116.8	3502.27	25833	3551.41	10255.1
3551.56	-92.764	3500.78	4992.31	3541.82	17312	3502.47	25722.5	3551.61	10340.5
3551.76	-130.964	3500.87	5149.51	3542.21	17252.4	3502.66	25510.2	3551.8	10364.8
3551.95	-78.564	3500.97	5010.51	3542.6	17132.4	3502.86	25206.6	3552	10328.1
3552.15	114.036	3501.07	4974.11	3542.99	16984.8	3503.05	24825.1	3552.19	10260.8
3552.34	88.836	3501.17	5060.11	3543.38	17116.6	3503.25	24406.8	3552.39	10149.8
3552.54	73.036	3501.27	4991.71	3543.78	17180.2	3503.44	23993.5	3552.58	10079.1
3552.73	16.4358	3501.36	5098.51	3544.17	17253.4	3503.64	23602.7	3552.78	10124.1
3552.93	-111.164	3501.46	5200.3	3544.56	17054.2	3503.83	23250.9	3552.97	10229.1
3553.12	-13.9642	3501.56	4853.51	3544.95	17230.4	3504.03	22957.8	3553.17	10258.5
3553.32	-116.764	3501.66	4880.71	3545.34	17024.4	3504.23	22740.7	3553.36	10189.5
3553.52	-147.364	3501.75	4882.11	3545.73	16967.4	3504.42	22604.3	3553.56	10153.8
3553.71	-115.564	3501.85	4872.71	3546.12	16845	3504.62	22574.4	3553.76	10174.1
3553.91	-99.764	3501.95	5023.71	3546.51	17152.4	3504.81	22627.3	3553.95	10237.6
3554.1	-187.964	3502.05	4872.31	3546.9	17048	3505.01	22754.5	3554.15	10240.4
3554.3	-320.16	3502.15	5161.91	3547.29	16845	3505.2	22934.9	3554.34	10209.9
3554.49	-99.764	3502.24	5255.3	3547.68	17034.6	3505.4	23148.7	3554.54	10214.2
3554.69	164.836	3502.34	4924.71	3548.08	17073.6	3505.59	23376.6	3554.73	10265.2
3554.88	-185.964	3502.44	4837.91	3548.47	17047	3505.79	23605.1	3554.93	10341.9
3555.08	-346.96	3502.54	4928.91	3548.86	16846.6	3505.99	23831.6	3555.12	10388.9
3555.27	-99.364	3502.63	4889.71	3549.25	16838.8	3506.18	24036.4	3555.32	10359.2
3555.47	-78.364	3502.73	5184.51	3549.64	17114	3506.38	24207.3	3555.52	10279.9
3555.67	24.036	3502.83	4843.31	3550.03	16793.4	3506.57	24342.1	3555.71	10181.6
3555.86	111.036	3502.93	5284.9	3550.42	16722.8	3506.77	24455.6	3555.91	10149.6
3556.06	-137.164	3503.03	5168.51	3550.81	16879	3506.96	24557.7	3556.1	10196.6
3556.25	-9.1642	3503.12	4924.11	3551.2	16931	3507.16	24641.5	3556.3	10287.9
3556.45	102.036	3503.22	4716.3	3551.59	16845.6	3507.35	24702.8	3556.49	10359.6
3556.64	139.436	3503.32	5078.91	3551.98	16881.4	3507.55	24752.3	3556.69	10389.9
3556.84	-12.5642	3503.42	5042.71	3552.38	16875.4	3507.74	24796.7	3556.88	10396.2
3557.03	-92.764	3503.51	5006.91	3552.77	16958.4	3507.94	24841.7	3557.08	10375.9
3557.23	17.2358	3503.61	4979.51	3553.16	16700.6	3508.14	24883.6	3557.27	10312.6
3557.42	-138.964	3503.71	4839.11	3553.55	17102.8	3508.33	24922	3557.47	10215.9
3557.62	-178.564	3503.81	4947.71	3553.94	16874	3508.53	24956.9	3557.67	10162.9
3557.82	108.436	3503.91	4920.11	3554.33	16798.6	3508.72	24984.7	3557.86	10170.6
3558.01	-76.764	3504	4978.71	3554.72	16709.8	3508.92	25020.9	3558.06	10206.6
3558.21	10.0358	3504.1	5053.71	3555.11	16820.2	3509.11	25062.6	3558.25	10210.9
3558.4	17.2358	3504.2	5010.31	3555.5	16817.4	3509.31	25116.4	3558.45	10189.9
3558.6	-272.16	3504.3	5031.11	3555.89	16954.4	3509.5	25189.4	3558.64	10149.2
3558.79	-259.36	3504.39	5235.9	3556.28	16720.2	3509.7	25288.1	3558.84	10107.9
3558.99	-117.564	3504.49	5074.51	3556.68	16571.4	3509.9	25396.1	3559.03	10106.2
3559.18	-175.164	3504.59	5085.51	3557.07	16566	3510.09	25529.9	3559.23	10163.6
3559.38	-198.364	3504.69	4998.91	3557.46	16862.6	3510.29	25695.4	3559.43	10228.2
3559.57	37.436	3504.78	4809.31	3557.85	16760.8	3510.48	25893	3559.62	10257.9
3559.77	79.636	3504.88	4857.71	3558.24	16476.4	3510.68	26127.6	3559.82	10230.6
3559.97	-40.164	3504.98	4960.11	3558.63	16511.2	3510.87	26376	3560.01	10179.6
3560.16	-234.16	3505.08	5254.1	3559.02	16820.8	3511.07	26638	3560.21	10108.6
3560.36	-240.96	3505.18	5145.71	3559.41	16699.4	3511.26	26889.9	3560.4	10051.2
3560.55	20.836	3505.27	4855.31	3559.8	16605.4	3511.46	27116.2	3560.6	10037.2
3560.75	2.6358	3505.37	5036.11	3560.19	16750	3511.65	27300.1	3560.79	10081.6
3560.94	-263.56	3505.47	5036.51	3560.58	16597	3511.85	27419.8	3560.99	10164.9
3561.14	-170.564	3505.57	5099.91	3560.98	16764.8	3512.05	27451.3	3561.18	10220.9
3561.33	122.436	3505.66	5128.91	3561.37	16770	3512.24	27395.6	3561.38	10213.6
3561.53	-47.564	3505.76	5020.31	3561.76	16819.6	3512.44	27241.2	3561.58	10147.6
3561.72	-118.164	3505.86	5050.11	3562.15	16622.6	3512.63	27003	3561.77	10077.6
3561.92	-192.364	3505.96	5058.51	3562.54	16824.2	3512.83	26685.4	3561.97	10044.9
3562.12	247.64	3506.06	5059.51	3562.93	16707.6	3513.02	26298.7	3562.16	10036.9
3562.31	123.036	3506.15	4929.71	3563.32	16838.2	3513.22	25872	3562.36	10018.9
3562.51	-125.564	3506.25	4844.11	3563.71	16586.6	3513.41	25431.9	3562.55	9971.89
3562.7	-215.16	3506.35	4907.71	3564.1	16688	3513.61	25015.4	3562.75	9910.89
3562.9	-130.564	3506.45	4995.11	3564.49	16811.4	3513.81	24656.2	3562.94	9859.89
3563.09	-252.36	3506.54	5146.71	3564.88	16671	3514	24373	3563.14	9843.22
3563.29	-57.964	3506.64	4983.51	3565.28	16744.4	3514.2	24185.1	3563.34	9867.89
3563.48	-4.7642	3506.74	4980.91	3565.67	16688.4	3514.39	24112.9	3563.53	9912.89
3563.68	-45.764	3506.84	5100.51	3566.06	16739.4	3514.59	24154.7	3563.73	9923.89
3563.87	-14.5642	3506.94	5119.31	3566.45	16828.2	3514.78	24302.3	3563.92	9902.22
3564.07	-104.964	3507.03	5203.3	3566.84	16629.8	3514.98	24526.9	3564.12	9876.22
3564.27	-350.76	3507.13	5032.31	3567.23	16524.4	3515.17	24798.9	3564.31	9853.56
3564.46	-169.164	3507.23	4968.71	3567.62	16733.2	3515.37	25083.3	3564.51	9851.56
3564.66	-242.36	3507.33	4988.11	3568.01	16589.4	3515.57	25352	3564.7	9868.22
3564.85	-180.364	3507.42	5158.51	3568.4	16662	3515.76	25575.4	3564.9	9919.22
3565.05	-174.364	3507.52	4848.11	3568.79	16704	3515.96	25719.5	3565.09	9964.56
3565.24	-128.564	3507.62	4719.7	3569.18	16700.4	3516.15	25770.9	3565.29	9983.56
3565.44	-66.764	3507.72	5144.71	3569.58	16735	3516.35	25711.2	3565.49	9982.89
3565.63	-279.36	3507.82	4971.71	3569.97	16783.2	3516.54	25548.7	3565.68	9962.22
3565.83	-352.56	3507.91	4649.7	3570.36	16762.4	3516.74	25289.6	3565.88	9909.56
3566.02	-102.164	3508.01	4814.91	3570.75	16518.2	3516.93	24948.4	3566.07	9831.22
3566.22	-128.164	3508.11	5065.51	3571.14	16469.4	3517.13	24573.7	3566.27	9760.56
3566.42	64.036	3508.21	5074.11	3571.53	16657.8	3517.32	24190.7	3566.46	9760.89
3566.61	-40.564	3508.3	4797.7	3571.92	16699.8	3517.52	23815.3	3566.66	9818.22
3566.81	-13.7642	3508.4	5169.71	3572.31	16919.2	3517.72	23475.1	3566.85	9899.56
3567	16.0358	3508.5	5164.31	3572.7	16667	3517.91	23189.6	3567.05	9905.89
3567.2	124.236	3508.6	5232.3	3573.09	16355.6	3518.11	22979.6	3567.25	9846.22
3567.39	135.836	3508.7	5103.31	3573.48	16834.2	3518.3	22842.8	3567.44	9747.56
3567.59	38.236	3508.79	4711.7	3573.88	16894.8	3518.5	22786.1	3567.64	9675.56
3567.78	-25.364	3508.89	4985.51	3574.27	16606	3518.69	22802.6	3567.83	9629.56
3567.98	-121.964	3508.99	4993.11	3574.66	16655.8	3518.89	22885.7	3568.03	9629.22
3568.17	1.83574	3509.09	5272.9	3575.05	16787.8	3519.08	23015.3	3568.22	9705.22
3568.37	42.836	3509.18	5193.31	3575.44	16926.4	3519.28	23185.3	3568.42	9828.22
3568.57	150.236	3509.28	4988.71	3575.83	16915.4	3519.48	23381.2	3568.61	9932.22
3568.76	228.64	3509.38	5018.91	3576.22	16714.2	3519.67	23582.7	3568.81	9973.56
3568.96	-239.76	3509.48	4994.31	3576.61	16817.4	3519.87	23775.4	3569	9976.56
3569.15	-283.16	3509.57	5202.7	3577	16744.6	3520.06	23961.4	3569.2	9972.22
3569.35	-123.764	3509.67	4920.51	3577.39	16859.6	3520.26	24125.6	3569.4	9971.22
3569.54	35.436	3509.77	4815.91	3577.78	16620	3520.45	24275.7	3569.59	9961.22
3569.74	167.436	3509.87	5105.11	3578.18	16746.4	3520.65	24420	3569.79	9949.22
3569.93	28.236	3509.97	4895.31	3578.57	16589.6	3520.84	24535	3569.98	9925.56
3570.13	111.236	3510.06	4974.51	3578.96	16817.4	3521.04	24629	3570.18	9903.89
		3510.16	4876.31	3579.35	17018.6	3521.23	24711.3	3570.37	9914.56
		3510.26	5021.11	3579.74	17070.2	3521.43	24778.5	3570.57	9952.22
		3510.36	4870.51	3580.13	16721.8	3521.63	24833	3570.76	10010.2
		3510.45	5084.31	3580.52	16831.8	3521.82	24882.9	3570.96	10045.6
		3510.55	5033.31	3580.91	16785.8	3522.02	24919.7	3571.16	10041.9
		3510.65	4916.91	3581.3	16928.8	3522.21	24947.3	3571.35	10004.6
		3510.75	4738.9	3581.69	16785.4	3522.41	24967.8	3571.55	9958.89
		3510.85	4641.3	3582.08	16828	3522.6	24993.5	3571.74	9947.56
		3510.94	4862.71	3582.48	16694	3522.8	25025.4	3571.94	9953.89
		3511.04	4930.91	3582.87	16858.4	3522.99	25066	3572.13	9957.22
		3511.14	4946.71	3583.26	16827.2	3523.19	25113.6	3572.33	9949.22
		3511.24	5040.71	3583.65	16987.4	3523.39	25179.2	3572.52	9931.89
		3511.33	4991.11	3584.04	16866.2	3523.58	25255.1	3572.72	9880.56
		3511.43	4880.71	3584.43	16771.8	3523.78	25349.8	3572.91	9808.56
		3511.53	4885.51	3584.82	16864.4	3523.97	25474.6	3573.11	9735.22
		3511.63	5041.51	3585.21	16825.8	3524.17	25624.6	3573.31	9693.89
		3511.73	5029.71	3585.6	16826.2	3524.36	25800.3	3573.5	9675.89
		3511.82	4922.91	3585.99	16618.4	3524.56	25997.6	3573.7	9689.22
		3511.92	4629.5	3586.38	16655.2	3524.75	26218.5	3573.89	9726.89
		3512.02	4954.51	3586.78	16879.2	3524.95	26451.5
		3512.12	5175.91	3587.17	16825.4	3525.14	26676.7
		3512.21	5141.71	3587.56	16836.2	3525.34	26883.5
		3512.31	5056.91	3587.95	16849.6	3525.54	27053.2
		3512.41	4883.91	3588.34	17092.4	3525.73	27167.1
		3512.51	4869.31	3588.73	16736.2	3525.93	27205.8
		3512.61	4817.31	3589.12	16558.2	3526.12	27155.9
		3512.7	5108.51	3589.51	16669.2	3526.32	27014.6
		3512.8	4889.91	3589.9	16558.4	3526.51	26779.5
		3512.9	4919.31	3590.29	16665.8	3526.71	26445.5
		3513	4842.11	3590.68	16661	3526.9	26032.7
		3513.09	5039.51	3591.08	16564.2	3527.1	25567.4
		3513.19	5021.91	3591.47	16719.4	3527.3	25072.8
		3513.29	5099.51	3591.86	16890.8	3527.49	24576.3
		3513.39	5007.11	3592.25	16964.8	3527.69	24105.6
		3513.48	4993.51	3592.64	16828.4	3527.88	23683.8
		3513.58	5150.91	3593.03	17046	3528.08	23326.2
		3513.68	5041.11	3593.42	16846.8	3528.27	23048.8
		3513.78	5040.31	3593.81	16929	3528.47	22862.1
		3513.88	5091.91	3594.2	16933.8	3528.66	22771
		3513.97	5288.5	3594.59	16846.6	3528.86	22760.7
		3514.07	5103.51	3594.98	17069.6	3529.05	22829.4
		3514.17	5037.11	3595.38	16836.2	3529.25	22964
		3514.27	5122.51	3595.77	16801	3529.45	23133
		3514.36	4994.91	3596.16	16873	3529.64	23330.8
		3514.46	4802.51	3596.55	16673	3529.84	23541.8
		3514.56	4971.91	3596.94	16705.6	3530.03	23747.9
		3514.66	4944.91	3597.33	16881	3530.23	23943.7
		3514.76	4883.51	3597.72	16784.6	3530.42	24112.9
		3514.85	5096.31	3598.11	16972.6	3530.62	24256.6
		3514.95	4870.71	3598.5	17084.2	3530.81	24374.8
		3515.05	4972.91	3598.89	16699	3531.01	24471.1
		3515.15	5037.51	3599.28	16617.4	3531.21	24553.7
		3515.24	4935.91	3599.68	16736.4	3531.4	24618.4
		3515.34	5175.51	3600.07	16836.4	3531.6	24662.9
		3515.44	5112.71	3600.46	16983.2	3531.79	24700.4
		3515.54	5085.31	3600.85	16899.4	3531.99	24743.3
		3515.64	5086.51	3601.24	16733.8	3532.18	24779.8
		3515.73	4970.31	3601.63	16858.6	3532.38	24809.9
		3515.83	4833.31	3602.02	16873	3532.57	24839.7
		3515.93	4601.3	3602.41	16654.2	3532.77	24862.9
		3516.03	4670.1	3602.8	16491.8	3532.96	24886
		3516.12	4959.11	3603.19	16947.4	3533.16	24902.7
		3516.22	5009.31	3603.58	16869	3533.36	24903.2
		3516.32	4900.71	3603.98	16853.2	3533.55	24898.6
		3516.42	4902.31	3604.37	16786	3533.75	24899.2
		3516.52	5043.91	3604.76	16814.8	3533.94	24893.8
		3516.61	5028.71	3605.15	16655.2	3534.14	24881.9
		3516.71	5129.71	3605.54	16777.4	3534.33	24882.8
		3516.81	5145.51	3605.93	16906.8	3534.53	24883.9
		3516.91	5084.31	3606.32	17118.8	3534.72	24886.5
		3517	4926.11	3606.71	16989	3534.92	24886.1
		3517.1	4998.51	3607.1	16956	3535.12	24876.6
		3517.2	5027.11	3607.49	16958	3535.31	24870.8
		3517.3	5026.71	3607.88	16941	3535.51	24870.8
		3517.39	4787.7	3608.28	17000.2	3535.7	24870.5
		3517.49	4937.51	3608.67	16781.2	3535.9	24867.4
		3517.59	5166.11	3609.06	16621.4	3536.09	24867
		3517.69	5031.51	3609.45	16550.6	3536.29	24871.7
		3517.79	4994.91	3609.84	16803.2	3536.48	24883
		3517.88	4634.1	3610.23	16800.4	3536.68	24896
		3517.98	4752.3	3610.62	16820.6	3536.87	24903.5
		3518.08	5027.31	3611.01	16743.6	3537.07	24911.5
		3518.18	4923.91	3611.4	16893.4	3537.27	24923
		3518.27	4802.11	3611.79	17039.2	3537.46	24941.2
		3518.37	4765.7	3612.18	16633.4	3537.66	24955.8
		3518.47	4827.51	3612.58	16750.8	3537.85	24955.3
		3518.57	4800.91	3612.97	17103.8	3538.05	24956.6
		3518.67	4733.1	3613.36	16697.4	3538.24	24959
		3518.76	4728.3	3613.75	16611.8	3538.44	24962.7
		3518.86	4965.31	3614.14	16793.4	3538.63	24964.7
		3518.96	5138.91	3614.53	16777.8	3538.83	24960.4
		3519.06	5120.31	3614.92	16809.2	3539.03	24954.6
		3519.15	4984.11	3615.31	17047	3539.22	24951.3
		3519.25	4822.51	3615.7	16911.8	3539.42	24960.7
		3519.35	4694.1	3616.09	16623	3539.61	24965.3
		3519.45	5283.1	3616.48	16805.6	3539.81	24956.8
		3519.55	4927.11	3616.88	16700.2	3540	24950.5
		3519.64	4882.91	3617.27	16886.6	3540.2	24944.5
		3519.74	4981.11	3617.66	17093.8	3540.39	24941
		3519.84	5266.3	3618.05	17079.6	3540.59	24943.3
		3519.94	5178.91	3618.44	17278.4	3540.78	24937.4
		3520.03	4991.31	3618.83	17020.8	3540.98	24933.2
		3520.13	4819.11	3619.22	17156.2	3541.18	24931.8
		3520.23	4863.31	3619.61	17027	3541.37	24932.9
		3520.33	5150.71	3620	16975	3541.57	24942.1
		3520.43	4907.51	3620.39	17017.8	3541.76	24944
		3520.52	4851.91	3620.78	16905.2	3541.96	24949.7
		3520.62	5062.91	3621.18	16736.4	3542.15	24965.1
		3520.72	5000.11	3621.57	16912.8	3542.35	24968.3
		3520.82	5000.51	3621.96	17025.2	3542.54	24973.6
		3520.91	4988.51	3622.35	16744.8	3542.74	24975.1
		3521.01	4946.91	3622.74	16866	3542.94	24969.7
		3521.11	5059.31	3623.13	16991.4	3543.13	24964.4
		3521.21	4705.9	3623.52	17179.4	3543.33	24957.2
		3521.3	4909.91	3623.91	17104.6	3543.52	24957.1
		3521.4	5086.51	3624.3	17044.2	3543.72	24959.8
		3521.5	4930.31	3624.69	17173.6	3543.91	24964.9
		3521.6	5124.91	3625.08	17008.4	3544.11	24966.7
		3521.7	5274.3	3625.48	17024.4	3544.3	24965.9
		3521.79	5520.3	3625.87	16697.2	3544.5	24956
		3521.89	5183.31	3626.26	17019.8	3544.7	24948.7
		3521.99	5099.11	3626.65	17078.4	3544.89	24953.7
		3522.09	4858.91	3627.04	16961	3545.09	24957.8
		3522.18	4898.71	3627.43	17249.6	3545.28	24955.6
		3522.28	4833.71	3627.82	17340	3545.48	24947.1
		3522.38	4927.91	3628.21	17108	3545.67	24937.4
		3522.48	5140.31	3628.6	17046.6	3545.87	24930.5
		3522.58	5018.11	3628.99	16996.6	3546.06	24934.8
		3522.67	5087.31	3629.38	17162	3546.26	24939.6
		3522.77	4962.71	3629.78	17059.4	3546.45	24944.2
		3522.87	5250.5	3630.17	16774	3546.65	24948.3
		3522.97	5142.51	3630.56	16913.6	3546.85	24946.1
		3523.06	5078.11	3630.95	16994.4	3547.04	24946.5
		3523.16	5288.9	3631.34	17032.2	3547.24	24951.3
		3523.26	5083.91	3631.73	17055.2	3547.43	24951.1
		3523.36	5079.11	3632.12	16874.8	3547.63	24945.5
		3523.46	4947.91	3632.51	17219.4	3547.82	24949
		3523.55	5027.91	3632.9	17099.4	3548.02	24953
		3523.65	5099.11	3633.29	17068.8	3548.21	24951.5
		3523.75	4948.91	3633.68	16964	3548.41	24942.9
		3523.85	5073.91	3634.08	17018.8	3548.61	24938.8
		3523.94	5182.91	3634.47	16917.2	3548.8	24943.3
		3524.04	5102.31	3634.86	17025.4	3549	24958.3
		3524.14	4885.91	3635.25	17040.4	3549.19	24968
		3524.24	5011.51	3635.64	16890	3549.39	24976.2
		3524.34	4934.71	3636.03	16992.6	3549.58	24981.6
		3524.43	4988.51	3636.42	16970.8	3549.78	24984.9
		3524.53	4961.51	3636.81	16951	3549.97	24978
		3524.63	5001.51	3637.2	17052.6	3550.17	24975.6
		3524.73	4811.11	3637.59	17211.2	3550.36	24980.5
		3524.82	4799.9	3637.98	17198.2	3550.56	24978.6
		3524.92	4893.31	3638.38	17116.8	3550.76	24969.9
		3525.02	4808.31	3638.77	16795.8	3550.95	24957.8
		3525.12	5135.11	3639.16	16926	3551.15	24955.3
		3525.22	5244.7	3639.55	16727.8	3551.34	24956.3
		3525.31	5061.91	3639.94	16785	3551.54	24956
		3525.41	4851.51	3640.33	16996.2	3551.73	24955.3
		3525.51	5053.51	3640.72	16842	3551.93	24952.1
		3525.61	5053.11	3641.11	16726.6	3552.12	24957.2
		3525.7	5060.31	3641.5	16878.4	3552.32	24969
		3525.8	5163.31	3641.89	17008.6	3552.52	24972.3
		3525.9	4987.31	3642.28	16805.4	3552.71	24970.9
		3526	5046.71	3642.68	16807	3552.91	24980.8
		3526.09	5119.11	3643.07	16974.8	3553.1	24985.8
		3526.19	5044.91	3643.46	16807	3553.3	24980
		3526.29	5064.91	3643.85	16808	3553.49	24974.9
		3526.39	5097.51	3644.24	16873.8	3553.69	24975.5
		3526.49	5023.71	3644.63	16935.4	3553.88	24978.4
		3526.58	4975.51	3645.02	16904.8	3554.08	24980
		3526.68	4879.71	3645.41	16872.6	3554.27	24977.5
		3526.78	4800.91	3645.8	16918.8	3554.47	24976.2
		3526.88	4911.31	3646.19	16951.8	3554.67	24979.4
		3526.97	4818.51	3646.58	16932	3554.86	24975.8
		3527.07	4978.51	3646.98	17027.8	3555.06	24971.9
		3527.17	4937.91	3647.37	16814.8	3555.25	24965.2
		3527.27	5104.91	3647.76	16578.6	3555.45	24955.2
		3527.37	4952.11	3648.15	16894.6	3555.64	24954.9
		3527.46	4963.71	3648.54	17085.6	3555.84	24960.3
		3527.56	4965.91	3648.93	17020	3556.03	24961.5
		3527.66	5088.11	3649.32	16884.4	3556.23	24967.7
		3527.76	4982.91	3649.71	16763.8	3556.43	24972.3
		3527.85	5132.51	3650.1	16806.6	3556.62	24967.9
		3527.95	5333.7	3650.49	16638.4	3556.82	24950.5
		3528.05	5339.3	3650.88	16547.2	3557.01	24941.6
		3528.15	5145.31	3651.28	16702.6	3557.21	24938.8
		3528.25	5025.31	3651.67	16761	3557.4	24947.2
		3528.34	4960.51	3652.06	16927.2	3557.6	24957.4
		3528.44	4935.51	3652.45	16668.6	3557.79	24964.9
		3528.54	5050.31	3652.84	16609.6	3557.99	24970.6
		3528.64	5123.71	3653.23	16399	3558.18	24970.6
		3528.73	5086.71	3653.62	16551.6	3558.38	24973.4
		3528.83	5197.51	3654.01	16623.2	3558.58	24978.5
		3528.93	5295.7	3654.4	16461	3558.77	24984.3
		3529.03	5166.51	3654.79	16841	3558.97	24984.2
		3529.13	5125.31	3655.18	16645.6	3559.16	24983.8
		3529.22	4969.91	3655.58	16873.4	3559.36	24993.2
		3529.32	5084.71	3655.97	16666.8	3559.55	24996.3
		3529.42	5072.51	3656.36	16565.4	3559.75	24989.2
		3529.52	5020.71	3656.75	16560.2	3559.94	24987.7
		3529.61	5099.91	3657.14	16477.8	3560.14	24988.1
		3529.71	5102.11	3657.53	16358.4	3560.34	24983.3
		3529.81	5055.31	3657.92	16402.4	3560.53	24979.6
		3529.91	4933.91	3658.31	16573.4	3560.73	24982.3
		3530	5054.31	3658.7	16829.2	3560.92	24977.9
		3530.1	5144.71	3659.09	16678.4	3561.12	24968.2
		3530.2	5125.91	3659.49	16535.4	3561.31	24959.8
		3530.3	4894.51	3659.88	16532.2	3561.51	24951.3
		3530.4	4985.11	3660.27	16543.8	3561.7	24939
		3530.49	4876.31	3660.66	16343	3561.9	24938.3
		3530.59	4742.1	3661.05	16513.2	3562.09	24944.5
		3530.69	4933.91	3661.44	16558.6	3562.29	24942.4
		3530.79	4892.91	3661.83	16529.2	3562.49	24945.5
		3530.88	5057.91	3662.22	16685.2	3562.68	24957
		3530.98	5099.51	3662.61	16778.8	3562.88	24969.6
		3531.08	5078.91	3663	16775	3563.07	24973.2
		3531.18	5118.71	3663.39	16667	3563.27	24971.7
		3531.28	4988.31	3663.78	16741.8	3563.46	24964.6
		3531.37	5158.31	3664.18	16805	3563.66	24958.2
		3531.47	4992.91	3664.57	16761.8	3563.85	24956.6
		3531.57	4845.71	3664.96	16600.2	3564.05	24961.6
		3531.67	5000.51	3665.35	16633.2	3564.25	24967.3
		3531.76	5213.7	3665.74	16641	3564.44	24967.8
		3531.86	5154.71	3666.13	16583	3564.64	24972
		3531.96	4977.31	3666.52	16397	3564.83	24970.7
		3532.06	4880.71	3666.91	16700	3565.03	24960.6
		3532.16	4832.31	3667.3	16691.8	3565.22	24954
		3532.25	5114.51	3667.69	16526.6	3565.42	24955.6
		3532.35	4891.71	3668.09	16713	3565.61	24963.9
		3532.45	4676.9	3668.48	16671.6	3565.81	24968.4
		3532.55	4880.91	3668.87	16914	3566	24964.4
		3532.64	5016.91	3669.26	16742.6	3566.2	24968.6
		3532.74	5227.9	3669.65	16601.2	3566.4	24980.8
		3532.84	5071.71	3670.04	16508.6	3566.59	24990.4
		3532.94	4847.11	3670.43	16441.2	3566.79	24993.3
		3533.04	4855.51	3670.82	16342	3566.98	24993.6
		3533.13	5055.31	3671.21	16742.2	3567.18	24987.4
		3533.23	4875.91	3671.6	16795.8	3567.37	24984.2
		3533.33	4718.1	3671.99	16897.2	3567.57	24984.6
		3533.43	5019.91	3672.39	16886.4	3567.76	24982.5
		3533.52	5098.11	3672.78	16840	3567.96	24976
		3533.62	5203.7	3673.17	16555.6	3568.16	24972.2
		3533.72	5051.71	3673.56	16607	3568.35	24967.1
		3533.82	4863.11	3673.95	16896.8	3568.55	24959.9
		3533.91	4865.51	3674.34	16956.6	3568.74	24951.8
		3534.01	4723.7	3674.73	16911	3568.94	24942.8
		3534.11	4702.9	3675.12	16866	3569.13	24939.7
		3534.21	4947.91	3675.51	16825.6	3569.33	24938.8
		3534.31	5015.91	3675.9	16720.2	3569.52	24945
		3534.4	4922.31	3676.29	16804.2	3569.72	24952.1
		3534.5	4868.11	3676.69	16766.8	3569.91	24955.1
		3534.6	4854.11	3677.08	16836.8	3570.11	24951.8
		3534.7	4877.11	3677.47	16784.6	3570.31	24947.1
		3534.79	4975.31	3677.86	16468.6	3570.5	24942.1
		3534.89	5234.1	3678.25	16627.4	3570.7	24946.2
		3534.99	5176.31	3678.64	16589.4	3570.89	24953.5
		3535.09	5090.91	3679.03	16779	3571.09	24951.3
		3535.19	4871.11	3679.42	16537.6	3571.28	24952.8
		3535.28	4901.11	3679.81	16695.2	3571.48	24958.2
		3535.38	5071.31	3680.2	16887.4	3571.67	24971.2
		3535.48	4859.91	3680.59	16845.6	3571.87	24976.1
		3535.58	5038.11	3680.99	16702.2	3572.07	24975
		3535.67	5022.11	3681.38	16718.8	3572.26	24970.3
		3535.77	4944.91	3681.77	16922.6	3572.46	24965.7
		3535.87	4841.91	3682.16	16859.4	3572.65	24962.8
		3535.97	4789.3	3682.55	16560	3572.85	24958.6
		3536.07	4961.91	3682.94	16840.2	3573.04	24962.5
		3536.16	5020.11	3683.33	16749.4	3573.24	24963.7
		3536.26	5121.71	3683.72	16851.2	3573.43	24962.4
		3536.36	4868.31	3684.11	16877.8	3573.63	24969.8
		3536.46	4859.11	3684.5	16576.6	3573.82	24973.3
		3536.55	4927.31	3684.89	16646	3574.02	24977.8
		3536.65	4782.9	3685.29	16615.4	3574.22	24977.8
		3536.75	4919.91	3685.68	16754.2	3574.41	24985.1
		3536.85	4884.51	3686.07	16768.2	3574.61	24979.2
		3536.95	4981.91	3686.46	17068.8	3574.8	24972.1
		3537.04	5050.71	3686.85	16911.4	3575	24961.5
		3537.14	5018.91	3687.24	16882.8	3575.19	24958
		3537.24	5012.11	3687.63	16847	3575.39	24949.9
		3537.34	4845.51	3688.02	16774.2	3575.58	24933.9
		3537.43	5036.51	3688.41	16909.4	3575.78	24925.2
		3537.53	4772.5	3688.8	16985.6	3575.98	24931
		3537.63	5063.51	3689.19	16960.6	3576.17	24940.9
		3537.73	4993.11	3689.59	16834	3576.37	24948.4
		3537.82	5408.3	3689.98	17112.6	3576.56	24951.8
		3537.92	5138.71	3690.37	16934.2	3576.76	24946.9
		3538.02	4995.91	3690.76	16689.6	3576.95	24942
		3538.12	5217.9	3691.15	16885.4	3577.15	24935.6
		3538.22	5081.91	3691.54	16777.8	3577.34	24928.7
		3538.31	5150.51	3691.93	16978.4	3577.54	24927.6
		3538.41	5020.51	3692.32	17031.6	3577.74	24932.3
		3538.51	5370.3	3692.71	16812.8	3577.93	24936.7
		3538.61	5194.51	3693.1	16621.6	3578.13	24935.6
		3538.7	4846.11	3693.49	16875	3578.32	24927.7
		3538.8	5061.71	3693.89	16988.2	3578.52	24921.1
		3538.9	5057.71	3694.28	16798.4	3578.71	24924.8
		3539	4870.71	3694.67	16871.2	3578.91	24934.7
		3539.1	4998.31	3695.06	16646.6	3579.1	24948.1
		3539.19	5150.51	3695.45	16661.6	3579.3	24950.1
		3539.29	4958.11	3695.84	17056.2	3579.49	24943.3
		3539.39	4652.3	3696.23	16919.4	3579.69	24941.2
		3539.49	4747.3	3696.62	16830.8	3579.89	24947.5
		3539.58	4818.11	3697.01	16954.2	3580.08	24953.4
		3539.68	4993.91	3697.4	16861	3580.28	24954.1
		3539.78	5157.51	3697.79	16569.2	3580.47	24948
		3539.88	5160.31	3698.19	16966.6	3580.67	24948.1
		3539.98	5152.51	3698.58	17137.8	3580.86	24951.1
		3540.07	5121.11	3698.97	16783.8	3581.06	24954.3
		3540.17	5058.71	3699.36	16884	3581.25	24953.4
		3540.27	5180.51	3699.75	17062.4	3581.45	24948.9
		3540.37	5064.51	3700.14	16951.4	3581.65	24947.2
		3540.46	4921.51	3700.53	16685.2	3581.84	24952.7
		3540.56	4818.51	3700.92	16645.8	3582.04	24955.5
		3540.66	4896.91	3701.31	16678.6	3582.23	24955.4
		3540.76	4786.5	3701.7	16927	3582.43	24960.6
		3540.86	5075.91	3702.09	17026	3582.62	24964.8
		3540.95	4985.91	3702.49	16957.6	3582.82	24960.3
		3541.05	5030.11	3702.88	16853.8	3583.01	24957.4
		3541.15	5058.71	3703.27	16851.4	3583.21	24951.4
		3541.25	4875.31	3703.66	16709.6	3583.4	24947.2
		3541.34	4899.31	3704.05	16733.2	3583.6	24946.5
		3541.44	4801.91	3704.44	16729.6	3583.8	24942.7
		3541.54	4978.51	3704.83	16624.2	3583.99	24948.3
		3541.64	5074.71	3705.22	16763.4	3584.19	24953.2
		3541.74	5172.31	3705.61	17137	3584.38	24957
		3541.83	5090.71	3706	16934.8	3584.58	24952.7
		3541.93	4945.31	3706.39	16683.2	3584.77	24951.2
		3542.03	4975.11	3706.79	16697.8	3584.97	24953.9
		3542.13	5165.71	3707.18	16846.8	3585.16	24952.8
		3542.22	5080.71	3707.57	16874.4	3585.36	24939.5
		3542.32	4978.71	3707.96	16757.4	3585.56	24927.9
		3542.42	4925.11	3708.35	16995.2	3585.75	24927
		3542.52	4993.31	3708.74	16846.6	3585.95	24928.2
		3542.61	5103.11	3709.13	16786.4	3586.14	24931.6
		3542.71	4921.91	3709.52	16965.6	3586.34	24935.4
		3542.81	4943.11	3709.91	16954.2	3586.53	24938.9
		3542.91	4947.11	3710.3	16967.8	3586.73	24941
		3543.01	5044.91	3710.69	16809.8	3586.92	24946.6
		3543.1	5171.91	3711.09	16934	3587.12	24953.8
		3543.2	5002.91	3711.48	17138.4	3587.31	24957.2
		3543.3	5026.91	3711.87	17007	3587.51	24953.2
		3543.4	4771.7	3712.26	16690.8	3587.71	24941.2
		3543.49	5082.31	3712.65	16740.4	3587.9	24939.4
		3543.59	5172.51	3713.04	16708.2	3588.1	24945.5
		3543.69	5155.11	3713.43	16855.4	3588.29	24947.4
		3543.79	5379.7	3713.82	--	3588.49	24954.8
		3543.89	4917.51	3714.21	--	3588.68	24965.9
		3543.98	4807.71	3714.6	--	3588.88	24968.6
		3544.08	4987.51	3714.99	--	3589.07	24962.2
		3544.18	4827.11	3715.39	--	3589.27	24947.5
		3544.28	4809.71	3715.78	--	3589.47	24939.1
		3544.37	4535.7	3716.17	--	3589.66	24936.7
		3544.47	5053.91	3716.56	--	3589.86	24933.3
		3544.57	4998.31	3716.95	--	3590.05	24936.4
		3544.67	4873.71	3717.34	--	3590.25	24943.2
		3544.77	5152.91	3717.73	--	3590.44	24945.6
		3544.86	5115.11	3718.12	--	3590.64	24945.2
		3544.96	5168.51	3718.51	--	3590.83	24946.1
		3545.06	4935.91	3718.9	--	3591.03	24939.4
		3545.16	5019.51	3719.29	--	3591.22	24941.3
		3545.25	4870.71	3719.69	--	3591.42	24947.6
		3545.35	4885.51	3720.08	--	3591.62	24954.8
		3545.45	4952.31	3720.47	--	3591.81	24958.9
		3545.55	5352.3	3720.86	--	3592.01	24954.6
		3545.65	5032.31	3721.25	--	3592.2	24952.4
		3545.74	5192.11	3721.64	--	3592.4	24952.2
		3545.84	5155.31	3722.03	--	3592.59	24952.7
		3545.94	4955.91	3722.42	--	3592.79	24941.1
		3546.04	4948.11	3722.81	--	3592.98	24937.1
		3546.13	5159.91	3723.2	--	3593.18	24945.1
		3546.23	5019.51	3723.59	--	3593.38	24955.3
		3546.33	5132.11	3723.99	--	3593.57	24965.2
		3546.43	4674.5	3724.38	--	3593.77	24973
		3546.52	4943.11	3724.77	--	3593.96	24975.8
		3546.62	4982.31	3725.16	--	3594.16	24980.5
		3546.72	5060.71	3725.55	--	3594.35	24985.7
		3546.82	5009.31	3725.94	--	3594.55	24984.7
		3546.92	4980.91	3726.33	--	3594.74	24983.7
		3547.01	4976.71	3726.72	--	3594.94	24982
		3547.11	5013.31	3727.11	--	3595.13	24974.8
		3547.21	5106.31	3727.5	--	3595.33	24967.7
		3547.31	4915.51	3727.89	--	3595.53	24964.6
		3547.4	4844.51	3728.29	--	3595.72	24963.6
		3547.5	4996.11	3728.68	--	3595.92	24963.7
		3547.6	4935.11	3729.07	--	3596.11	24960.4
		3547.7	4955.71	3729.46	--	3596.31	24960.2
		3547.8	4890.91	3729.85	--	3596.5	24964.8
		3547.89	5100.31	3730.24	--	3596.7	24966
		3547.99	4852.91	3730.63	--	3596.89	24965.1
		3548.09	4817.31	3731.02	--	3597.09	24962.1
		3548.19	4914.71	3731.41	--	3597.29	24955
		3548.28	5209.5	3731.8	--	3597.48	24950.9
		3548.38	5152.51	3732.19	--	3597.68	24944.9
		3548.48	5081.11	3732.59	--	3597.87	24940.1
		3548.58	5252.9	3732.98	--	3598.07	24936.4
		3548.68	5087.91	3733.37	--	3598.26	24933
		3548.77	5110.91	3733.76	--	3598.46	24932
		3548.87	4935.31	3734.15	--	3598.65	24937.1
		3548.97	4974.31	3734.54	--	3598.85	24941.5
		3549.07	4873.11	3734.93	--	3599.05	24941.8
		3549.16	5092.71	3735.32	--	3599.24	24942.4
		3549.26	4931.91	3735.71	--	3599.44	24945.6
		3549.36	4937.51	3736.1	--	3599.63	24944.9
		3549.46	5050.71	3736.49	--	3599.83	24942
		3549.56	5233.3	3736.89	--	3600.02	24946.6
		3549.65	5123.71	3737.28	--	3600.22	24949.9
		3549.75	4906.91	3737.67	--	3600.41	24952.8
		3549.85	4836.31	3738.06	--	3600.61	24956
		3549.95	5201.9	3738.45	--	3600.8	24963.1
		3550.04	5260.5	3738.84	--	3601	24973.2
		3550.14	4987.51
		3550.24	4925.11
		3550.34	5070.71
		3550.43	4844.31
		3550.53	4937.51
		3550.63	5152.71
		3550.73	4811.71
		3550.83	5008.11
		3550.92	5015.51
		3551.02	5108.11
		3551.12	5087.31
		3551.22	4933.31
		3551.31	5197.71
		3551.41	5199.71
		3551.51	5143.91
		3551.61	5201.7
		3551.71	5157.71
		3551.8	4964.91
		3551.9	5109.11
		3552	5117.11
		3552.1	4875.91
		3552.19	4951.51
		3552.29	5222.3
		3552.39	5103.51
		3552.49	4885.71
		3552.59	4719.7
		3552.68	4789.9
		3552.78	5215.1
		3552.88	5178.31
		3552.98	5101.31
		3553.07	5088.91
		3553.17	5023.51
		3553.27	4995.31
		3553.37	4999.91
		3553.47	5019.91
		3553.56	4981.51
		3553.66	5193.91
		3553.76	5041.31
		3553.86	5057.11
		3553.95	5018.51
		3554.05	5040.91
		3554.15	4850.11
		3554.25	5025.91
		3554.35	4914.71
		3554.44	4945.11
		3554.54	5045.31
		3554.64	5132.71
		3554.74	5111.71
		3554.83	5110.91
		3554.93	5059.91
		3555.03	4961.71
		3555.13	4907.71
		3555.22	4856.71
		3555.32	5054.91
		3555.42	5273.1
		3555.52	5260.9
		3555.62	5148.71
		3555.71	4890.31
		3555.81	4967.51
		3555.91	4765.7
		3556.01	5013.91
		3556.1	4836.71
		3556.2	4935.31
		3556.3	5048.91
		3556.4	4818.31
		3556.5	4793.1
		3556.59	5028.51
		3556.69	5150.91
		3556.79	5077.11
		3556.89	5201.7
		3556.98	4935.51
		3557.08	5116.91
		3557.18	4990.71
		3557.28	4980.71
		3557.38	5091.91
		3557.47	4954.51
		3557.57	5034.91
		3557.67	5248.5
		3557.77	4939.31
		3557.86	5078.11
		3557.96	5023.91
		3558.06	5094.71
		3558.16	5160.71
		3558.26	5129.71
		3558.35	5059.11
		3558.45	5079.71
		3558.55	5010.11
		3558.65	5175.71
		3558.74	5148.51
		3558.84	4923.71
		3558.94	4741.3
		3559.04	5127.51
		3559.13	4919.11
		3559.23	4979.91
		3559.33	4866.71
		3559.43	4810.11
		3559.53	4991.11
		3559.62	4797.7
		3559.72	4782.9
		3559.82	5245.7
		3559.92	4957.91
		3560.01	5029.31
		3560.11	5096.31
		3560.21	5016.11
		3560.31	5123.91
		3560.41	5223.5
		3560.5	5335.1
		3560.6	5325.7
		3560.7	5214.3
		3560.8	5046.91
		3560.89	5154.91
		3560.99	5132.71
		3561.09	5043.51
		3561.19	5256.5
		3561.29	5089.11
		3561.38	4987.51
		3561.48	4947.51
		3561.58	5099.71
		3561.68	5168.31
		3561.77	5164.11
		3561.87	4914.11
		3561.97	4905.91
		3562.07	4883.31
		3562.17	4842.91
		3562.26	5036.71
		3562.36	5227.5
		3562.46	4956.51
		3562.56	4843.91
		3562.65	4994.11
		3562.75	5069.11
		3562.85	5073.11
		3562.95	5088.51
		3563.05	4936.11
		3563.14	4967.11
		3563.24	5242.7
		3563.34	5100.11
		3563.44	4999.11
		3563.53	4860.51
		3563.63	5054.71
		3563.73	5082.51
		3563.83	5018.51
		3563.92	4942.31
		3564.02	4728.3
		3564.12	4940.51
		3564.22	5007.31
		3564.32	5001.51
		3564.41	5269.7
		3564.51	4864.91
		3564.61	5052.91
		3564.71	5086.11
		3564.8	4994.71
		3564.9	5142.11
		3565	4951.71
		3565.1	4819.64
		3565.2	5082.44
		3565.29	5282.44
		3565.39	5144.04
		3565.49	4897.84
		3565.59	4830.64
		3565.68	5034.64
		3565.78	4918.84
		3565.88	5041.44
		3565.98	4917.64
		3566.08	5029.84
		3566.17	4936.04
		3566.27	5204.64
		3566.37	5105.44
		3566.47	5193.44
		3566.56	5092.44
		3566.66	5055.64
		3566.76	5043.44
		3566.86	4887.24
		3566.95	5142.64
		3567.05	5072.64
		3567.15	4824.04
		3567.25	5000.84
		3567.35	5118.24
		3567.44	5048.04
		3567.54	4971.84
		3567.64	4853.44
		3567.74	5008.24
		3567.83	4912.84
		3567.93	4763.44
		3568.03	5012.44
		3568.13	5126.04
		3568.23	5213.04
		3568.32	5029.84
		3568.42	5129.44
		3568.52	5058.64
		3568.62	4951.44
		3568.71	4906.64
		3568.81	4890.64
		3568.91	4808.44
		3569.01	5021.44
		3569.11	4965.24
		3569.2	4948.04
		3569.3	5074.84
		3569.4	4988.24
		3569.5	5000.24
		3569.59	4963.64
		3569.69	4962.64
		3569.79	5014.04
		3569.89	5326.24
		3569.99	5113.04

## Sheet: Figure4d
O1s dark							O1s light					Diff
543.079			2302				543.173			2514	2604	4712
543.029			2255				543.123			2521	2618	4766
542.979			2208				543.073			2528	2632	4820
542.929			2246				543.023			2521	2618	4775
542.879			2284				542.973			2514	2604	4730
542.829			2244				542.923			2547	2670	4803
542.779			2204				542.873			2580	2736	4876
542.729			2249				542.823			2507	2590	4758
542.679			2294				542.773			2434	2444	4640
542.629			2312				542.723			2493	2562	4681
542.579			2330				542.673			2552	2680	4722
542.529			2301				542.623			2555	2686	4754
542.479			2272				542.573			2558	2692	4786
542.429			2260				542.523			2558	2692	4798
542.379			2248				542.473			2558	2692	4810
542.329			2209				542.423			2497	2570	4788
542.279			2170				542.373			2436	2448	4766
542.229			2200				542.323			2456	2488	4756
542.179			2230				542.273			2476	2528	4746
542.129			2240				542.223			2529	2634	4789
542.079			2250				542.173			2582	2740	4832
542.029			2188				542.123			2528	2632	4840
541.979			2126				542.073			2474	2524	4848
541.929			2156				542.023			2465	2506	4809
541.879			2186				541.973			2456	2488	4770
541.829			2192				541.923			2436	2448	4744
541.779			2198				541.873			2416	2408	4718
541.729			2181				541.823			2485	2546	4804
541.679			2164				541.773			2554	2684	4890
541.629			2171				541.723			2506	2588	4835
541.579			2178				541.673			2458	2492	4780
541.529			2164				541.623			2478	2532	4814
541.479			2150				541.573			2498	2572	4848
541.429			2210	2253			541.523			2488	2552	4778
541.379			2270	2373			541.473			2478	2532	4708
541.329			2191	2276.32			541.423			2489	2554	4798
541.279			2112	2179.66			541.373			2500	2576	4888
541.229			2125	2179.64			541.323			2530	2636	4905
541.179			2138	2179.64			541.273			2560	2696	4922
541.129			2127	2179.64			541.223			2452	2582.62	4825
541.079			2116	2179.64			541.173			2344	2469.26	4728
541.029			2163	2179.62			541.123			2390	2469.26	4727
540.979			2210	2179.62			541.073			2436	2469.24	4726
540.929	2173.3	2173.3	2271	2179.6			541.023	2446.62	2446.62	2453	2469.24	4682
540.879	2173.29	2173.29	2332	2179.58			540.973	2446.62	2446.62	2470	2469.24	4638
540.829	2173.29	2173.29	2249	2179.58			540.923	2446.6	2446.6	2491	2469.2	4742
540.779	2173.29	2173.29	2166	2179.58			540.873	2446.59	2446.59	2512	2469.18	4846
540.729	2173.29	2173.29	2194	2179.58			540.823	2446.59	2446.59	2491	2469.18	4797
540.679	2173.29	2173.29	2222	2179.58			540.773	2446.58	2446.58	2470	2469.16	4748
540.629	2173.29	2173.29	2178	2179.58			540.723	2446.58	2446.58	2473	2469.16	4795
540.579	2173.28	2173.28	2134	2179.56			540.673	2446.57	2446.57	2476	2469.14	4842
540.529	2173.28	2173.28	2155	2179.56			540.623	2446.57	2446.57	2459	2469.14	4804
540.479	2173.28	2173.28	2176	2179.56			540.573	2446.57	2446.57	2442	2469.14	4766
540.429	2173.28	2173.28	2184	2179.56			540.523	2446.57	2446.57	2438	2469.14	4754
540.379	2173.28	2173.28	2192	2179.56			540.473	2446.56	2446.56	2434	2469.12	4742
540.329	2173.28	2173.28	2159	2179.56			540.423	2446.56	2446.56	2431	2469.12	4772
540.279	2173.28	2173.28	2126	2179.56			540.373	2446.56	2446.56	2428	2469.12	4802
540.229	2173.27	2173.27	2139	2179.54			540.323	2446.54	2446.54	2472	2469.08	4833
540.179	2173.27	2173.27	2152	2179.54			540.273	2446.53	2446.53	2516	2469.06	4864
540.129	2173.27	2173.27	2176	2179.54			540.223	2446.53	2446.53	2469	2469.06	4793
540.079	2173.27	2173.27	2200	2179.54			540.173	2446.52	2446.52	2422	2469.04	4722
540.029	2173.27	2173.27	2209	2179.54			540.123	2446.5	2446.5	2484	2469	4775
539.979	2173.27	2173.27	2218	2179.54			540.073	2446.48	2446.48	2546	2468.96	4828
539.929	2173.26	2173.26	2203	2179.52			540.023	2446.48	2446.48	2503	2468.96	4800
539.879	2173.26	2173.26	2188	2179.52			539.973	2446.48	2446.48	2460	2468.96	4772
539.829	2173.26	2173.26	2253	2179.52			539.923	2446.48	2446.48	2461	2468.96	4708
539.779	2173.25	2173.25	2318	2179.5			539.873	2446.47	2446.47	2462	2468.94	4644
539.729	2173.24	2173.24	2307	2179.48			539.823	2446.46	2446.46	2497	2468.92	4690
539.679	2173.23	2173.23	2296	2179.46			539.773	2446.44	2446.44	2532	2468.88	4736
539.629	2173.23	2173.23	2214	2179.46			539.723	2446.44	2446.44	2492	2468.88	4778
539.579	2173.23	2173.23	2132	2179.46			539.673	2446.44	2446.44	2452	2468.88	4820
539.529	2173.22	2173.22	2194	2179.44			539.623	2446.43	2446.43	2466	2468.86	4772
539.479	2173.22	2173.22	2256	2179.44			539.573	2446.43	2446.43	2480	2468.86	4724
539.429	2173.22	2173.22	2215	2179.44			539.523	2446.41	2446.41	2516	2468.82	4801
539.379	2173.22	2173.22	2174	2179.44			539.473	2446.39	2446.39	2552	2468.78	4878
539.329	2173.22	2173.22	2200	2179.44			539.423	2446.36	2446.36	2556	2468.72	4856
539.279	2173.21	2173.21	2226	2179.42			539.373	2446.34	2446.34	2560	2468.68	4834
539.229	2173.21	2173.21	2203	2179.42			539.323	2446.33	2446.33	2532	2468.66	4829
539.179	2173.21	2173.21	2180	2179.42			539.273	2446.32	2446.32	2504	2468.64	4824
539.129	2173.21	2173.21	2218	2179.42			539.223	2446.31	2446.31	2505	2468.62	4787
539.079	2173.2	2173.2	2256	2179.4			539.173	2446.3	2446.3	2506	2468.6	4750
539.029	2173.2	2173.2	2221	2179.4			539.123	2446.3	2446.3	2483	2468.6	4762
538.979	2173.2	2173.2	2186	2179.4			539.073	2446.29	2446.29	2460	2468.58	4774
538.929	2173.2	2173.2	2209	2179.4			539.023	2446.29	2446.29	2472	2468.58	4763
538.879	2173.2	2173.2	2232	2179.4			538.973	2446.28	2446.28	2484	2468.56	4752
538.829	2173.19	2173.19	2237	2179.38			538.923	2446.26	2446.26	2506	2468.52	4769
538.779	2173.19	2173.19	2242	2179.38			538.873	2446.25	2446.25	2528	2468.5	4786
538.729	2173.19	2173.19	2230	2179.38			538.823	2446.24	2446.24	2506	2468.48	4776
538.679	2173.18	2173.18	2218	2179.36			538.773	2446.23	2446.23	2484	2468.46	4766
538.629	2173.18	2173.18	2194	2179.36			538.723	2446.23	2446.23	2462	2468.46	4768
538.579	2173.18	2173.18	2170	2179.36			538.673	2446.23	2446.23	2440	2468.46	4770
538.529	2173.18	2173.18	2228	2179.36			538.623	2446.21	2446.21	2493	2468.42	4765
538.479	2173.17	2173.17	2286	2179.34			538.573	2446.19	2446.19	2546	2468.38	4760
538.429	2173.17	2173.17	2206	2179.34			538.523	2446.16	2446.16	2601	2468.32	4895
538.379	2173.16	2173.16	2126	2179.32			538.473	2446.12	2446.12	2656	2468.24	5030
538.329	2173.16	2173.16	2168	2179.32			538.423	2446.09	2446.09	2606	2468.18	4938
538.279	2173.16	2173.16	2210	2179.32			538.373	2446.07	2446.07	2556	2468.14	4846
538.229	2173.16	2173.16	2187	2179.32			538.323	2446.07	2446.07	2516	2468.14	4829
538.179	2173.16	2173.16	2164	2179.32			538.273	2446.06	2446.06	2476	2468.12	4812
538.129	2173.15	2173.15	2233	2179.3			538.223	2446.06	2446.06	2466	2468.12	4733
538.079	2173.14	2173.14	2302	2179.28			538.173	2446.06	2446.06	2456	2468.12	4654
538.029	2173.14	2173.14	2279	2179.28			538.123	2446.06	2446.06	2442	2468.12	4663
537.979	2173.14	2173.14	2256	2179.28			538.073	2446.05	2446.05	2428	2468.1	4672
537.929	2173.13	2173.13	2254	2179.26			538.023	2446.04	2446.04	2480	2468.08	4726
537.879	2173.13	2173.13	2252	2179.26			537.973	2446.02	2446.02	2532	2468.04	4780
537.829	2173.12	2173.12	2291	2179.24			537.923	2446	2446	2545	2468	4754
537.779	2173.11	2173.11	2330	2179.22			537.873	2445.98	2445.98	2558	2467.96	4728
537.729	2173.11	2173.11	2265	2179.22			537.823	2445.97	2445.97	2471	2467.94	4706
537.679	2173.11	2173.11	2200	2179.22			537.773	2445.95	2445.95	2384	2467.9	4684
537.629	2173.1	2173.1	2230	2179.2			537.723	2445.95	2445.95	2439	2467.9	4709
537.579	2173.1	2173.1	2260	2179.2			537.673	2445.94	2445.94	2494	2467.88	4734
537.529	2173.09	2173.09	2235	2179.18			537.623	2445.93	2445.93	2454	2467.86	4719
537.479	2173.09	2173.09	2210	2179.18			537.573	2445.92	2445.92	2414	2467.84	4704
537.429	2173.09	2173.09	2196	2179.18			537.523	2445.91	2445.91	2474	2467.82	4778
537.379	2173.09	2173.09	2182	2179.18			537.473	2445.89	2445.89	2534	2467.78	4852
537.329	2173.09	2173.09	2215	2179.18			537.423	2445.88	2445.88	2473	2467.76	4758
537.279	2173.08	2173.08	2248	2179.16			537.373	2445.88	2445.88	2412	2467.76	4664
537.229	2173.08	2173.08	2268	2179.16			537.323	2445.88	2445.88	2428	2467.76	4660
537.179	2173.07	2173.07	2288	2179.14			537.273	2445.88	2445.88	2444	2467.76	4656
537.129	2173.07	2173.07	2230	2179.14			537.223	2445.87	2445.87	2462	2467.74	4732
537.079	2173.07	2173.07	2172	2179.14			537.173	2445.86	2445.86	2480	2467.72	4808
537.029	2173.07	2173.07	2173	2179.14			537.123	2445.85	2445.85	2508	2467.7	4835
536.979	2173.07	2173.07	2174	2179.14			537.073	2445.83	2445.83	2536	2467.66	4862
536.929	2173.07	2173.07	2205	2179.14			537.023	2445.82	2445.82	2509	2467.64	4804
536.879	2173.07	2173.06	2236	2179.13			536.973	2445.82	2445.82	2482	2467.64	4746
536.829	2173.07	2173.06	2234	2179.13			536.923	2445.82	2445.81	2473	2467.63	4739
536.779	2173.07	2173.06	2232	2179.13			536.873	2445.81	2445.81	2464	2467.62	4732
536.729	2173.06	2173.05	2287	2179.11			536.823	2445.81	2445.8	2478	2467.61	4691
536.679	2173.06	2173.04	2342	2179.1			536.773	2445.8	2445.79	2492	2467.59	4650
536.629	2173.06	2173.03	2303	2179.09			536.723	2445.79	2445.78	2494	2467.57	4691
536.579	2173.07	2173.03	2264	2179.1			536.673	2445.78	2445.77	2496	2467.55	4732
536.529	2173.08	2173.03	2225	2179.11			536.623	2445.77	2445.76	2519	2467.53	4794
536.479	2173.09	2173.03	2186	2179.12			536.573	2445.76	2445.74	2542	2467.5	4856
536.429	2173.11	2173.02	2182	2179.13			536.523	2445.76	2445.73	2485	2467.49	4803
536.379	2173.14	2173.02	2178	2179.16			536.473	2445.77	2445.73	2428	2467.5	4750
536.329	2173.16	2173.02	2222	2179.18			536.423	2445.76	2445.71	2480	2467.47	4758
536.279	2173.2	2173.01	2266	2179.21			536.373	2445.76	2445.7	2532	2467.46	4766
536.229	2173.25	2173.01	2189	2179.26			536.323	2445.77	2445.69	2522	2467.46	4833
536.179	2173.31	2173.01	2112	2179.32			536.273	2445.79	2445.67	2512	2467.46	4900
536.129	2173.39	2173.01	2136	2179.4			536.223	2445.81	2445.66	2506	2467.47	4870
536.079	2173.49	2173.01	2160	2179.5			536.173	2445.85	2445.65	2500	2467.5	4840
536.029	2173.61	2173	2147	2179.61			536.123	2445.9	2445.65	2455	2467.55	4808
535.979	2173.76	2173	2134	2179.76			536.073	2445.98	2445.64	2410	2467.62	4776
535.929	2173.96	2173	2156	2179.96			536.023	2446.07	2445.62	2384	2467.69	4728
535.879	2174.19	2173	2178	2180.19			535.973	2446.18	2445.61	2358	2467.79	4680
535.829	2174.48	2173	2189	2180.48			535.923	2446.34	2445.59	2438	2467.93	4749
535.779	2174.84	2173	2200	2180.84			535.873	2446.54	2445.58	2518	2468.12	4818
535.729	2175.28	2173	2176	2181.28			535.823	2446.79	2445.56	2521	2468.35	4845
535.679	2175.81	2173	2152	2181.81			535.773	2447.12	2445.55	2524	2468.67	4872
535.629	2176.46	2172.99	2133	2182.45			535.723	2447.53	2445.53	2543	2469.06	4910
535.579	2177.23	2172.99	2114	2183.22			535.673	2448.05	2445.51	2562	2469.56	4948
535.529	2178.18	2172.99	2147	2184.17			535.623	2448.71	2445.51	2499	2470.22	4852
535.479	2179.32	2172.99	2180	2185.31			535.573	2449.55	2445.51	2436	2471.06	4756
535.429	2180.68	2172.99	2199	2186.67			535.523	2450.56	2445.49	2395	2472.05	4696
535.379	2182.3	2172.98	2218	2188.28			535.473	2451.8	2445.48	2354	2473.28	4636
535.329	2184.22	2172.98	2192	2190.2			535.423	2453.36	2445.47	2425	2474.83	4733
535.279	2186.5	2172.98	2166	2192.48			535.373	2455.24	2445.46	2496	2476.7	4830
535.229	2189.22	2172.98	2210	2195.2			535.323	2457.51	2445.47	2478	2478.98	4768
535.179	2192.42	2172.97	2254	2198.39			535.273	2460.31	2445.47	2460	2481.78	4706
535.129	2196.16	2172.97	2234	2202.13			535.223	2463.66	2445.48	2445	2485.14	4711
535.079	2200.52	2172.97	2214	2206.49			535.173	2467.64	2445.49	2430	2489.13	4716
535.029	2205.59	2172.97	2214	2211.56			535.123	2472.46	2445.5	2430	2493.96	4716
534.979	2211.5	2172.96	2214	2217.46			535.073	2478.17	2445.52	2430	2499.69	4716
534.929	2218.38	2172.96	2249	2224.34			535.023	2484.86	2445.54	2474	2506.4	4725
534.879	2226.29	2172.95	2284	2232.24			534.973	2492.81	2445.56	2518	2514.37	4734
534.829	2235.36	2172.95	2238	2241.31			534.923	2502.14	2445.58	2544	2523.72	4806
534.779	2245.7	2172.95	2192	2251.65			534.873	2512.95	2445.62	2570	2534.57	4878
534.729	2257.44	2172.95	2264	2263.39			534.823	2525.55	2445.67	2599	2547.22	4835
534.679	2270.91	2172.94	2336	2276.85			534.773	2540.21	2445.74	2628	2561.95	4792
534.629	2286.15	2172.93	2391	2292.08			534.723	2556.97	2445.84	2618	2578.81	4727
534.579	2303.29	2172.92	2446	2309.21			534.673	2576.14	2445.98	2608	2598.12	4662
534.529	2322.47	2172.92	2417	2328.39			534.623	2598.22	2446.18	2561	2620.4	4644
534.479	2343.85	2172.91	2388	2349.76			534.573	2623.07	2446.44	2514	2645.51	4626
534.429	2367.62	2172.92	2327	2373.54			534.523	2650.94	2446.73	2607	2673.67	4780
534.379	2394.2	2172.94	2266	2400.14			534.473	2682.55	2447.11	2700	2705.66	4934
534.329	2423.44	2172.95	2351	2429.39			534.423	2717.56	2447.56	2789	2741.12	4938
534.279	2455.48	2172.98	2436	2461.46			534.373	2756.13	2448.13	2878	2780.26	4942
534.229	2490.39	2173.01	2508	2496.4			534.323	2799.15	2448.88	2863	2824.03	4855
534.179	2528.27	2173.05	2580	2534.32			534.273	2846	2449.82	2848	2871.82	4768
534.129	2569.33	2173.12	2615	2575.45			534.223	2896.68	2450.95	2906	2923.63	4791
534.079	2613.64	2173.22	2650	2619.86			534.173	2951.79	2452.37	2964	2980.16	4814
534.029	2660.93	2173.36	2674	2667.29			534.123	3010.7	2454.08	3082	3040.78	4908
533.979	2711.13	2173.55	2698	2717.68			534.073	3073.12	2456.18	3200	3105.3	5002
533.929	2764.07	2173.81	2731	2770.88			534.023	3139.16	2458.71	3203	3173.87	4972
533.879	2819.57	2174.16	2764	2826.73			533.973	3208.15	2461.86	3206	3246.01	4942
533.829	2877.55	2174.61	2872	2885.16			533.923	3279.38	2465.6	3273	3320.98	4901
533.779	2937.48	2175.19	2980	2945.67			533.873	3352.38	2470.07	3340	3398.45	4860
533.729	2998.87	2175.96	3035	3007.83			533.823	3426.27	2475.42	3395	3477.69	4860
533.679	3061.24	2176.94	3090	3071.18			533.773	3500.11	2481.84	3450	3557.95	4860
533.629	3124.03	2178.22	3141	3135.25			533.723	3572.85	2489.35	3529	3638.2	4888
533.579	3186.63	2179.82	3192	3199.45			533.673	3643.26	2498.13	3608	3717.39	4916
533.529	3248.19	2181.87	3206	3263.06			533.623	3710.42	2508.58	3730	3795	5024
533.479	3308.03	2184.41	3220	3325.44			533.573	3773.14	2520.7	3852	3869.84	5132
533.429	3365.38	2187.62	3322	3386			533.523	3829.55	2534.67	3914	3940.22	5092
533.379	3419.49	2191.54	3424	3444.03			533.473	3879.4	2550.89	3976	4006.29	5052
533.329	3469.59	2196.43	3426	3499.02			533.423	3921.69	2569.65	4059	4067.34	5133
533.279	3514.67	2202.36	3428	3550.03			533.373	3954.08	2590.99	4142	4121.07	5214
533.229	3553.75	2209.63	3566	3596.38			533.323	3977.35	2615.14	4178	4168.49	5112
533.179	3586.6	2218.34	3704	3637.94			533.273	3991.07	2642.91	4214	4209.98	5010
533.129	3612.68	2228.89	3761	3674.57			533.223	3993.18	2674.07	4250	4243.25	4989
533.079	3631.56	2241.4	3818	3705.96			533.173	3985.17	2708.82	4286	4269.99	4968
533.029	3642.9	2256.36	3798	3732.26			533.123	3967.38	2747.69	4299	4291.07	5001
532.979	3645.77	2273.88	3778	3752.65			533.073	3938.84	2791.02	4312	4305.86	5034
532.929	3640.54	2294.53	3803	3768.07			533.023	3901.1	2838.57	4345	4315.67	5042
532.879	3627.6	2318.42	3828	3779.02			532.973	3855.34	2890.46	4378	4321.8	5050
532.829	3607.17	2346.19	3781	3786.36			532.923	3801.67	2947.51	4343	4325.18	5062
532.779	3579.61	2377.91	3734	3790.52			532.873	3741.49	3009.06	4308	4326.55	5074
532.729	3545.33	2414.2	3760	3792.53			532.823	3676.36	3074.96	4317	4327.32	5057
532.679	3504.23	2455.08	3786	3792.31			532.773	3607.05	3145.35	4326	4328.4	5040
532.629	3457.8	2501.1	3771	3791.9			532.723	3534.78	3220.07	4305	4330.85	5034
532.579	3406.75	2552.17	3756	3791.92			532.673	3460.91	3298.31	4284	4335.22	5028
532.529	3351.82	2608.65	3780	3793.47			532.623	3386.4	3379.57	4307	4341.97	5027
532.479	3293.77	2670.26	3804	3797.03			532.573	3312.3	3463.58	4330	4351.88	5026
532.429	3233.3	2737.08	3813	3803.38			532.523	3239.41	3549.18	4306	4364.59	4993
532.379	3171.21	2808.58	3822	3812.79			532.473	3168.44	3635.48	4282	4379.92	4960
532.329	3108.39	2884.44	3770	3825.83			532.423	3100.38	3721.47	4314	4397.85	5044
532.279	3045.5	2963.79	3718	3842.29			532.373	3035.33	3805.83	4346	4417.16	5128
532.229	2983.12	3045.82	3836	3861.94			532.323	2973.58	3887.48	4418	4437.06	5082
532.179	2921.81	3129.32	3954	3884.13			532.273	2916.12	3965.3	4490	4457.42	5036
532.129	2862.2	3213.03	3979	3908.23			532.223	2862.47	4037.19	4471	4475.66	4992
532.079	2804.69	3295.39	4004	3933.08			532.173	2812.66	4102.41	4452	4491.07	4948
532.029	2749.52	3374.79	3912	3957.31			532.123	2767.29	4159.99	4498	4503.28	5086
531.979	2696.95	3449.44	3820	3979.39			532.073	2725.83	4208.4	4544	4510.23	5224
531.929	2647.16	3517.6	3898	3997.76			532.023	2688.06	4245.93	4495	4509.99	5097
531.879	2600.28	3577.47	3976	4010.75			531.973	2654.25	4272.99	4446	4503.24	4970
531.829	2556.79	3627.55	4057	4017.34			531.923	2623.97	4289.04	4487	4489.01	4930
531.779	2516.32	3666.27	4138	4015.59			531.873	2596.8	4292.1	4528	4464.9	4890
531.729	2478.87	3692.72	4107	4004.59			531.823	2572.83	4283.33	4482	4432.16	4875
531.679	2444.37	3705.86	4076	3983.23			531.773	2551.78	4263.29	4436	4391.07	4860
531.629	2412.76	3705.59	3973	3951.35			531.723	2533.15	4231.85	4430	4341	4957
531.579	2384.03	3691.56	3870	3908.59			531.673	2516.9	4188.88	4424	4281.78	5054
531.529	2358.16	3664.58	3834	3855.74			531.623	2502.92	4136.64	4294	4215.56	4960
531.479	2334.77	3625.04	3798	3792.81			531.573	2490.71	4076	4164	4142.71	4866
531.429	2313.72	3574.5	3681	3721.22			531.523	2480.19	4007.21	4039	4063.4	4858
531.379	2294.84	3513.99	3564	3641.83			531.473	2471.28	3932.22	3914	3979.5	4850
531.329	2277.99	3445.46	3521	3556.45			531.423	2463.61	3852.54	3843	3892.15	4822
531.279	2263.15	3370.36	3478	3466.51			531.373	2457.03	3769.21	3772	3802.24	4794
531.229	2250.07	3290.7	3408	3373.77			531.323	2451.59	3683.43	3644	3711.02	4736
531.179	2238.52	3208.06	3338	3279.58			531.273	2446.94	3596.66	3516	3619.6	4678
531.129	2228.37	3124.18	3192	3185.55			531.223	2443.02	3509.93	3438	3528.95	4746
531.079	2219.48	3040.57	3046	3093.05			531.173	2439.78	3424.35	3360	3440.13	4814
531.029	2211.73	2958.46	2963	3003.19			531.123	2437.08	3340.81	3266	3353.89	4803
530.979	2205.1	2879.14	2880	2917.24			531.073	2434.81	3259.87	3172	3270.68	4792
530.929	2199.36	2803.27	2780	2835.63			531.023	2432.95	3182.24	3160	3191.19	4880
530.879	2194.4	2731.88	2680	2759.28			530.973	2431.4	3108.81	3148	3116.21	4968
530.829	2190.14	2665.07	2652	2688.21			530.923	2430.13	3039.44	3054	3045.57	4902
530.779	2186.47	2603.61	2624	2623.08			530.873	2429.09	2974.33	2960	2979.42	4836
530.729	2183.36	2547.16	2573	2563.52			530.823	2428.27	2914.18	2882	2918.45	4809
530.679	2180.75	2496.25	2522	2510			530.773	2427.58	2858.71	2804	2862.29	4782
530.629	2178.53	2450.25	2493	2461.78			530.723	2427.04	2807.67	2754	2810.71	4761
530.579	2176.66	2409.51	2464	2419.17			530.673	2426.6	2761.07	2704	2763.67	4740
530.529	2175.08	2373.24	2385	2381.32			530.623	2426.22	2719.24	2742	2721.46	4857
530.479	2173.75	2341.65	2306	2348.4			530.573	2425.9	2681.38	2780	2683.28	4974
530.429	2172.65	2313.89	2331	2319.54			530.523	2425.64	2647.27	2788	2648.91	4957
530.379	2171.74	2290.07	2356	2294.81			530.473	2425.42	2617.09	2796	2618.51	4940
530.329	2170.98	2269.4	2311	2273.38			530.423	2425.26	2590.41	2707	2591.67	4896
530.279	2170.35	2251.94	2266	2255.29			530.373	2425.14	2566.73	2618	2567.87	4852
530.229	2169.83	2236.95	2270	2239.78			530.323	2425.03	2545.86	2616	2546.89	4846
530.179	2169.4	2224.46	2274	2226.86			530.273	2424.94	2527.88	2614	2528.82	4840
530.129	2169.05	2213.85	2339	2215.9			530.223	2424.85	2512.13	2641	2512.98	4802
530.079	2168.76	2205.12	2404	2206.88			530.173	2424.77	2498.39	2668	2499.16	4764
530.029	2168.52	2197.8	2341	2199.32			530.123	2424.72	2486.66	2620	2487.38	4779
529.979	2168.33	2191.86	2278	2193.19			530.073	2424.67	2476.62	2572	2477.29	4794
529.929	2168.18	2186.92	2273	2188.1			530.023	2424.65	2467.99	2521	2468.64	4748
529.879	2168.05	2182.96	2268	2184.01			529.973	2424.63	2460.62	2470	2461.25	4702
529.829	2167.95	2179.7	2288	2180.65			529.923	2424.58	2454.45	2547	2455.03	4759
529.779	2167.86	2177.12	2308	2177.98			529.873	2424.54	2449.2	2624	2449.74	4816
529.729	2167.79	2175	2350	2175.79			529.823	2424.51	2444.77	2579	2445.28	4729
529.679	2167.73	2173.35	2392	2174.08			529.773	2424.49	2441.09	2534	2441.58	4642
529.629	2167.68	2172.02	2351	2172.7			529.723	2424.47	2438.03	2536	2438.5	4685
529.579	2167.64	2170.99	2310	2171.63			529.673	2424.44	2435.47	2538	2435.91	4728
529.529	2167.62	2170.18	2259	2170.8			529.623	2424.43	2433.34	2519	2433.77	4760
529.479	2167.6	2169.55	2208	2170.15			529.573	2424.41	2431.62	2500	2432.03	4792
529.429	2167.58	2169.06	2171	2169.64			529.523	2424.39	2430.19	2528	2430.58	4857
529.379	2167.57	2168.68	2134	2169.25			529.473	2424.36	2429	2556	2429.36	4922
529.329	2167.55	2168.39	2196	2168.94			529.423	2424.34	2428.05	2534	2428.39	4838
529.279	2167.54	2168.17	2258	2168.71			529.373	2424.33	2427.28	2512	2427.61	4754
529.229	2167.53	2168	2238	2168.53			529.323	2424.31	2426.65	2516	2426.96	4778
529.179	2167.53	2167.87	2218	2168.4			529.273	2424.29	2426.13	2520	2426.42	4802
529.129	2167.52	2167.77	2216	2168.29			529.223	2424.28	2425.73	2499	2426.01	4783
529.079	2167.51	2167.7	2214	2168.21			529.173	2424.27	2425.41	2478	2425.68	4764
529.029	2167.51	2167.64	2149	2168.15			529.123	2424.25	2425.14	2509	2425.39	4860
528.979	2167.5	2167.6	2084	2168.1			529.073	2424.23	2424.92	2540	2425.15	4956
528.929	2167.5	2167.57	2152	2168.07			529.023	2424.21	2424.74	2535	2424.95	4883
528.879	2167.49	2167.54	2220	2168.03			528.973	2424.19	2424.6	2530	2424.79	4810
528.829	2167.49	2167.53	2224	2168.02			528.923	2424.15	2424.47	2578	2424.62	4854
528.779	2167.49	2167.51	2228	2168			528.873	2424.11	2424.35	2626	2424.46	4898
528.729	2167.48	2167.5	2214	2167.98			528.823	2424.1	2424.28	2560	2424.38	4846
528.679	2167.48	2167.5	2200	2167.98			528.773	2424.08	2424.23	2494	2424.31	4794
528.629	2167.48	2167.49	2206	2167.97			528.723	2424.06	2424.17	2527	2424.23	4821
528.579	2167.48	2167.48	2212	2167.96			528.673	2424.03	2424.11	2560	2424.14	4848
528.529	2167.47	2167.48	2214	2167.95			528.623	2424.02	2424.08	2522	2424.1	4808
528.479	2167.47	2167.47	2216	2167.94			528.573	2424.01	2424.06	2484	2424.07	4768
528.429	2167.47	2167.47	2202	2167.94			528.523	2424	2424.03	2487	2424.03	4785
528.379	2167.47	2167.47	2188	2167.94			528.473	2423.99	2424.01	2490	2424	4802
528.329	2167.47	2167.47	2158	2167.94			528.423	2423.97	2423.99	2502	2423.96	4844
528.279	2167.46	2167.47	2128	2167.93			528.373	2423.95	2423.97	2514	2423.92	4886
528.229	2167.46	2167.46	2122	2167.92			528.323	2423.93	2423.94	2524	2423.87	4902
528.179	2167.46	2167.46	2116	2167.92			528.273	2423.91	2423.92	2534	2423.83	4918
528.129	2167.46	2167.46	2108	2167.92			528.223	2423.9	2423.91	2465	2423.81	4857
528.079	2167.45	2167.45	2100	2167.9			528.173	2423.9	2423.9	2396	2423.8	4796
528.029	2167.45	2167.45	2134	2167.9			528.123	2423.9	2423.9	2411	2423.8	4777
527.979	2167.45	2167.45	2168	2167.9			528.073	2423.9	2423.9	2426	2423.8	4758
527.929	2167.45	2167.45	2149	2167.9			528.023	2423.88	2423.89	2463	2423.77	4814
527.879	2167.45	2167.45	2130	2167.9			527.973	2423.87	2423.87	2500	2423.74	4870
527.829	2167.45	2167.45	2145	2167.9			527.923	2423.87	2423.87	2451	2423.74	4806
527.779	2167.45	2167.45	2160	2167.9			527.873	2423.86	2423.86	2402	2423.72	4742
527.729	2167.44	2167.44	2142	2167.88			527.823	2423.86	2423.86	2426	2423.72	4784
527.679	2167.44	2167.44	2124	2167.88			527.773	2423.85	2423.85	2450	2423.7	4826
527.629	2167.44	2167.44	2145	2167.88			527.723	2423.85	2423.85	2447	2423.7	4802
527.579	2167.44	2167.44	2166	2167.88			527.673	2423.84	2423.84	2444	2423.68	4778
527.529	2167.44	2167.44	2202	2167.88			527.623	2423.82	2423.82	2487	2423.64	4785
527.479	2167.43	2167.43	2238	2167.86			527.573	2423.8	2423.8	2530	2423.6	4792
527.429	2167.43	2167.43	2215	2167.86			527.523	2423.79	2423.79	2511	2423.58	4796
527.379	2167.43	2167.43	2192	2167.86			527.473	2423.78	2423.78	2492	2423.56	4800
527.329	2167.43	2167.43	2179	2167.86			527.423	2423.77	2423.77	2476	2423.54	4797
527.279	2167.43	2167.43	2166	2167.86			527.373	2423.76	2423.76	2460	2423.52	4794
527.229	2167.43	2167.43	2178	2167.86			527.323	2423.76	2423.76	2458	2423.52	4780
527.179	2167.43	2167.43	2190	2167.86			527.273	2423.75	2423.75	2456	2423.5	4766
527.129	2167.42	2167.42	2211	2167.84			527.223	2423.73	2423.73	2492	2423.46	4781
527.079	2167.42	2167.42	2232	2167.84			527.173	2423.71	2423.71	2528	2423.42	4796
527.029	2167.42	2167.42	2231	2167.84			527.123	2423.7	2423.7	2510	2423.4	4779
526.979	2167.41	2167.41	2230	2167.82			527.073	2423.69	2423.69	2492	2423.38	4762
526.929	2167.41	2167.41	2199	2167.82			527.023	2423.68	2423.68	2465	2423.36	4766
526.879	2167.41	2167.41	2168	2167.82			526.973	2423.68	2423.68	2438	2423.36	4770
526.829	2167.41	2167.41	2141	2167.82			526.923	2423.68	2423.68	2440	2423.36	4799
526.779	2167.41	2167.41	2114	2167.82			526.873	2423.68	2423.68	2442	2423.36	4828
526.729	2167.41	2167.41	2140	2167.82			526.823	2423.67	2423.67	2409	2423.34	4769
526.679	2167.41	2167.41	2166	2167.82			526.773	2423.66	2423.66	2376	2423.32	4710
526.629	2167.41	2167.41	2155	2167.82			526.723	2423.64	2423.64	2434	2423.28	4779
526.579	2167.4	2167.4	2144	2167.8			526.673	2423.63	2423.63	2492	2423.26	4848
526.529	2167.4	2167.4	2202	2167.8			526.623	2423.6	2423.6	2539	2423.2	4837
526.479	2167.39	2167.39	2260	2167.78			526.573	2423.57	2423.57	2586	2423.14	4826
526.429	2167.39	2167.39	2220	2167.78			526.523	2423.56	2423.56	2522	2423.12	4802
526.379	2167.39	2167.39	2180	2167.78			526.473	2423.56	2423.56	2458	2423.12	4778
526.329	2167.39	2167.39	2207	2167.78			526.423	2423.55	2423.55	2423	2423.1	4716
526.279	2167.39	2167.39	2234	2167.78			526.373	2423.54	2423.54	2388	2423.08	4654
526.229	2167.38	2167.38	2209	2167.76			526.323	2423.54	2423.54	2413	2423.08	4704
526.179	2167.38	2167.38	2184	2167.76			526.273	2423.54	2423.54	2438	2423.08	4754
526.129	2167.38	2167.38	2175	2167.76			526.223	2423.54	2423.54	2429	2423.08	4754
526.079	2167.38	2167.38	2166	2167.76			526.173	2423.54	2423.54	2420	2423.08	4754
526.029	2167.38	2167.38	2211	2167.76			526.123	2423.53	2423.53	2406	2423.06	4695
525.979	2167.37	2167.37	2256	2167.74			526.073	2423.53	2423.53	2392	2423.06	4636
525.929	2167.37	2167.37	2228	2167.74			526.023	2423.51	2423.51	2459	2423.02	4731
525.879	2167.37	2167.37	2200	2167.74			525.973	2423.49	2423.49	2526	2422.98	4826
525.829	2167.37	2167.37	2184	2167.74			525.923	2423.48	2423.48	2455	2422.96	4771
525.779	2167.37	2167.37	2168	2167.74			525.873	2423.47	2423.47	2384	2422.94	4716
525.729	2167.37	2167.37	2145	2167.74			525.823	2423.47	2423.47	2415	2422.94	4770
525.679	2167.36	2167.36	2122	2167.72			525.773	2423.46	2423.46	2446	2422.92	4824
525.629	2167.36	2167.36	2151	2167.72			525.723	2423.46	2423.46	2433	2422.92	4782
525.579	2167.36	2167.36	2180	2167.72			525.673	2423.46	2423.46	2420	2422.92	4740
525.529	2167.36	2167.36	2179	2167.72			525.623	2423.46	2423.46	2434	2422.92	4755
525.479	2167.36	2167.36	2178	2167.72			525.573	2423.45	2423.45	2448	2422.9	4770
525.429	2167.36	2167.36	2150	2167.72			525.523	2423.44	2423.44	2401	2422.88	4751
525.379	2167.36	2167.36	2122	2167.72			525.473	2423.43	2423.43	2354	2422.86	4732
525.329	2167.35	2167.35	2094	2167.7			525.423	2423.43	2423.43	2386	2422.86	4792
525.279	2167.35	2167.35	2066	2167.7			525.373	2423.42	2423.42	2418	2422.84	4852
525.229	2167.35	2167.35	2113	2167.7			525.323	2423.42	2423.42	2414	2422.84	4801
525.179	2167.34	2167.34	2160	2167.68			525.273	2423.42	2423.42	2410	2422.84	4750
525.129	2167.34	2167.34	2193	2167.68			525.223	2423.41	2423.41	2401	2422.82	4708
525.079	2167.34	2167.34	2226	2167.68			525.173	2423.41	2423.41	2392	2422.82	4666
525.029	2167.34	2167.34	2177	2167.68			525.123	2423.4	2423.4	2431	2422.8	4754
524.979	2167.33	2167.33	2128	2167.66			525.073	2423.39	2423.39	2470	2422.78	4842
524.929	2167.33	2167.33	2146	2167.66			525.023	2423.37	2423.37	2495	2422.74	4849
524.879	2167.33	2167.33	2164	2167.66			524.973	2423.35	2423.35	2520	2422.7	4856
524.829			2187				524.923	2423.35	2423.35	2491	2422.7	4804
524.779			2210				524.873	2423.34	2423.34	2462	2422.68	4752
524.729			2187				524.823	2423.34	2423.34	2439	2422.68	4752
524.679			2164				524.773	2423.34	2423.34	2416	2422.68	4752
524.629			2193				524.723			2416		4723
524.579			2222				524.673			2416		4694
524.529			2165				524.623			2427		4762
524.479			2108				524.573			2438		4830
524.429			2123				524.523			2445		4822
524.379			2138				524.473			2452		4814
524.329			2151				524.423			2452		4801
524.279			2164				524.373			2452		4788
524.229			2128				524.323			2476		4848
524.179			2092				524.273			2500		4908
524.129			2150				524.223			2458		4808
524.079			2208				524.173			2416		4708
524.029			2187				524.123			2419		4732
523.979			2166				524.073			2422		4756
523.929			2124				524.023			2437		4813
523.879			2082				523.973			2452		4870
523.829			2079				523.923			2474		4895
523.779			2076				523.873			2496		4920
523.729			2117				523.823			2468		4851
523.679			2158				523.773			2440		4782
523.629			2206				523.723			2388		4682
523.579			2254				523.673			2336		4582
523.529			2227				523.623			2420		4693
523.479			2200				523.573			2504		4804
523.429			2208				523.523			2491		4783
523.379			2216				523.473			2478		4762
523.329			2194				523.423			2482		4788
523.279			2172				523.373			2486		4814
523.229			2204				523.323			2441		4737
523.179			2236				523.273			2396		4660
523.129			2212				523.223			2378		4666

## Sheet: Figure4e
	dark		light	diff
413.079	1880	412.973	-12810	36810
413.029	1820	412.923	-12880	36800
412.979	1760	412.873	-12950	36790
412.929	1745	412.823	-12875	36880
412.879	1730	412.773	-12800	36970
412.829	1890	412.723	-12800	36810
412.779	2050	412.673	-12800	36650
412.729	2010	412.623	-12630	36860
412.679	1970	412.573	-12460	37070
412.629	1925	412.523	-12550	37025
412.579	1880	412.473	-12640	36980
412.529	1835	412.423	-12720	36945
412.479	1790	412.373	-12800	36910
412.429	1915	412.323	-12795	36790
412.379	2040	412.273	-12790	36670
412.329	1950	412.223	-12830	36720
412.279	1860	412.173	-12870	36770
412.229	1955	412.123	-12850	36695
412.179	2050	412.073	-12830	36620
412.129	1930	412.023	-12760	36810
412.079	1810	411.973	-12690	37000
412.029	1750	411.923	-12735	37015
411.979	1690	411.873	-12780	37030
411.929	1785	411.823	-12825	36890
411.879	1880	411.773	-12870	36750
411.829	1905	411.723	-12800	36795
411.779	1930	411.673	-12730	36840
411.729	1910	411.623	-12675	36915
411.679	1890	411.573	-12620	36990
411.629	1825	411.523	-12685	36990
411.579	1760	411.473	-12750	36990
411.529	1700	411.423	-12815	36985
411.479	1640	411.373	-12880	36980
411.429	1760	411.323	-12925	36815
411.379	1880	411.273	-12970	36650
411.329	1890	411.223	-12920	36690
411.279	1900	411.173	-12870	36730
411.229	1935	411.123	-12895	36670
411.179	1970	411.073	-12920	36610
411.129	2035	411.023	-12950	36515
411.079	2100	410.973	-12980	36420
411.029	2090	410.923	-12900	36510
410.979	2080	410.873	-12820	36600
410.929	2030	410.823	-12875	36595
410.879	1980	410.773	-12930	36590
410.829	1905	410.723	-12940	36655
410.779	1830	410.673	-12950	36720
410.729	1830	410.623	-12920	36750
410.679	1830	410.573	-12890	36780
410.629	1825	410.523	-13035	36640
410.579	1820	410.473	-13180	36500
410.529	1780	410.423	-13110	36610
410.479	1740	410.373	-13040	36720
410.429	1770	410.323	-12965	36765
410.379	1800	410.273	-12890	36810
410.329	1755	410.223	-12950	36795
410.279	1710	410.173	-13010	36780
410.229	1695	410.123	-12985	36820
410.179	1680	410.073	-12960	36860
410.129	1795	410.023	-12985	36720
410.079	1910	409.973	-13010	36580
410.029	1855	409.923	-13075	36570
409.979	1800	409.873	-13140	36560
409.929	1825	409.823	-13040	36635
409.879	1850	409.773	-12940	36710
409.829	1855	409.723	-13010	36635
409.779	1860	409.673	-13080	36560
409.729	1780	409.623	-13090	36630
409.679	1700	409.573	-13100	36700
409.629	1920	409.523	-12915	36665
409.579	2140	409.473	-12730	36630
409.529	2015	409.423	-12885	36600
409.479	1890	409.373	-13040	36570
409.429	1885	409.323	-13050	36565
409.379	1880	409.273	-13060	36560
409.329	1810	409.223	-13020	36670
409.279	1740	409.173	-12980	36780
409.229	1770	409.123	-12990	36740
409.179	1800	409.073	-13000	36700
409.129	1835	409.023	-13040	36625
409.079	1870	408.973	-13080	36550
409.029	1730	408.923	-12905	36865
408.979	1590	408.873	-12730	37180
408.929	1695	408.823	-12935	36870
408.879	1800	408.773	-13140	36560
408.829	1700	408.723	-13050	36750
408.779	1600	408.673	-12960	36940
408.729	1690	408.623	-13075	36735
408.679	1780	408.573	-13190	36530
408.629	1710	408.523	-12985	36805
408.579	1640	408.473	-12780	37080
408.529	1715	408.423	-12930	36855
408.479	1790	408.373	-13080	36630
408.429	1905	408.323	-13005	36590
408.379	2020	408.273	-12930	36550
408.329	1955	408.223	-12975	36570
408.279	1890	408.173	-13020	36590
408.229	1835	408.123	-13030	36635
408.179	1780	408.073	-13040	36680
408.129	1855	408.023	-12880	36765
408.079	1930	407.973	-12720	36850
408.029	1945	407.923	-12860	36695
407.979	1960	407.873	-13000	36540
407.929	1985	407.823	-12925	36590
407.879	2010	407.773	-12850	36640
407.829	2010	407.723	-12810	36680
407.779	2010	407.673	-12770	36720
407.729	1940	407.623	-12860	36700
407.679	1870	407.573	-12950	36680
407.629	1865	407.523	-12925	36710
407.579	1860	407.473	-12900	36740
407.529	1800	407.423	-12865	36835
407.479	1740	407.373	-12830	36930
407.429	1845	407.323	-12935	36720
407.379	1950	407.273	-13040	36510
407.329	1970	407.223	-12865	36665
407.279	1990	407.173	-12690	36820
407.229	1905	407.123	-12695	36900
407.179	1820	407.073	-12700	36980
407.129	1860	407.023	-12715	36925
407.079	1900	406.973	-12730	36870
407.029	1865	406.923	-12840	36795
406.979	1830	406.873	-12950	36720
406.929	1850	406.823	-13020	36630
406.879	1870	406.773	-13090	36540
406.829	1955	406.723	-12995	36550
406.779	2040	406.673	-12900	36560
406.729	2015	406.623	-12840	36645
406.679	1990	406.573	-12780	36730
406.629	1915	406.523	-12705	36880
406.579	1840	406.473	-12630	37030
406.529	1955	406.423	-12770	36775
406.479	2070	406.373	-12910	36520
406.429	2090	406.323	-12885	36525
406.379	2110	406.273	-12860	36530
406.329	2080	406.223	-12795	36625
406.279	2050	406.173	-12730	36720
406.229	2075	406.123	-12650	36775
406.179	2100	406.073	-12570	36830
406.129	1995	406.023	-12670	36835
406.079	1890	405.973	-12770	36840
406.029	1870	405.923	-12760	36870
405.979	1850	405.873	-12750	36900
405.929	1900	405.823	-12735	36865
405.879	1950	405.773	-12720	36830
405.829	1920	405.723	-12755	36825
405.779	1890	405.673	-12790	36820
405.729	1975	405.623	-12785	36740
405.679	2060	405.573	-12780	36660
405.629	2085	405.523	-12715	36700
405.579	2110	405.473	-12650	36740
405.529	2050	405.423	-12625	36825
405.479	1990	405.373	-12600	36910
405.429	2105	405.323	-12585	36810
405.379	2220	405.273	-12570	36710
405.329	2235	405.223	-12615	36650
405.279	2250	405.173	-12660	36590
405.229	2110	405.123	-12705	36685
405.179	1970	405.073	-12750	36780
405.129	2050	405.023	-12680	36770
405.079	2130	404.973	-12610	36760
405.029	2135	404.923	-12575	36790
404.979	2140	404.873	-12540	36820
404.929	2080	404.823	-12415	37005
404.879	2020	404.773	-12290	37190
404.829	2055	404.723	-12290	37155
404.779	2090	404.673	-12290	37120
404.729	2185	404.623	-12250	37065
404.679	2280	404.573	-12210	37010
404.629	2375	404.523	-12280	36845
404.579	2470	404.473	-12350	36680
404.529	2360	404.423	-12280	36860
404.479	2250	404.373	-12210	37040
404.429	2305	404.323	-12200	36995
404.379	2360	404.273	-12190	36950
404.329	2455	404.223	-12210	36835
404.279	2550	404.173	-12230	36720
404.229	2535	404.123	-12215	36750
404.179	2520	404.073	-12200	36780
404.129	2470	404.023	-12330	36700
404.079	2420	403.973	-12460	36620
404.029	2410	403.923	-12420	36670
403.979	2400	403.873	-12380	36720
403.929	2485	403.823	-12465	36550
403.879	2570	403.773	-12550	36380
403.829	2430	403.723	-12370	36700
403.779	2290	403.673	-12190	37020
403.729	2200	403.623	-12245	37055
403.679	2110	403.573	-12300	37090
403.629	2255	403.523	-12400	36845
403.579	2400	403.473	-12500	36600
403.529	2415	403.423	-12515	36570
403.479	2430	403.373	-12530	36540
403.429	2270	403.323	-12620	36610
403.379	2110	403.273	-12710	36680
403.329	2120	403.223	-12650	36730
403.279	2130	403.173	-12590	36780
403.229	2100	403.123	-12570	36830
403.179	2070	403.073	-12550	36880
403.129	1900	403.023	-12670	36930
403.079	1730	402.973	-12790	36980
403.029	1900	402.923	-12800	36800
402.979	2070	402.873	-12810	36620
402.929	2005	402.823	-12750	36745
402.879	1940	402.773	-12690	36870
402.829	2030	402.723	-12685	36785
402.779	2120	402.673	-12680	36700
402.729	2040	402.623	-12790	36670
402.679	1960	402.573	-12900	36640
402.629	1900	402.523	-12875	36725
402.579	1840	402.473	-12850	36810
402.529	1790	402.423	-12840	36870
402.479	1740	402.373	-12830	36930
402.429	1780	402.323	-13015	36705
402.379	1820	402.273	-13200	36480
402.329	1910	402.223	-12905	36685
402.279	2000	402.173	-12610	36890
402.229	2065	402.123	-12670	36765
402.179	2130	402.073	-12730	36640
402.129	2105	402.023	-12595	36800
402.079	2080	401.973	-12460	36960
402.029	2105	401.923	-12360	37035
401.979	2130	401.873	-12260	37110
401.929	2245	401.823	-12240	37015
401.879	2360	401.773	-12220	36920
401.829	2325	401.723	-12160	37015
401.779	2290	401.673	-12100	37110
401.729	2425	401.623	-11855	37220
401.679	2560	401.573	-11610	37330
401.629	2760	401.523	-11470	37270
401.579	2960	401.473	-11330	37210
401.529	3180	401.423	-11235	37085
401.479	3400	401.373	-11140	36960
401.429	3665	401.323	-11010	36825
401.379	3930	401.273	-10880	36690
401.329	3860	401.223	-10840	36800
401.279	3790	401.173	-10800	36910
401.229	3900	401.123	-10575	37025
401.179	4010	401.073	-10350	37140
401.129	3995	401.023	-10270	37235
401.079	3980	400.973	-10190	37330
401.029	4160	400.923	-10105	37235
400.979	4340	400.873	-10020	37140
400.929	4435	400.823	-10070	36995
400.879	4530	400.773	-10120	36850
400.829	4390	400.723	-9940	37170
400.779	4250	400.673	-9760	37490
400.729	4265	400.623	-9970	37265
400.679	4280	400.573	-10180	37040
400.629	4485	400.523	-10080	36935
400.579	4690	400.473	-9980	36830
400.529	4530	400.423	-10045	36925
400.479	4370	400.373	-10110	37020
400.429	4475	400.323	-9885	37140
400.379	4580	400.273	-9660	37260
400.329	4770	400.223	-9495	37235
400.279	4960	400.173	-9330	37210
400.229	4930	400.123	-9405	37165
400.179	4900	400.073	-9480	37120
400.129	5055	400.023	-9420	37025
400.079	5210	399.973	-9360	36930
400.029	5155	399.923	-9090	37255
399.979	5100	399.873	-8820	37580
399.929	5280	399.823	-8950	37270
399.879	5460	399.773	-9080	36960
399.829	5485	399.723	-8750	37265
399.779	5510	399.673	-8420	37570
399.729	5840	399.623	-8375	37285
399.679	6170	399.573	-8330	37000
399.629	6345	399.523	-7975	37180
399.579	6520	399.473	-7620	37360
399.529	7010	399.423	-7115	37375
399.479	7500	399.373	-6610	37390
399.429	7940	399.323	-6325	37235
399.379	8380	399.273	-6040	37080
399.329	8675	399.223	-5435	37390
399.279	8970	399.173	-4830	37700
399.229	9785	399.123	-3705	38010
399.179	10600	399.073	-2580	38320
399.129	11280	399.023	-1830	38390
399.079	11960	398.973	-1080	38460
399.029	12625	398.923	-175	38700
398.979	13290	398.873	730	38940
398.929	14000	398.823	1120	38620
398.879	14710	398.773	1510	38300
398.829	15445	398.723	2390	38445
398.779	16180	398.673	3270	38590
398.729	16375	398.623	3595	38720
398.679	16570	398.573	3920	38850
398.629	16580	398.523	4145	39065
398.579	16590	398.473	4370	39280
398.529	16385	398.423	4050	39165
398.479	16180	398.373	3730	39050
398.429	15330	398.323	3245	39415
398.379	14480	398.273	2760	39780
398.329	14285	398.223	1880	39095
398.279	14090	398.173	1000	38410
398.229	13270	398.123	5	38235
398.179	12450	398.073	-990	38060
398.129	11650	398.023	-2110	37740
398.079	10850	397.973	-3230	37420
398.029	9895	397.923	-4430	37175
397.979	8940	397.873	-5630	36930
397.929	7970	397.823	-6475	37055
397.879	7000	397.773	-7320	37180
397.829	6345	397.723	-8265	36890
397.779	5690	397.673	-9210	36600
397.729	4995	397.623	-10005	36500
397.679	4300	397.573	-10800	36400
397.629	3840	397.523	-11170	36490
397.579	3380	397.473	-11540	36580
397.529	2995	397.423	-11960	36545
397.479	2610	397.373	-12380	36510
397.429	2315	397.323	-12715	36470
397.379	2020	397.273	-13050	36430
397.329	1865	397.223	-13135	36500
397.279	1710	397.173	-13220	36570
397.229	1530	397.123	-13230	36740
397.179	1350	397.073	-13240	36910
397.129	1250	397.023	-13325	36925
397.079	1150	396.973	-13410	36940
397.029	1305	396.923	-13445	36750
396.979	1460	396.873	-13480	36560
396.929	1395	396.823	-13530	36575
396.879	1330	396.773	-13580	36590
396.829	1325	396.723	-13600	36575
396.779	1320	396.673	-13620	36560
396.729	1310	396.623	-13680	36510
396.679	1300	396.573	-13740	36460
396.629	1250	396.523	-13750	36500
396.579	1200	396.473	-13760	36540
396.529	1150	396.423	-13760	36590
396.479	1100	396.373	-13760	36640
396.429	1035	396.323	-13755	36710
396.379	970	396.273	-13750	36780
396.329	1030	396.223	-13765	36705
396.279	1090	396.173	-13780	36630
396.229	1010	396.123	-13820	36670
396.179	930	396.073	-13860	36710
396.129	875	396.023	-13875	36750
396.079	820	395.973	-13890	36790
396.029	955	395.923	-13885	36660
395.979	1090	395.873	-13880	36530
395.929	1145	395.823	-13830	36525
395.879	1200	395.773	-13780	36520
395.829	1175	395.723	-13820	36505
395.779	1150	395.673	-13860	36490
395.729	990	395.623	-13900	36610
395.679	830	395.573	-13940	36730
395.629	895	395.523	-13950	36655
395.579	960	395.473	-13960	36580
395.529	955	395.423	-14035	36510
395.479	950	395.373	-14110	36440
395.429	885	395.323	-14075	36540
395.379	820	395.273	-14040	36640
395.329	845	395.223	-14030	36625
395.279	870	395.173	-14020	36610
395.229	965	395.123	-13930	36605
395.179	1060	395.073	-13840	36600
395.129	980	395.023	-13870	36650
395.079	900	394.973	-13900	36700
395.029	945	394.923	-13915	36640
394.979	990	394.873	-13930	36580
394.929	980	394.823	-13945	36575
394.879	970	394.773	-13960	36570
394.829	920	394.723	-13985	36595
394.779	870	394.673	-14010	36620
394.729	900	394.623	-14000	36600
394.679	930	394.573	-13990	36580
394.629	950	394.523	-13945	36605
394.579	970	394.473	-13900	36630
394.529	975	394.423	-13920	36605
394.479	980	394.373	-13940	36580
394.429	955	394.323	-13960	36585
394.379	930	394.273	-13980	36590
394.329	935	394.223	-13940	36625
394.279	940	394.173	-13900	36660
394.229	955	394.123	-13960	36585
394.179	970	394.073	-14020	36510
394.129	970	394.023	-13995	36535
394.079	970	393.973	-13970	36560
394.029	975	393.923	-13980	36545
393.979	980	393.873	-13990	36530
393.929	940	393.823	-13960	36600
393.879	900	393.773	-13930	36670
393.829	940	393.723	-13930	36630
393.779	980	393.673	-13930	36590
393.729	1000	393.623	-13930	36570
393.679	1020	393.573	-13930	36550
393.629	910	393.523	-13890	36700
393.579	800	393.473	-13850	36850
393.529	850	393.423	-13935	36715
393.479	900	393.373	-14020	36580
393.429	935	393.323	-13985	36580
393.379	970	393.273	-13950	36580
393.329	860	393.223	-14020	36620
393.279	750	393.173	-14090	36660
393.229	845	393.123	-14025	36630
393.179	940	393.073	-13960	36600
393.129	910	393.023	-13965	36625
393.079	880	392.973	-13970	36650
393.029	990	392.923	-13910	36600
392.979	1100	392.873	-13850	36550
392.929	1040	392.823	-13790	36670
392.879	980	392.773	-13730	36790
392.829	845	392.723	-13795	36860
392.779	710	392.673	-13860	36930
392.729	770	392.623	-13875	36855
392.679	830	392.573	-13890	36780
392.629	880	392.523	-13880	36740
392.579	930	392.473	-13870	36700
392.529	860	392.423	-13970	36670
392.479	790	392.373	-14070	36640
392.429	885	392.323	-13985	36630
392.379	980	392.273	-13900	36620
392.329	990	392.223	-13945	36565
392.279	1000	392.173	-13990	36510
392.229	985	392.123	-13945	36570
392.179	970	392.073	-13900	36630
392.129	950	392.023	-13915	36635
392.079	930	391.973	-13930	36640
392.029	925	391.923	-13935	36640
391.979	920	391.873	-13940	36640
391.929	865	391.823	-13850	36785
391.879	810	391.773	-13760	36930
391.829	865	391.723	-13850	36785
391.779	920	391.673	-13940	36640
391.729	940	391.623	-13960	36600
391.679	960	391.573	-13980	36560
391.629	945	391.523	-13985	36570
391.579	930	391.473	-13990	36580
391.529	890	391.423	-14000	36610
391.479	850	391.373	-14010	36640
391.429	940	391.323	-14025	36535
391.379	1030	391.273	-14040	36430
391.329	1000	391.223	-14060	36440
391.279	970	391.173	-14080	36450
391.229	875	391.123	-14040	36585
391.179	780	391.073	-14000	36720
391.129	915	391.023	-13945	36640
391.079	1050	390.973	-13890	36560
391.029	1005	390.923	-14000	36495
390.979	960	390.873	-14110	36430
390.929	870	390.823	-14070	36560
390.879	780	390.773	-14030	36690
390.829	930	390.723	-13970	36600
390.779	1080	390.673	-13910	36510
390.729	975	390.623	-13930	36595
390.679	870	390.573	-13950	36680
390.629	825	390.523	-14010	36665
390.579	780	390.473	-14070	36650
390.529	800	390.423	-14045	36655
390.479	820	390.373	-14020	36660
390.429	885	390.323	-13935	36680
390.379	950	390.273	-13850	36700
390.329	920	390.223	-13910	36670
390.279	890	390.173	-13970	36640
390.229	905	390.123	-13870	36725
390.179	920	390.073	-13770	36810
390.129	940	390.023	-13835	36725
390.079	960	389.973	-13900	36640
390.029	995	389.923	-13880	36625
389.979	1030	389.873	-13860	36610
389.929	965	389.823	-13925	36610
389.879	900	389.773	-13990	36610
389.829	950	389.723	-14000	36550
389.779	1000	389.673	-14010	36490
389.729	1045	389.623	-13985	36470
389.679	1090	389.573	-13960	36450
389.629	1050	389.523	-13915	36535
389.579	1010	389.473	-13870	36620
389.529	935	389.423	-13925	36640
389.479	860	389.373	-13980	36660
389.429	820	389.323	-14030	36650
389.379	780	389.273	-14080	36640
389.329	870	389.223	-13980	36650
389.279	960	389.173	-13880	36660
389.229	870	389.123	-13960	36670
389.179	780	389.073	-14040	36680
389.129	845	389.023	-14020	36635
389.079	910	388.973	-14000	36590
389.029	930	388.923	-13910	36660
388.979	950	388.873	-13820	36730
388.929	975	388.823	-13935	36590
388.879	1000	388.773	-14050	36450
388.829	1005	388.723	-13995	36500
388.779	1010	388.673	-13940	36550
388.729	880	388.623	-13975	36645
388.679	750	388.573	-14010	36740
388.629	765	388.523	-14000	36735
388.579	780	388.473	-13990	36730
388.529	875	388.423	-13990	36635
388.479	970	388.373	-13990	36540
388.429	930	388.323	-14010	36560
388.379	890	388.273	-14030	36580
388.329	880	388.223	-13920	36700
388.279	870	388.173	-13810	36820
388.229	935	388.123	-13780	36785
388.179	1000	388.073	-13750	36750
388.129	960	388.023	-13815	36725
