# Supplementary material for: Oxo dicopper anchored on carbon nitride for selective oxidation of methane
Source: Nat Commun. 2022 Mar 16;13:1375. doi: 10.1038/s41467-022-28987-1 (PMC8927601; doi:10.1038/s41467-022-28987-1)
Supplement: Supplementary file 3 — Source Data [file 41467_2022_28987_MOESM3_ESM.zip › Source Data Files/SI/Figure S5/1/1.cif]

data_2-opt
_audit_creation_date              2021-12-24
_audit_creation_method            'Materials Studio'
_symmetry_space_group_name_H-M    'P1'
_symmetry_Int_Tables_number       1
_symmetry_cell_setting            triclinic
loop_
_symmetry_equiv_pos_as_xyz
  x,y,z
_cell_length_a                    14.2659
_cell_length_b                    14.2659
_cell_length_c                    15.0000
_cell_angle_alpha                 90.0000
_cell_angle_beta                  90.0000
_cell_angle_gamma                 119.9810
loop_
_atom_site_label
_atom_site_type_symbol
_atom_site_fract_x
_atom_site_fract_y
_atom_site_fract_z
_atom_site_U_iso_or_equiv
_atom_site_adp_type
_atom_site_occupancy
C1     C     0.44552   0.37868   0.52067   0.00000  Uiso   1.00
C2     C     0.44464   0.88097   0.47646   0.00000  Uiso   1.00
C3     C     0.62559   0.71958   0.51866   0.00000  Uiso   1.00
C4     C     0.62413   0.88190   0.49291   0.00000  Uiso   1.00
C5     C     0.78564   0.88521   0.47282   0.00000  Uiso   1.00
C6     C     0.94402   0.87961   0.46938   0.00000  Uiso   1.00
C7     C     0.12324   0.56010   0.50718   0.00000  Uiso   1.00
C8     C     0.12036   0.72012   0.51208   0.00000  Uiso   1.00
C9     C     0.12286   0.88039   0.48635   0.00000  Uiso   1.00
C10    C     0.28555   0.71573   0.47884   0.00000  Uiso   1.00
C11    C     0.28578   0.88563   0.47372   0.00000  Uiso   1.00
C12    C     0.62542   0.55934   0.50490   0.00000  Uiso   1.00
C13    C     0.78570   0.71453   0.47058   0.00000  Uiso   1.00
C14    C     0.62331   0.22003   0.47789   0.00000  Uiso   1.00
C15    C     0.62419   0.37951   0.50293   0.00000  Uiso   1.00
C16    C     0.62523   0.06062   0.49089   0.00000  Uiso   1.00
C17    C     0.28667   0.21427   0.51452   0.00000  Uiso   1.00
C18    C     0.12186   0.37931   0.50518   0.00000  Uiso   1.00
C19    C     0.28648   0.38213   0.52151   0.00000  Uiso   1.00
C20    C     0.12401   0.06034   0.48387   0.00000  Uiso   1.00
C21    C     0.94403   0.37880   0.52286   0.00000  Uiso   1.00
C22    C     0.78589   0.38447   0.52100   0.00000  Uiso   1.00
C23    C     0.78599   0.21477   0.52251   0.00000  Uiso   1.00
C24    C     0.12305   0.22101   0.47349   0.00000  Uiso   1.00
Cu1    Cu    0.46515   0.73545   0.61687   0.00000  Uiso   1.00
Cu2    Cu    0.27821   0.53426   0.62978   0.00000  Uiso   1.00
N1     N     0.89301   0.93717   0.47026   0.00000  Uiso   1.00
N2     N     0.07124   0.61299   0.52785   0.00000  Uiso   1.00
N3     N     0.89274   0.77043   0.45759   0.00000  Uiso   1.00
N4     N     0.56306   0.93956   0.48653   0.00000  Uiso   1.00
N5     N     0.22805   0.60669   0.48104   0.00000  Uiso   1.00
N6     N     0.57344   0.27884   0.46842   0.00000  Uiso   1.00
N7     N     0.22680   0.93412   0.46116   0.00000  Uiso   1.00
N8     N     0.07021   0.77841   0.51889   0.00000  Uiso   1.00
N9     N     0.39383   0.93818   0.47384   0.00000  Uiso   1.00
N10    N     0.39448   0.77135   0.47093   0.00000  Uiso   1.00
N11    N     0.06242   0.93956   0.47884   0.00000  Uiso   1.00
N12    N     0.72550   0.10592   0.52515   0.00000  Uiso   1.00
N13    N     0.73078   0.77254   0.48739   0.00000  Uiso   1.00
N14    N     0.57658   0.61377   0.53571   0.00000  Uiso   1.00
N15    N     0.23020   0.77318   0.48771   0.00000  Uiso   1.00
N16    N     0.57585   0.11347   0.46089   0.00000  Uiso   1.00
N17    N     0.22391   0.42767   0.54078   0.00000  Uiso   1.00
N18    N     0.57716   0.78088   0.53288   0.00000  Uiso   1.00
N19    N     0.72503   0.93259   0.46276   0.00000  Uiso   1.00
N20    N     0.39332   0.43584   0.52712   0.00000  Uiso   1.00
N21    N     0.72475   0.60518   0.46939   0.00000  Uiso   1.00
N22    N     0.39428   0.26974   0.52728   0.00000  Uiso   1.00
N23    N     0.23255   0.27359   0.49859   0.00000  Uiso   1.00
N24    N     0.72672   0.43334   0.53133   0.00000  Uiso   1.00
N25    N     0.06272   0.43906   0.51268   0.00000  Uiso   1.00
N26    N     0.07396   0.11469   0.45721   0.00000  Uiso   1.00
N27    N     0.22549   0.10598   0.51608   0.00000  Uiso   1.00
N28    N     0.56328   0.43885   0.50992   0.00000  Uiso   1.00
N29    N     0.89399   0.27028   0.53391   0.00000  Uiso   1.00
N30    N     0.89366   0.43658   0.52287   0.00000  Uiso   1.00
N31    N     0.73135   0.27274   0.50655   0.00000  Uiso   1.00
N32    N     0.07436   0.28168   0.46691   0.00000  Uiso   1.00
O1     O     0.30206   0.61303   0.72984   0.00000  Uiso   1.00
O2     O     0.38148   0.72413   0.71082   0.00000  Uiso   1.00
loop_
_geom_bond_atom_site_label_1
_geom_bond_atom_site_label_2
_geom_bond_distance
_geom_bond_site_symmetry_2
_ccdc_geom_bond_type
C1     N20     1.355   .     D
C1     N22     1.351   .     S
C1     N28     1.464   .     S
C2     N4      1.471   .     S
C2     N9      1.336   .     S
C2     N10     1.359   .     D
C3     N13     1.382   .     S
C3     N14     1.333   .     D
C3     N18     1.375   .     S
C4     N4      1.470   .     S
C4     N18     1.386   .     D
C4     N19     1.326   .     S
C5     N1      1.328   .     S
C5     N13     1.409   .     S
C5     N19     1.346   .     D
C6     N1      1.342   .     D
C6     N3      1.361   .     S
C6     N11     1.470   1_655 S
C7     N2      1.332   .     D
C7     N5      1.356   .     S
C7     N25     1.498   .     S
C8     N2      1.346   .     S
C8     N8      1.345   .     D
C8     N15     1.406   .     S
C9     N7      1.339   .     D
C9     N8      1.352   .     S
C9     N11     1.482   .     S
C10    N5      1.348   .     D
C10    N10     1.351   .     S
C10    N15     1.400   .     S
C11    N7      1.343   .     S
C11    N9      1.335   .     D
C11    N15     1.405   .     S
C12    N14     1.357   .     S
C12    N21     1.339   .     D
C12    N28     1.491   .     S
C13    N3      1.337   .     D
C13    N13     1.418   .     S
C13    N21     1.354   .     S
C14    N6      1.352   .     D
C14    N16     1.344   .     S
C14    N31     1.403   .     S
C15    N6      1.347   .     S
C15    N24     1.337   .     D
C15    N28     1.489   .     S
C16    N4      1.498   1_545 S
C16    N12     1.343   .     S
C16    N16     1.341   .     D
C17    N22     1.344   .     D
C17    N23     1.422   .     S
C17    N27     1.342   .     S
C18    N17     1.370   .     S
C18    N25     1.473   .     S
C18    N32     1.336   .     D
C19    N17     1.372   .     D
C19    N20     1.323   .     S
C19    N23     1.385   .     S
C20    N11     1.494   1_545 S
C20    N26     1.351   .     S
C20    N27     1.346   .     D
C21    N25     1.475   1_655 S
C21    N29     1.353   .     D
C21    N30     1.337   .     S
C22    N24     1.346   .     S
C22    N30     1.332   .     D
C22    N31     1.398   .     S
C23    N12     1.348   .     D
C23    N29     1.346   .     S
C23    N31     1.412   .     S
C24    N23     1.405   .     S
C24    N26     1.338   .     D
C24    N32     1.357   .     S
Cu1    N18     1.878   .     S
Cu1    O2      1.801   .     S
Cu2    N17     1.875   .     S
Cu2    O1      1.803   .     S
N4     C16     1.498   1_565 S
N11    C6      1.470   1_455 S
N11    C20     1.494   1_565 S
N25    C21     1.475   1_455 S
O1     O2      1.443   .     D
