# Supplementary material for: Oxo dicopper anchored on carbon nitride for selective oxidation of methane
Source: Nat Commun. 2022 Mar 16;13:1375. doi: 10.1038/s41467-022-28987-1 (PMC8927601; doi:10.1038/s41467-022-28987-1)
Supplement: Supplementary file 3 — Source Data [file 41467_2022_28987_MOESM3_ESM.zip › Source Data Files/SI/Figure S5/2/2.cif]

data_1-opt
_audit_creation_date              2021-12-24
_audit_creation_method            'Materials Studio'
_symmetry_space_group_name_H-M    'P1'
_symmetry_Int_Tables_number       1
_symmetry_cell_setting            triclinic
loop_
_symmetry_equiv_pos_as_xyz
  x,y,z
_cell_length_a                    14.2659
_cell_length_b                    14.2659
_cell_length_c                    15.0000
_cell_angle_alpha                 90.0000
_cell_angle_beta                  90.0000
_cell_angle_gamma                 119.9810
loop_
_atom_site_label
_atom_site_type_symbol
_atom_site_fract_x
_atom_site_fract_y
_atom_site_fract_z
_atom_site_U_iso_or_equiv
_atom_site_adp_type
_atom_site_occupancy
C1     C     0.44183   0.37864   0.52042   0.00000  Uiso   1.00
C2     C     0.62140   0.05970   0.49277   0.00000  Uiso   1.00
C3     C     0.28247   0.38157   0.52303   0.00000  Uiso   1.00
C4     C     0.28320   0.21408   0.51621   0.00000  Uiso   1.00
C5     C     0.11930   0.22025   0.47533   0.00000  Uiso   1.00
C6     C     0.12086   0.05994   0.48566   0.00000  Uiso   1.00
C7     C     0.94054   0.37845   0.52131   0.00000  Uiso   1.00
C8     C     0.78257   0.38428   0.51773   0.00000  Uiso   1.00
C9     C     0.78223   0.21450   0.52332   0.00000  Uiso   1.00
C10    C     0.62048   0.37900   0.50119   0.00000  Uiso   1.00
C11    C     0.61917   0.21890   0.47824   0.00000  Uiso   1.00
C12    C     0.44110   0.87936   0.47860   0.00000  Uiso   1.00
C13    C     0.11811   0.37859   0.50614   0.00000  Uiso   1.00
C14    C     0.28266   0.88465   0.47709   0.00000  Uiso   1.00
C15    C     0.62219   0.55931   0.50387   0.00000  Uiso   1.00
C16    C     0.62318   0.71976   0.52025   0.00000  Uiso   1.00
C17    C     0.78278   0.71470   0.47074   0.00000  Uiso   1.00
C18    C     0.78282   0.88498   0.47466   0.00000  Uiso   1.00
C19    C     0.62141   0.88170   0.49566   0.00000  Uiso   1.00
C20    C     0.11953   0.55923   0.50565   0.00000  Uiso   1.00
C21    C     0.11722   0.71907   0.51365   0.00000  Uiso   1.00
C22    C     0.11981   0.87957   0.48862   0.00000  Uiso   1.00
C23    C     0.28170   0.71466   0.47619   0.00000  Uiso   1.00
C24    C     0.94130   0.87959   0.47081   0.00000  Uiso   1.00
Cu1    Cu    0.45713   0.72224   0.61434   0.00000  Uiso   1.00
Cu2    Cu    0.28503   0.54665   0.61898   0.00000  Uiso   1.00
N1     N     0.57183   0.11217   0.46213   0.00000  Uiso   1.00
N2     N     0.89036   0.43636   0.51768   0.00000  Uiso   1.00
N3     N     0.56909   0.27750   0.46831   0.00000  Uiso   1.00
N4     N     0.72379   0.43361   0.52745   0.00000  Uiso   1.00
N5     N     0.72754   0.27214   0.50631   0.00000  Uiso   1.00
N6     N     0.89026   0.27031   0.53493   0.00000  Uiso   1.00
N7     N     0.39123   0.26998   0.52797   0.00000  Uiso   1.00
N8     N     0.22261   0.10594   0.51786   0.00000  Uiso   1.00
N9     N     0.07101   0.11380   0.45852   0.00000  Uiso   1.00
N10    N     0.07077   0.28059   0.46820   0.00000  Uiso   1.00
N11    N     0.05910   0.43829   0.51203   0.00000  Uiso   1.00
N12    N     0.22874   0.27306   0.50147   0.00000  Uiso   1.00
N13    N     0.72184   0.10568   0.52691   0.00000  Uiso   1.00
N14    N     0.55983   0.43866   0.50856   0.00000  Uiso   1.00
N15    N     0.05945   0.93901   0.48070   0.00000  Uiso   1.00
N16    N     0.57556   0.78176   0.53683   0.00000  Uiso   1.00
N17    N     0.39081   0.93689   0.47953   0.00000  Uiso   1.00
N18    N     0.38977   0.43573   0.52648   0.00000  Uiso   1.00
N19    N     0.72148   0.60537   0.46815   0.00000  Uiso   1.00
N20    N     0.57385   0.61349   0.53557   0.00000  Uiso   1.00
N21    N     0.21981   0.42714   0.54270   0.00000  Uiso   1.00
N22    N     0.72202   0.93211   0.46447   0.00000  Uiso   1.00
N23    N     0.72826   0.77273   0.48876   0.00000  Uiso   1.00
N24    N     0.39109   0.77020   0.46833   0.00000  Uiso   1.00
N25    N     0.89049   0.93714   0.47268   0.00000  Uiso   1.00
N26    N     0.55986   0.93870   0.48915   0.00000  Uiso   1.00
N27    N     0.22295   0.60522   0.47614   0.00000  Uiso   1.00
N28    N     0.06889   0.61228   0.53019   0.00000  Uiso   1.00
N29    N     0.06705   0.77742   0.52049   0.00000  Uiso   1.00
N30    N     0.22434   0.93380   0.46514   0.00000  Uiso   1.00
N31    N     0.22701   0.77194   0.48799   0.00000  Uiso   1.00
N32    N     0.88990   0.77053   0.45780   0.00000  Uiso   1.00
O1     O     0.34467   0.66327   0.68784   0.00000  Uiso   1.00
loop_
_geom_bond_atom_site_label_1
_geom_bond_atom_site_label_2
_geom_bond_distance
_geom_bond_site_symmetry_2
_ccdc_geom_bond_type
C1     N7      1.349   .     D
C1     N14     1.469   .     S
C1     N18     1.352   .     S
C2     N1      1.342   .     S
C2     N13     1.344   .     D
C2     N26     1.496   1_545 S
C3     N12     1.379   .     S
C3     N18     1.327   .     D
C3     N21     1.375   .     S
C4     N7      1.347   .     S
C4     N8      1.340   .     D
C4     N12     1.419   .     S
C5     N9      1.341   .     S
C5     N10     1.352   .     D
C5     N12     1.408   .     S
C6     N8      1.349   .     S
C6     N9      1.345   .     D
C6     N15     1.496   1_545 S
C7     N2      1.338   .     D
C7     N6      1.353   .     S
C7     N11     1.472   1_655 S
C8     N2      1.332   .     S
C8     N4      1.345   .     D
C8     N5      1.396   .     S
C9     N5      1.411   .     S
C9     N6      1.346   .     D
C9     N13     1.348   .     S
C10    N3      1.348   .     D
C10    N4      1.337   .     S
C10    N14     1.490   .     S
C11    N1      1.344   .     D
C11    N3      1.352   .     S
C11    N5      1.404   .     S
C12    N17     1.333   .     D
C12    N24     1.359   .     S
C12    N26     1.476   .     S
C13    N10     1.338   .     S
C13    N11     1.469   .     S
C13    N21     1.372   .     D
C14    N17     1.337   .     S
C14    N30     1.341   .     D
C14    N31     1.402   .     S
C15    N14     1.493   .     S
C15    N19     1.340   .     D
C15    N20     1.353   .     S
C16    N16     1.381   .     S
C16    N20     1.334   .     D
C16    N23     1.382   .     S
C17    N19     1.355   .     S
C17    N23     1.417   .     S
C17    N32     1.338   .     D
C18    N22     1.346   .     D
C18    N23     1.403   .     S
C18    N25     1.331   .     S
C19    N16     1.382   .     D
C19    N22     1.328   .     S
C19    N26     1.468   .     S
C20    N11     1.498   .     S
C20    N27     1.355   .     D
C20    N28     1.333   .     S
C21    N28     1.345   .     D
C21    N29     1.346   .     S
C21    N31     1.411   .     S
C22    N15     1.485   .     S
C22    N29     1.350   .     D
C22    N30     1.339   .     S
C23    N24     1.357   .     D
C23    N27     1.354   .     S
C23    N31     1.395   .     S
C24    N15     1.468   1_655 S
C24    N25     1.340   .     D
C24    N32     1.362   .     S
Cu1    N16     1.869   .     S
Cu1    O1      1.774   .     S
Cu2    N21     1.870   .     S
Cu2    O1      1.773   .     S
N11    C7      1.472   1_455 S
N15    C24     1.468   1_455 S
N15    C6      1.496   1_565 S
N26    C2      1.496   1_565 S
