# Supplementary material for: Oxo dicopper anchored on carbon nitride for selective oxidation of methane
Source: Nat Commun. 2022 Mar 16;13:1375. doi: 10.1038/s41467-022-28987-1 (PMC8927601; doi:10.1038/s41467-022-28987-1)
Supplement: Supplementary file 3 — Source Data [file 41467_2022_28987_MOESM3_ESM.zip › Source Data Files/SI/Figure S5/3/3.cif]

data_3-opt
_audit_creation_date              2021-12-24
_audit_creation_method            'Materials Studio'
_symmetry_space_group_name_H-M    'P1'
_symmetry_Int_Tables_number       1
_symmetry_cell_setting            triclinic
loop_
_symmetry_equiv_pos_as_xyz
  x,y,z
_cell_length_a                    14.2659
_cell_length_b                    14.2659
_cell_length_c                    15.0000
_cell_angle_alpha                 90.0000
_cell_angle_beta                  90.0000
_cell_angle_gamma                 119.9810
loop_
_atom_site_label
_atom_site_type_symbol
_atom_site_fract_x
_atom_site_fract_y
_atom_site_fract_z
_atom_site_U_iso_or_equiv
_atom_site_adp_type
_atom_site_occupancy
C1     C     0.44104   0.37913   0.52087   0.00000  Uiso   1.00
C2     C     0.62500   0.72240   0.52001   0.00000  Uiso   1.00
C3     C     0.62384   0.88437   0.49499   0.00000  Uiso   1.00
C4     C     0.78326   0.71562   0.46921   0.00000  Uiso   1.00
C5     C     0.78418   0.88663   0.47228   0.00000  Uiso   1.00
C6     C     0.94203   0.88025   0.46786   0.00000  Uiso   1.00
C7     C     0.11727   0.55812   0.50922   0.00000  Uiso   1.00
C8     C     0.11482   0.71840   0.51281   0.00000  Uiso   1.00
C9     C     0.11952   0.87962   0.48563   0.00000  Uiso   1.00
C10    C     0.28066   0.71460   0.48503   0.00000  Uiso   1.00
C11    C     0.28203   0.88435   0.47295   0.00000  Uiso   1.00
C12    C     0.62217   0.56081   0.50389   0.00000  Uiso   1.00
C13    C     0.44143   0.88024   0.48076   0.00000  Uiso   1.00
C14    C     0.61841   0.21945   0.47894   0.00000  Uiso   1.00
C15    C     0.61988   0.37981   0.50158   0.00000  Uiso   1.00
C16    C     0.78131   0.21468   0.52399   0.00000  Uiso   1.00
C17    C     0.78180   0.38466   0.51813   0.00000  Uiso   1.00
C18    C     0.93937   0.37801   0.52204   0.00000  Uiso   1.00
C19    C     0.12088   0.05994   0.48314   0.00000  Uiso   1.00
C20    C     0.11904   0.22022   0.47313   0.00000  Uiso   1.00
C21    C     0.11612   0.37684   0.50717   0.00000  Uiso   1.00
C22    C     0.28264   0.21393   0.51509   0.00000  Uiso   1.00
C23    C     0.28068   0.38053   0.52468   0.00000  Uiso   1.00
C24    C     0.62096   0.06027   0.49294   0.00000  Uiso   1.00
Cu1    Cu    0.44055   0.71573   0.59772   0.00000  Uiso   1.00
Cu2    Cu    0.28755   0.55422   0.61667   0.00000  Uiso   1.00
N1     N     0.38819   0.43565   0.52840   0.00000  Uiso   1.00
N2     N     0.72119   0.60626   0.46746   0.00000  Uiso   1.00
N3     N     0.57461   0.61589   0.53570   0.00000  Uiso   1.00
N4     N     0.57896   0.78498   0.53571   0.00000  Uiso   1.00
N5     N     0.72340   0.93421   0.46161   0.00000  Uiso   1.00
N6     N     0.72984   0.77447   0.48763   0.00000  Uiso   1.00
N7     N     0.89121   0.93832   0.46913   0.00000  Uiso   1.00
N8     N     0.89028   0.77114   0.45531   0.00000  Uiso   1.00
N9     N     0.56081   0.94025   0.48935   0.00000  Uiso   1.00
N10    N     0.22406   0.60515   0.48911   0.00000  Uiso   1.00
N11    N     0.06627   0.61209   0.53053   0.00000  Uiso   1.00
N12    N     0.06640   0.77802   0.51887   0.00000  Uiso   1.00
N13    N     0.22376   0.93318   0.46101   0.00000  Uiso   1.00
N14    N     0.22540   0.77065   0.48526   0.00000  Uiso   1.00
N15    N     0.39016   0.93625   0.47400   0.00000  Uiso   1.00
N16    N     0.39108   0.76971   0.48299   0.00000  Uiso   1.00
N17    N     0.05945   0.93945   0.47784   0.00000  Uiso   1.00
N18    N     0.72126   0.10613   0.52742   0.00000  Uiso   1.00
N19    N     0.57102   0.11276   0.46296   0.00000  Uiso   1.00
N20    N     0.56847   0.27823   0.46884   0.00000  Uiso   1.00
N21    N     0.72325   0.43432   0.52780   0.00000  Uiso   1.00
N22    N     0.72671   0.27256   0.50684   0.00000  Uiso   1.00
N23    N     0.88950   0.43625   0.51807   0.00000  Uiso   1.00
N24    N     0.88919   0.27007   0.53590   0.00000  Uiso   1.00
N25    N     0.55914   0.43966   0.50896   0.00000  Uiso   1.00
N26    N     0.22225   0.10551   0.51587   0.00000  Uiso   1.00
N27    N     0.07136   0.11433   0.45529   0.00000  Uiso   1.00
N28    N     0.07045   0.28091   0.46552   0.00000  Uiso   1.00
N29    N     0.05740   0.43721   0.51385   0.00000  Uiso   1.00
N30    N     0.22773   0.27230   0.50111   0.00000  Uiso   1.00
N31    N     0.39056   0.27023   0.52707   0.00000  Uiso   1.00
N32    N     0.21659   0.42354   0.54511   0.00000  Uiso   1.00
loop_
_geom_bond_atom_site_label_1
_geom_bond_atom_site_label_2
_geom_bond_distance
_geom_bond_site_symmetry_2
_ccdc_geom_bond_type
C1     N1      1.356   .     S
C1     N25     1.470   .     S
C1     N31     1.350   .     D
C2     N3      1.338   .     D
C2     N4      1.367   .     S
C2     N6      1.384   .     S
C3     N4      1.373   .     D
C3     N5      1.328   .     S
C3     N9      1.472   .     S
C4     N2      1.356   .     S
C4     N6      1.415   .     S
C4     N8      1.339   .     D
C5     N5      1.351   .     D
C5     N6      1.405   .     S
C5     N7      1.324   .     S
C6     N7      1.346   .     D
C6     N8      1.362   .     S
C6     N17     1.459   1_655 S
C7     N10     1.357   .     D
C7     N11     1.336   .     S
C7     N29     1.496   .     S
C8     N11     1.342   .     D
C8     N12     1.340   .     S
C8     N14     1.428   .     S
C9     N12     1.351   .     D
C9     N13     1.340   .     S
C9     N17     1.486   .     S
C10    N10     1.354   .     S
C10    N14     1.375   .     S
C10    N16     1.365   .     D
C11    N13     1.337   .     D
C11    N14     1.417   .     S
C11    N15     1.337   .     S
C12    N2      1.341   .     D
C12    N3      1.356   .     S
C12    N25     1.499   .     S
C13    N9      1.481   .     S
C13    N15     1.330   .     D
C13    N16     1.368   .     S
C14    N19     1.343   .     D
C14    N20     1.353   .     S
C14    N22     1.402   .     S
C15    N20     1.348   .     D
C15    N21     1.337   .     S
C15    N25     1.494   .     S
C16    N18     1.345   .     S
C16    N22     1.413   .     S
C16    N24     1.345   .     D
C17    N21     1.346   .     D
C17    N22     1.396   .     S
C17    N23     1.331   .     S
C18    N23     1.338   .     D
C18    N24     1.351   .     S
C18    N29     1.464   1_655 S
C19    N17     1.491   1_545 S
C19    N26     1.347   .     S
C19    N27     1.350   .     D
C20    N27     1.338   .     S
C20    N28     1.358   .     D
C20    N30     1.407   .     S
C21    N28     1.340   .     S
C21    N29     1.475   .     S
C21    N32     1.367   .     D
C22    N26     1.343   .     D
C22    N30     1.415   .     S
C22    N31     1.346   .     S
C23    N1      1.330   .     D
C23    N30     1.383   .     S
C23    N32     1.366   .     S
C24    N9      1.484   1_545 S
C24    N18     1.344   .     D
C24    N19     1.343   .     S
Cu1    Cu2     2.264   .     S
Cu1    N4      1.947   .     S
Cu1    N16     2.144   .     S
Cu2    N32     1.941   .     S
N9     C24     1.484   1_565 S
N17    C6      1.459   1_455 S
N17    C19     1.491   1_565 S
N29    C18     1.464   1_455 S
