# Supplementary material for: Oxo dicopper anchored on carbon nitride for selective oxidation of methane
Source: Nat Commun. 2022 Mar 16;13:1375. doi: 10.1038/s41467-022-28987-1 (PMC8927601; doi:10.1038/s41467-022-28987-1)
Supplement: Supplementary file 3 — Source Data [file 41467_2022_28987_MOESM3_ESM.zip › Source Data Files/SI/Figure S5/4/4.cif]

data_7-opt
_audit_creation_date              2021-12-24
_audit_creation_method            'Materials Studio'
_symmetry_space_group_name_H-M    'P1'
_symmetry_Int_Tables_number       1
_symmetry_cell_setting            triclinic
loop_
_symmetry_equiv_pos_as_xyz
  x,y,z
_cell_length_a                    14.2659
_cell_length_b                    14.2659
_cell_length_c                    15.0000
_cell_angle_alpha                 90.0000
_cell_angle_beta                  90.0000
_cell_angle_gamma                 119.9810
loop_
_atom_site_label
_atom_site_type_symbol
_atom_site_fract_x
_atom_site_fract_y
_atom_site_fract_z
_atom_site_U_iso_or_equiv
_atom_site_adp_type
_atom_site_occupancy
C1     C     0.44145   0.37617   0.52378   0.00000  Uiso   1.00
C2     C     0.62246   0.55774   0.52030   0.00000  Uiso   1.00
C3     C     0.61895   0.71506   0.49952   0.00000  Uiso   1.00
C4     C     0.62260   0.88174   0.50397   0.00000  Uiso   1.00
C5     C     0.78742   0.88738   0.50743   0.00000  Uiso   1.00
C6     C     0.94469   0.87963   0.49965   0.00000  Uiso   1.00
C7     C     0.11859   0.55809   0.48085   0.00000  Uiso   1.00
C8     C     0.11434   0.71603   0.45854   0.00000  Uiso   1.00
C9     C     0.11997   0.87978   0.46107   0.00000  Uiso   1.00
C10    C     0.27945   0.71977   0.50166   0.00000  Uiso   1.00
C11    C     0.28564   0.88827   0.46473   0.00000  Uiso   1.00
C12    C     0.44246   0.88383   0.49202   0.00000  Uiso   1.00
C13    C     0.78756   0.71625   0.52022   0.00000  Uiso   1.00
C14    C     0.61863   0.21569   0.53314   0.00000  Uiso   1.00
C15    C     0.62046   0.05912   0.50264   0.00000  Uiso   1.00
C16    C     0.28053   0.37698   0.52188   0.00000  Uiso   1.00
C17    C     0.11962   0.37692   0.48745   0.00000  Uiso   1.00
C18    C     0.12128   0.21805   0.46155   0.00000  Uiso   1.00
C19    C     0.28507   0.21326   0.50074   0.00000  Uiso   1.00
C20    C     0.94033   0.37834   0.48271   0.00000  Uiso   1.00
C21    C     0.78323   0.38441   0.49942   0.00000  Uiso   1.00
C22    C     0.78115   0.21560   0.48059   0.00000  Uiso   1.00
C23    C     0.62149   0.37782   0.52485   0.00000  Uiso   1.00
C24    C     0.12209   0.05821   0.47630   0.00000  Uiso   1.00
Cu1    Cu    0.45336   0.71162   0.59625   0.00000  Uiso   1.00
Cu2    Cu    0.28098   0.54298   0.61237   0.00000  Uiso   1.00
N1     N     0.22638   0.77444   0.47989   0.00000  Uiso   1.00
N2     N     0.22307   0.61088   0.51007   0.00000  Uiso   1.00
N3     N     0.22881   0.93799   0.45405   0.00000  Uiso   1.00
N4     N     0.06241   0.77122   0.44949   0.00000  Uiso   1.00
N5     N     0.06693   0.60737   0.45024   0.00000  Uiso   1.00
N6     N     0.56082   0.93954   0.49896   0.00000  Uiso   1.00
N7     N     0.56593   0.60667   0.49787   0.00000  Uiso   1.00
N8     N     0.89534   0.93898   0.50506   0.00000  Uiso   1.00
N9     N     0.73087   0.77239   0.50186   0.00000  Uiso   1.00
N10    N     0.72976   0.93839   0.51235   0.00000  Uiso   1.00
N11    N     0.56462   0.77070   0.50075   0.00000  Uiso   1.00
N12    N     0.72865   0.60974   0.53911   0.00000  Uiso   1.00
N13    N     0.39521   0.93865   0.46328   0.00000  Uiso   1.00
N14    N     0.89582   0.77248   0.51793   0.00000  Uiso   1.00
N15    N     0.38708   0.77751   0.51605   0.00000  Uiso   1.00
N16    N     0.07534   0.27993   0.44894   0.00000  Uiso   1.00
N17    N     0.72057   0.10814   0.46894   0.00000  Uiso   1.00
N18    N     0.06046   0.43803   0.48337   0.00000  Uiso   1.00
N19    N     0.39306   0.26960   0.50769   0.00000  Uiso   1.00
N20    N     0.38566   0.42866   0.54157   0.00000  Uiso   1.00
N21    N     0.22935   0.27083   0.49178   0.00000  Uiso   1.00
N22    N     0.21582   0.42232   0.53288   0.00000  Uiso   1.00
N23    N     0.07141   0.11101   0.44671   0.00000  Uiso   1.00
N24    N     0.06093   0.93780   0.47789   0.00000  Uiso   1.00
N25    N     0.22528   0.10524   0.50325   0.00000  Uiso   1.00
N26    N     0.88875   0.27082   0.46941   0.00000  Uiso   1.00
N27    N     0.89147   0.43677   0.49542   0.00000  Uiso   1.00
N28    N     0.72718   0.27136   0.50432   0.00000  Uiso   1.00
N29    N     0.72460   0.43409   0.49814   0.00000  Uiso   1.00
N30    N     0.57042   0.27384   0.55197   0.00000  Uiso   1.00
N31    N     0.56964   0.10704   0.54066   0.00000  Uiso   1.00
N32    N     0.56062   0.43726   0.52499   0.00000  Uiso   1.00
O1     O     0.37498   0.63791   0.69113   0.00000  Uiso   1.00
loop_
_geom_bond_atom_site_label_1
_geom_bond_atom_site_label_2
_geom_bond_distance
_geom_bond_site_symmetry_2
_ccdc_geom_bond_type
C1     N19     1.341   .     D
C1     N20     1.364   .     S
C1     N32     1.473   .     S
C2     N7      1.347   .     D
C2     N12     1.342   .     S
C2     N32     1.491   .     S
C3     N7      1.340   .     S
C3     N9      1.384   .     S
C3     N11     1.359   .     D
C4     N6      1.479   .     S
C4     N10     1.331   .     D
C4     N11     1.373   .     S
C5     N8      1.334   .     D
C5     N9      1.423   .     S
C5     N10     1.345   .     S
C6     N8      1.347   .     S
C6     N14     1.354   .     D
C6     N24     1.473   1_655 S
C7     N2      1.363   .     D
C7     N5      1.329   .     S
C7     N18     1.484   .     S
C8     N1      1.421   .     S
C8     N4      1.330   .     S
C8     N5      1.352   .     D
C9     N3      1.350   .     S
C9     N4      1.353   .     D
C9     N24     1.468   .     S
C10    N1      1.370   .     S
C10    N2      1.352   .     S
C10    N15     1.349   .     D
C11    N1      1.425   .     S
C11    N3      1.327   .     D
C11    N13     1.356   .     S
C12    N6      1.467   .     S
C12    N13     1.334   .     D
C12    N15     1.363   .     S
C13    N9      1.421   .     S
C13    N12     1.349   .     D
C13    N14     1.339   .     S
C14    N28     1.409   .     S
C14    N30     1.346   .     D
C14    N31     1.349   .     S
C15    N6      1.479   1_545 S
C15    N17     1.336   .     S
C15    N31     1.347   .     D
C16    N20     1.332   .     D
C16    N21     1.387   .     S
C16    N22     1.376   .     S
C17    N16     1.332   .     S
C17    N18     1.487   .     S
C17    N22     1.371   .     D
C18    N16     1.350   .     D
C18    N21     1.410   .     S
C18    N23     1.342   .     S
C19    N19     1.339   .     S
C19    N21     1.406   .     S
C19    N25     1.338   .     D
C20    N18     1.484   1_655 S
C20    N26     1.344   .     D
C20    N27     1.341   .     S
C21    N27     1.339   .     D
C21    N28     1.399   .     S
C21    N29     1.340   .     S
C22    N17     1.343   .     D
C22    N26     1.340   .     S
C22    N28     1.402   .     S
C23    N29     1.337   .     D
C23    N30     1.348   .     S
C23    N32     1.486   .     S
C24    N23     1.353   .     D
C24    N24     1.488   1_545 S
C24    N25     1.339   .     S
Cu1    N11     1.986   .     S
Cu1    N15     2.028   .     S
Cu1    O1      1.791   .     S
Cu2    N2      2.185   .     S
Cu2    N22     1.910   .     S
Cu2    O1      1.792   .     S
N6     C15     1.479   1_565 S
N18    C20     1.484   1_455 S
N24    C6      1.473   1_455 S
N24    C24     1.488   1_565 S
