# Supplementary material for: Oxo dicopper anchored on carbon nitride for selective oxidation of methane
Source: Nat Commun. 2022 Mar 16;13:1375. doi: 10.1038/s41467-022-28987-1 (PMC8927601; doi:10.1038/s41467-022-28987-1)
Supplement: Supplementary file 3 — Source Data [file 41467_2022_28987_MOESM3_ESM.zip › Source Data Files/SI/Figure S5/5/5.cif]

data_7-opt
_audit_creation_date              2021-12-24
_audit_creation_method            'Materials Studio'
_symmetry_space_group_name_H-M    'P1'
_symmetry_Int_Tables_number       1
_symmetry_cell_setting            triclinic
loop_
_symmetry_equiv_pos_as_xyz
  x,y,z
_cell_length_a                    14.2659
_cell_length_b                    14.2659
_cell_length_c                    15.0000
_cell_angle_alpha                 90.0000
_cell_angle_beta                  90.0000
_cell_angle_gamma                 119.9810
loop_
_atom_site_label
_atom_site_type_symbol
_atom_site_fract_x
_atom_site_fract_y
_atom_site_fract_z
_atom_site_U_iso_or_equiv
_atom_site_adp_type
_atom_site_occupancy
C1     C     0.44225   0.38381   0.51750   0.00000  Uiso   1.00
C2     C     0.62550   0.56353   0.51380   0.00000  Uiso   1.00
C3     C     0.62456   0.72703   0.52381   0.00000  Uiso   1.00
C4     C     0.62586   0.88869   0.51710   0.00000  Uiso   1.00
C5     C     0.79101   0.89548   0.51276   0.00000  Uiso   1.00
C6     C     0.94499   0.88559   0.48513   0.00000  Uiso   1.00
C7     C     0.11887   0.56274   0.49282   0.00000  Uiso   1.00
C8     C     0.11806   0.72230   0.47270   0.00000  Uiso   1.00
C9     C     0.12383   0.88627   0.46828   0.00000  Uiso   1.00
C10    C     0.28349   0.72707   0.51718   0.00000  Uiso   1.00
C11    C     0.28830   0.89201   0.46915   0.00000  Uiso   1.00
C12    C     0.44401   0.88630   0.50025   0.00000  Uiso   1.00
C13    C     0.78438   0.72294   0.47970   0.00000  Uiso   1.00
C14    C     0.61815   0.22287   0.51591   0.00000  Uiso   1.00
C15    C     0.62330   0.06614   0.49826   0.00000  Uiso   1.00
C16    C     0.28605   0.39161   0.52045   0.00000  Uiso   1.00
C17    C     0.12154   0.38401   0.47772   0.00000  Uiso   1.00
C18    C     0.12261   0.22281   0.47340   0.00000  Uiso   1.00
C19    C     0.28405   0.22091   0.52331   0.00000  Uiso   1.00
C20    C     0.94211   0.38602   0.49100   0.00000  Uiso   1.00
C21    C     0.78819   0.39131   0.52525   0.00000  Uiso   1.00
C22    C     0.78349   0.22461   0.47700   0.00000  Uiso   1.00
C23    C     0.62531   0.38712   0.52464   0.00000  Uiso   1.00
C24    C     0.12674   0.06544   0.48731   0.00000  Uiso   1.00
Cu1    Cu    0.27389   0.53408   0.58962   0.00000  Uiso   1.00
Cu2    Cu    0.46294   0.59742   0.62496   0.00000  Uiso   1.00
N1     N     0.22986   0.77983   0.48805   0.00000  Uiso   1.00
N2     N     0.22016   0.61785   0.53195   0.00000  Uiso   1.00
N3     N     0.23255   0.94346   0.45570   0.00000  Uiso   1.00
N4     N     0.06635   0.77734   0.46816   0.00000  Uiso   1.00
N5     N     0.06962   0.61390   0.46183   0.00000  Uiso   1.00
N6     N     0.56441   0.94534   0.50511   0.00000  Uiso   1.00
N7     N     0.72350   0.61370   0.47530   0.00000  Uiso   1.00
N8     N     0.89955   0.94368   0.51268   0.00000  Uiso   1.00
N9     N     0.73241   0.78133   0.50142   0.00000  Uiso   1.00
N10    N     0.73483   0.94730   0.52386   0.00000  Uiso   1.00
N11    N     0.56978   0.77987   0.52428   0.00000  Uiso   1.00
N12    N     0.57885   0.62020   0.54776   0.00000  Uiso   1.00
N13    N     0.39739   0.94011   0.46662   0.00000  Uiso   1.00
N14    N     0.89061   0.77959   0.46363   0.00000  Uiso   1.00
N15    N     0.38993   0.78250   0.52925   0.00000  Uiso   1.00
N16    N     0.06806   0.27757   0.46562   0.00000  Uiso   1.00
N17    N     0.72483   0.11615   0.46590   0.00000  Uiso   1.00
N18    N     0.06140   0.44476   0.48593   0.00000  Uiso   1.00
N19    N     0.38965   0.27748   0.54116   0.00000  Uiso   1.00
N20    N     0.39798   0.44035   0.49136   0.00000  Uiso   1.00
N21    N     0.22891   0.27539   0.50237   0.00000  Uiso   1.00
N22    N     0.22941   0.44527   0.48265   0.00000  Uiso   1.00
N23    N     0.07554   0.11634   0.45560   0.00000  Uiso   1.00
N24    N     0.06483   0.94384   0.47923   0.00000  Uiso   1.00
N25    N     0.22430   0.11005   0.52444   0.00000  Uiso   1.00
N26    N     0.89006   0.28372   0.46115   0.00000  Uiso   1.00
N27    N     0.89694   0.44007   0.52724   0.00000  Uiso   1.00
N28    N     0.73040   0.27947   0.50583   0.00000  Uiso   1.00
N29    N     0.73307   0.44316   0.54067   0.00000  Uiso   1.00
N30    N     0.56703   0.27929   0.51601   0.00000  Uiso   1.00
N31    N     0.56832   0.11434   0.52447   0.00000  Uiso   1.00
N32    N     0.56648   0.44582   0.52014   0.00000  Uiso   1.00
O1     O     0.28371   0.40964   0.61177   0.00000  Uiso   1.00
O2     O     0.36084   0.61366   0.68134   0.00000  Uiso   1.00
loop_
_geom_bond_atom_site_label_1
_geom_bond_atom_site_label_2
_geom_bond_distance
_geom_bond_site_symmetry_2
_ccdc_geom_bond_type
C1     N19     1.361   .     S
C1     N20     1.309   .     D
C1     N32     1.536   .     S
C2     N7      1.342   .     S
C2     N12     1.376   .     D
C2     N32     1.458   .     S
C3     N9      1.374   .     S
C3     N11     1.330   .     D
C3     N12     1.372   .     S
C4     N6      1.470   .     S
C4     N10     1.352   .     D
C4     N11     1.349   .     S
C5     N8      1.344   .     D
C5     N9      1.421   .     S
C5     N10     1.345   .     S
C6     N8      1.347   .     S
C6     N14     1.349   .     D
C6     N24     1.484   1_655 S
C7     N2      1.384   .     D
C7     N5      1.325   .     S
C7     N18     1.462   .     S
C8     N1      1.401   .     S
C8     N4      1.321   .     S
C8     N5      1.352   .     D
C9     N3      1.357   .     S
C9     N4      1.347   .     D
C9     N24     1.449   .     S
C10    N1      1.385   .     S
C10    N2      1.373   .     S
C10    N15     1.328   .     D
C11    N1      1.415   .     S
C11    N3      1.340   .     D
C11    N13     1.352   .     S
C12    N6      1.490   .     S
C12    N13     1.340   .     D
C12    N15     1.355   .     S
C13    N7      1.354   .     D
C13    N9      1.402   .     S
C13    N14     1.336   .     S
C14    N28     1.395   .     S
C14    N30     1.329   .     D
C14    N31     1.349   .     S
C15    N6      1.496   1_545 S
C15    N17     1.345   .     S
C15    N31     1.335   .     D
C16    N20     1.454   .     S
C16    N21     1.462   .     S
C16    N22     1.476   .     S
C16    O1      1.397   .     S
C17    N16     1.328   .     D
C17    N18     1.498   .     S
C17    N22     1.339   .     S
C18    N16     1.355   .     S
C18    N21     1.384   .     S
C18    N23     1.345   .     D
C19    N19     1.333   .     D
C19    N21     1.390   .     S
C19    N25     1.371   .     S
C20    N18     1.476   1_655 S
C20    N26     1.341   .     D
C20    N27     1.342   .     S
C21    N27     1.347   .     D
C21    N28     1.413   .     S
C21    N29     1.342   .     S
C22    N17     1.352   .     D
C22    N26     1.341   .     S
C22    N28     1.402   .     S
C23    N29     1.353   .     D
C23    N30     1.340   .     S
C23    N32     1.453   .     S
C24    N23     1.348   .     S
C24    N24     1.508   1_545 S
C24    N25     1.329   .     D
Cu1    Cu2     2.436   .     S
Cu1    N2      1.918   .     S
Cu1    N22     1.944   .     S
Cu1    O1      1.879   .     S
Cu1    O2      1.820   .     S
Cu2    N12     1.909   .     S
Cu2    O2      1.797   .     S
N6     C15     1.496   1_565 S
N18    C20     1.476   1_455 S
N24    C6      1.484   1_455 S
N24    C24     1.508   1_565 S
