# Supplementary material for: Oxo dicopper anchored on carbon nitride for selective oxidation of methane
Source: Nat Commun. 2022 Mar 16;13:1375. doi: 10.1038/s41467-022-28987-1 (PMC8927601; doi:10.1038/s41467-022-28987-1)
Supplement: Supplementary file 3 — Source Data [file 41467_2022_28987_MOESM3_ESM.zip › Source Data Files/SI/Figure S5/6/6.cif]

data_12-opt
_audit_creation_date              2021-12-24
_audit_creation_method            'Materials Studio'
_symmetry_space_group_name_H-M    'P1'
_symmetry_Int_Tables_number       1
_symmetry_cell_setting            triclinic
loop_
_symmetry_equiv_pos_as_xyz
  x,y,z
_cell_length_a                    14.2659
_cell_length_b                    14.2659
_cell_length_c                    15.0000
_cell_angle_alpha                 90.0000
_cell_angle_beta                  90.0000
_cell_angle_gamma                 119.9810
loop_
_atom_site_label
_atom_site_type_symbol
_atom_site_fract_x
_atom_site_fract_y
_atom_site_fract_z
_atom_site_U_iso_or_equiv
_atom_site_adp_type
_atom_site_occupancy
C1     C     0.44400   0.36568   0.51103   0.00000  Uiso   1.00
C2     C     0.44152   0.88450   0.48185   0.00000  Uiso   1.00
C3     C     0.61937   0.71832   0.49835   0.00000  Uiso   1.00
C4     C     0.78539   0.71755   0.46688   0.00000  Uiso   1.00
C5     C     0.78476   0.88863   0.46978   0.00000  Uiso   1.00
C6     C     0.94453   0.88563   0.46773   0.00000  Uiso   1.00
C7     C     0.11382   0.56234   0.51454   0.00000  Uiso   1.00
C8     C     0.11284   0.72386   0.50406   0.00000  Uiso   1.00
C9     C     0.12078   0.88650   0.47838   0.00000  Uiso   1.00
C10    C     0.27799   0.72004   0.50062   0.00000  Uiso   1.00
C11    C     0.28176   0.88773   0.46382   0.00000  Uiso   1.00
C12    C     0.62181   0.88415   0.48453   0.00000  Uiso   1.00
C13    C     0.62546   0.38252   0.49724   0.00000  Uiso   1.00
C14    C     0.62077   0.55750   0.49070   0.00000  Uiso   1.00
C15    C     0.62589   0.06536   0.48607   0.00000  Uiso   1.00
C16    C     0.13325   0.39388   0.53359   0.00000  Uiso   1.00
C17    C     0.15441   0.24564   0.48343   0.00000  Uiso   1.00
C18    C     0.29991   0.20879   0.52122   0.00000  Uiso   1.00
C19    C     0.94240   0.38435   0.53169   0.00000  Uiso   1.00
C20    C     0.78235   0.38551   0.53158   0.00000  Uiso   1.00
C21    C     0.78673   0.21891   0.51916   0.00000  Uiso   1.00
C22    C     0.62681   0.22544   0.47002   0.00000  Uiso   1.00
C23    C     0.13262   0.07085   0.48987   0.00000  Uiso   1.00
Cu1    Cu    0.44325   0.71033   0.59079   0.00000  Uiso   1.00
Cu2    Cu    0.34453   0.46939   0.59698   0.00000  Uiso   1.00
N1     N     0.89255   0.94288   0.46919   0.00000  Uiso   1.00
N2     N     0.05920   0.61662   0.51511   0.00000  Uiso   1.00
N3     N     0.89304   0.77640   0.45533   0.00000  Uiso   1.00
N4     N     0.56134   0.94261   0.48417   0.00000  Uiso   1.00
N5     N     0.22440   0.61347   0.50856   0.00000  Uiso   1.00
N6     N     0.58080   0.28647   0.45489   0.00000  Uiso   1.00
N7     N     0.22474   0.93715   0.44880   0.00000  Uiso   1.00
N8     N     0.06597   0.78502   0.50899   0.00000  Uiso   1.00
N9     N     0.39072   0.93627   0.45491   0.00000  Uiso   1.00
N10    N     0.38831   0.77877   0.50855   0.00000  Uiso   1.00
N11    N     0.06266   0.94669   0.47644   0.00000  Uiso   1.00
N12    N     0.72538   0.10942   0.52059   0.00000  Uiso   1.00
N13    N     0.72935   0.77477   0.48043   0.00000  Uiso   1.00
N14    N     0.56475   0.61014   0.50670   0.00000  Uiso   1.00
N15    N     0.22490   0.77787   0.48900   0.00000  Uiso   1.00
N16    N     0.57773   0.11819   0.45361   0.00000  Uiso   1.00
N17    N     0.40892   0.26171   0.53200   0.00000  Uiso   1.00
N18    N     0.57016   0.77810   0.51010   0.00000  Uiso   1.00
N19    N     0.72502   0.93746   0.46013   0.00000  Uiso   1.00
N20    N     0.36088   0.38825   0.49566   0.00000  Uiso   1.00
N21    N     0.72636   0.60783   0.46705   0.00000  Uiso   1.00
N22    N     0.20184   0.44231   0.59458   0.00000  Uiso   1.00
N23    N     0.26807   0.28332   0.49907   0.00000  Uiso   1.00
N24    N     0.72005   0.43197   0.53936   0.00000  Uiso   1.00
N25    N     0.05715   0.44660   0.52055   0.00000  Uiso   1.00
N26    N     0.09518   0.13599   0.46743   0.00000  Uiso   1.00
N27    N     0.22999   0.10163   0.52575   0.00000  Uiso   1.00
N28    N     0.56182   0.43957   0.49880   0.00000  Uiso   1.00
N29    N     0.89431   0.27458   0.52909   0.00000  Uiso   1.00
N30    N     0.88789   0.43747   0.54721   0.00000  Uiso   1.00
N31    N     0.73162   0.27653   0.50544   0.00000  Uiso   1.00
N32    N     0.10742   0.30513   0.48295   0.00000  Uiso   1.00
O1     O     0.42299   0.54644   0.69549   0.00000  Uiso   1.00
O2     O     0.44388   0.65097   0.69846   0.00000  Uiso   1.00
loop_
_geom_bond_atom_site_label_1
_geom_bond_atom_site_label_2
_geom_bond_distance
_geom_bond_site_symmetry_2
_ccdc_geom_bond_type
C1     N17     1.344   .     D
C1     N20     1.394   .     S
C1     N28     1.483   .     S
C2     N4      1.481   .     S
C2     N9      1.330   .     S
C2     N10     1.367   .     D
C3     N13     1.386   .     S
C3     N14     1.343   .     D
C3     N18     1.360   .     S
C4     N3      1.343   .     D
C4     N13     1.414   .     S
C4     N21     1.357   .     S
C5     N1      1.332   .     S
C5     N13     1.416   .     S
C5     N19     1.351   .     D
C6     N1      1.350   .     D
C6     N3      1.363   .     S
C6     N11     1.466   1_655 S
C7     N2      1.345   .     D
C7     N5      1.371   .     S
C7     N25     1.433   .     S
C8     N2      1.335   .     S
C8     N8      1.340   .     D
C8     N15     1.403   .     S
C9     N7      1.359   .     D
C9     N8      1.337   .     S
C9     N11     1.462   .     S
C10    N5      1.322   .     D
C10    N10     1.369   .     S
C10    N15     1.382   .     S
C11    N7      1.335   .     S
C11    N9      1.356   .     D
C11    N15     1.409   .     S
C12    N4      1.469   .     S
C12    N18     1.366   .     D
C12    N19     1.327   .     S
C13    N6      1.347   .     S
C13    N24     1.329   .     D
C13    N28     1.492   .     S
C14    N14     1.364   .     S
C14    N21     1.353   .     D
C14    N28     1.462   .     S
C15    N4      1.518   1_545 S
C15    N12     1.336   .     S
C15    N16     1.340   .     D
C16    N22     1.263   .     D
C16    N25     1.612   .     S
C16    N32     1.360   .     S
C17    N23     1.450   .     S
C17    N26     1.377   .     S
C17    N32     1.318   .     D
C18    N17     1.357   .     S
C18    N23     1.389   .     S
C18    N27     1.346   .     D
C19    N25     1.429   1_655 S
C19    N29     1.360   .     D
C19    N30     1.350   .     S
C20    N24     1.353   .     S
C20    N30     1.325   .     D
C20    N31     1.404   .     S
C21    N12     1.356   .     D
C21    N29     1.338   .     S
C21    N31     1.408   .     S
C22    N6      1.346   .     D
C22    N16     1.349   .     S
C22    N31     1.400   .     S
C23    N11     1.552   1_545 S
C23    N26     1.326   .     D
C23    N27     1.343   .     S
Cu1    N10     1.963   .     S
Cu1    N18     1.982   .     S
Cu1    O2      1.826   .     S
Cu2    N20     1.993   .     S
Cu2    N22     1.873   .     S
Cu2    O1      1.848   .     S
N4     C15     1.518   1_565 S
N11    C6      1.466   1_455 S
N11    C23     1.552   1_565 S
N20    N23     1.420   .     D
N25    C19     1.429   1_455 S
O1     O2      1.368   .     D
