# Supplementary material for: Oxo dicopper anchored on carbon nitride for selective oxidation of methane
Source: Nat Commun. 2022 Mar 16;13:1375. doi: 10.1038/s41467-022-28987-1 (PMC8927601; doi:10.1038/s41467-022-28987-1)
Supplement: Supplementary file 3 — Source Data [file 41467_2022_28987_MOESM3_ESM.zip › Source Data Files/SI/Figure S5/7/7.cif]

data_9-opt
_audit_creation_date              2021-12-24
_audit_creation_method            'Materials Studio'
_symmetry_space_group_name_H-M    'P1'
_symmetry_Int_Tables_number       1
_symmetry_cell_setting            triclinic
loop_
_symmetry_equiv_pos_as_xyz
  x,y,z
_cell_length_a                    14.2659
_cell_length_b                    14.2659
_cell_length_c                    15.0000
_cell_angle_alpha                 90.0000
_cell_angle_beta                  90.0000
_cell_angle_gamma                 119.9810
loop_
_atom_site_label
_atom_site_type_symbol
_atom_site_fract_x
_atom_site_fract_y
_atom_site_fract_z
_atom_site_U_iso_or_equiv
_atom_site_adp_type
_atom_site_occupancy
C1     C     0.44132   0.37200   0.49571   0.00000  Uiso   1.00
C2     C     0.60871   0.54971   0.53647   0.00000  Uiso   1.00
C3     C     0.63016   0.88958   0.49326   0.00000  Uiso   1.00
C4     C     0.75941   0.72797   0.50425   0.00000  Uiso   1.00
C5     C     0.92943   0.87983   0.47598   0.00000  Uiso   1.00
C6     C     0.11951   0.55832   0.49360   0.00000  Uiso   1.00
C7     C     0.11347   0.71652   0.47593   0.00000  Uiso   1.00
C8     C     0.11482   0.87802   0.48860   0.00000  Uiso   1.00
C9     C     0.28603   0.72251   0.48444   0.00000  Uiso   1.00
C10    C     0.28135   0.88670   0.50798   0.00000  Uiso   1.00
C11    C     0.44311   0.88403   0.49882   0.00000  Uiso   1.00
C12    C     0.78368   0.90101   0.46153   0.00000  Uiso   1.00
C13    C     0.62165   0.21793   0.48162   0.00000  Uiso   1.00
C14    C     0.62293   0.06002   0.50476   0.00000  Uiso   1.00
C15    C     0.28515   0.38077   0.50388   0.00000  Uiso   1.00
C16    C     0.11866   0.37869   0.50915   0.00000  Uiso   1.00
C17    C     0.11129   0.21348   0.49843   0.00000  Uiso   1.00
C18    C     0.27968   0.21071   0.48233   0.00000  Uiso   1.00
C19    C     0.94039   0.38039   0.52698   0.00000  Uiso   1.00
C20    C     0.78304   0.38638   0.52157   0.00000  Uiso   1.00
C21    C     0.78291   0.21623   0.53234   0.00000  Uiso   1.00
C22    C     0.61974   0.37687   0.49828   0.00000  Uiso   1.00
C23    C     0.11373   0.05422   0.48419   0.00000  Uiso   1.00
Cu1    Cu    0.31281   0.57311   0.57996   0.00000  Uiso   1.00
Cu2    Cu    0.51938   0.66842   0.60583   0.00000  Uiso   1.00
N1     N     0.22696   0.77492   0.48740   0.00000  Uiso   1.00
N2     N     0.23007   0.61283   0.49930   0.00000  Uiso   1.00
N3     N     0.21966   0.93336   0.51467   0.00000  Uiso   1.00
N4     N     0.06032   0.77101   0.46889   0.00000  Uiso   1.00
N5     N     0.06392   0.60697   0.47239   0.00000  Uiso   1.00
N6     N     0.56101   0.93985   0.50292   0.00000  Uiso   1.00
N7     N     0.69915   0.62263   0.49349   0.00000  Uiso   1.00
N8     N     0.88836   0.93787   0.44032   0.00000  Uiso   1.00
N9     N     0.72085   0.80454   0.50813   0.00000  Uiso   1.00
N10    N     0.72315   0.94847   0.44815   0.00000  Uiso   1.00
N11    N     0.62196   0.79669   0.53157   0.00000  Uiso   1.00
N12    N     0.56629   0.56471   0.60623   0.00000  Uiso   1.00
N13    N     0.38954   0.93655   0.52141   0.00000  Uiso   1.00
N14    N     0.87010   0.77847   0.50426   0.00000  Uiso   1.00
N15    N     0.39326   0.77769   0.47636   0.00000  Uiso   1.00
N16    N     0.05833   0.10618   0.50322   0.00000  Uiso   1.00
N17    N     0.72302   0.10790   0.54054   0.00000  Uiso   1.00
N18    N     0.06143   0.44056   0.51096   0.00000  Uiso   1.00
N19    N     0.38726   0.26361   0.48888   0.00000  Uiso   1.00
N20    N     0.39172   0.43298   0.49591   0.00000  Uiso   1.00
N21    N     0.22491   0.26900   0.49519   0.00000  Uiso   1.00
N22    N     0.22787   0.43236   0.52364   0.00000  Uiso   1.00
N23    N     0.06197   0.27336   0.49420   0.00000  Uiso   1.00
N24    N     0.05369   0.93633   0.48261   0.00000  Uiso   1.00
N25    N     0.21989   0.10424   0.46582   0.00000  Uiso   1.00
N26    N     0.89135   0.27342   0.54113   0.00000  Uiso   1.00
N27    N     0.89177   0.43941   0.52823   0.00000  Uiso   1.00
N28    N     0.72947   0.27331   0.51087   0.00000  Uiso   1.00
N29    N     0.72444   0.43590   0.52325   0.00000  Uiso   1.00
N30    N     0.57114   0.27405   0.46832   0.00000  Uiso   1.00
N31    N     0.57393   0.11003   0.46899   0.00000  Uiso   1.00
N32    N     0.55668   0.42983   0.50388   0.00000  Uiso   1.00
O1     O     0.40024   0.54425   0.64692   0.00000  Uiso   1.00
O2     O     0.41335   0.70561   0.62352   0.00000  Uiso   1.00
loop_
_geom_bond_atom_site_label_1
_geom_bond_atom_site_label_2
_geom_bond_distance
_geom_bond_site_symmetry_2
_ccdc_geom_bond_type
C1     N19     1.343   .     S
C1     N20     1.368   .     D
C1     N32     1.431   .     S
C2     N7      1.349   .     S
C2     N12     1.279   .     D
C2     N32     1.564   .     S
C3     N6      1.488   .     S
C3     N10     1.345   .     D
C3     N11     1.395   .     S
C4     N7      1.316   .     D
C4     N9      1.449   .     S
C4     N14     1.370   .     S
C5     N8      1.342   .     S
C5     N14     1.328   .     D
C5     N24     1.541   1_655 S
C6     N2      1.369   .     D
C6     N5      1.327   .     S
C6     N18     1.478   .     S
C7     N1      1.413   .     S
C7     N4      1.334   .     S
C7     N5      1.357   .     D
C8     N3      1.354   .     S
C8     N4      1.355   .     D
C8     N24     1.478   .     S
C9     N1      1.379   .     S
C9     N2      1.374   .     S
C9     N15     1.331   .     D
C10    N1      1.415   .     S
C10    N3      1.347   .     D
C10    N13     1.353   .     S
C11    N6      1.459   .     S
C11    N13     1.354   .     D
C11    N15     1.357   .     S
C12    N8      1.350   .     D
C12    N9      1.398   .     S
C12    N10     1.352   .     S
C13    N28     1.403   .     S
C13    N30     1.333   .     D
C13    N31     1.350   .     S
C14    N6      1.485   1_545 S
C14    N17     1.349   .     S
C14    N31     1.336   .     D
C15    N20     1.322   .     S
C15    N21     1.389   .     S
C15    N22     1.378   .     D
C16    N18     1.472   .     S
C16    N22     1.367   .     S
C16    N23     1.322   .     D
C17    N16     1.328   .     D
C17    N21     1.405   .     S
C17    N23     1.353   .     S
C18    N19     1.333   .     D
C18    N21     1.410   .     S
C18    N25     1.342   .     S
C19    N18     1.515   1_655 S
C19    N26     1.340   .     D
C19    N27     1.332   .     S
C20    N27     1.347   .     D
C20    N28     1.407   .     S
C20    N29     1.337   .     S
C21    N17     1.347   .     D
C21    N26     1.347   .     S
C21    N28     1.403   .     S
C22    N29     1.350   .     D
C22    N30     1.348   .     S
C22    N32     1.438   .     S
C23    N16     1.357   .     S
C23    N24     1.457   1_545 S
C23    N25     1.341   .     D
Cu1    Cu2     2.584   .     S
Cu1    N2      1.961   .     S
Cu1    N22     1.945   .     S
Cu1    O1      1.802   .     S
Cu1    O2      1.830   .     S
Cu2    N11     2.014   .     S
Cu2    N12     1.904   .     S
Cu2    O1      1.843   .     S
Cu2    O2      1.855   .     S
N6     C14     1.485   1_565 S
N9     N11     1.403   .     D
N18    C19     1.515   1_455 S
N24    C5      1.541   1_455 S
N24    C23     1.457   1_565 S
