# Supplementary material for: Oxo dicopper anchored on carbon nitride for selective oxidation of methane
Source: Nat Commun. 2022 Mar 16;13:1375. doi: 10.1038/s41467-022-28987-1 (PMC8927601; doi:10.1038/s41467-022-28987-1)
Supplement: Supplementary file 3 — Source Data [file 41467_2022_28987_MOESM3_ESM.zip › Source Data Files/SI/Figure S5/8/8.cif]

data_3-opt
_audit_creation_date              2021-12-24
_audit_creation_method            'Materials Studio'
_symmetry_space_group_name_H-M    'P1'
_symmetry_Int_Tables_number       1
_symmetry_cell_setting            triclinic
loop_
_symmetry_equiv_pos_as_xyz
  x,y,z
_cell_length_a                    14.2659
_cell_length_b                    14.2659
_cell_length_c                    15.0000
_cell_angle_alpha                 90.0000
_cell_angle_beta                  90.0000
_cell_angle_gamma                 119.9810
loop_
_atom_site_label
_atom_site_type_symbol
_atom_site_fract_x
_atom_site_fract_y
_atom_site_fract_z
_atom_site_U_iso_or_equiv
_atom_site_adp_type
_atom_site_occupancy
C1     C     0.44180   0.36769   0.52466   0.00000  Uiso   1.00
C2     C     0.11170   0.05335   0.50857   0.00000  Uiso   1.00
C3     C     0.62277   0.37367   0.53901   0.00000  Uiso   1.00
C4     C     0.78414   0.22338   0.46847   0.00000  Uiso   1.00
C5     C     0.94321   0.38145   0.49680   0.00000  Uiso   1.00
C6     C     0.27846   0.20779   0.52203   0.00000  Uiso   1.00
C7     C     0.11105   0.21491   0.51632   0.00000  Uiso   1.00
C8     C     0.12258   0.38198   0.50590   0.00000  Uiso   1.00
C9     C     0.28602   0.38100   0.50639   0.00000  Uiso   1.00
C10    C     0.62170   0.06373   0.47994   0.00000  Uiso   1.00
C11    C     0.61988   0.21373   0.52690   0.00000  Uiso   1.00
C12    C     0.77533   0.88248   0.47793   0.00000  Uiso   1.00
C13    C     0.78780   0.38375   0.52921   0.00000  Uiso   1.00
C14    C     0.27823   0.88987   0.45973   0.00000  Uiso   1.00
C15    C     0.43848   0.88903   0.47844   0.00000  Uiso   1.00
C16    C     0.61033   0.54454   0.53913   0.00000  Uiso   1.00
C17    C     0.61594   0.88618   0.46952   0.00000  Uiso   1.00
C18    C     0.77014   0.71467   0.52053   0.00000  Uiso   1.00
C19    C     0.60158   0.72089   0.48920   0.00000  Uiso   1.00
C20    C     0.11976   0.56209   0.49659   0.00000  Uiso   1.00
C21    C     0.10944   0.71675   0.47089   0.00000  Uiso   1.00
C22    C     0.11165   0.87922   0.47119   0.00000  Uiso   1.00
C23    C     0.28131   0.72961   0.50686   0.00000  Uiso   1.00
C24    C     0.93053   0.87413   0.49484   0.00000  Uiso   1.00
Cu1    Cu    0.31782   0.57844   0.58356   0.00000  Uiso   1.00
Cu2    Cu    0.50951   0.59268   0.55385   0.00000  Uiso   1.00
N1     N     0.38663   0.26086   0.53136   0.00000  Uiso   1.00
N2     N     0.05635   0.10682   0.51368   0.00000  Uiso   1.00
N3     N     0.39585   0.43085   0.51028   0.00000  Uiso   1.00
N4     N     0.22604   0.26934   0.51189   0.00000  Uiso   1.00
N5     N     0.23347   0.43791   0.49853   0.00000  Uiso   1.00
N6     N     0.05241   0.93542   0.49164   0.00000  Uiso   1.00
N7     N     0.57000   0.10564   0.52375   0.00000  Uiso   1.00
N8     N     0.89261   0.28423   0.45601   0.00000  Uiso   1.00
N9     N     0.89646   0.43213   0.53539   0.00000  Uiso   1.00
N10    N     0.73108   0.27344   0.50752   0.00000  Uiso   1.00
N11    N     0.73149   0.43452   0.54094   0.00000  Uiso   1.00
N12    N     0.56713   0.26589   0.54572   0.00000  Uiso   1.00
N13    N     0.06501   0.44285   0.49895   0.00000  Uiso   1.00
N14    N     0.21931   0.10026   0.52171   0.00000  Uiso   1.00
N15    N     0.72280   0.11838   0.44555   0.00000  Uiso   1.00
N16    N     0.21921   0.93831   0.45324   0.00000  Uiso   1.00
N17    N     0.38879   0.78823   0.51437   0.00000  Uiso   1.00
N18    N     0.87932   0.77289   0.52615   0.00000  Uiso   1.00
N19    N     0.38731   0.94003   0.44849   0.00000  Uiso   1.00
N20    N     0.55599   0.77743   0.46277   0.00000  Uiso   1.00
N21    N     0.72338   0.93924   0.47505   0.00000  Uiso   1.00
N22    N     0.71286   0.77014   0.49653   0.00000  Uiso   1.00
N23    N     0.88228   0.92913   0.46679   0.00000  Uiso   1.00
N24    N     0.71478   0.60732   0.53277   0.00000  Uiso   1.00
N25    N     0.55862   0.94582   0.47177   0.00000  Uiso   1.00
N26    N     0.06388   0.60779   0.46712   0.00000  Uiso   1.00
N27    N     0.05474   0.76980   0.46726   0.00000  Uiso   1.00
N28    N     0.56009   0.42789   0.53189   0.00000  Uiso   1.00
N29    N     0.22500   0.62097   0.52537   0.00000  Uiso   1.00
N30    N     0.22317   0.77819   0.48065   0.00000  Uiso   1.00
N31    N     0.06319   0.27580   0.52066   0.00000  Uiso   1.00
O1     O     0.43197   0.60088   0.64632   0.00000  Uiso   1.00
loop_
_geom_bond_atom_site_label_1
_geom_bond_atom_site_label_2
_geom_bond_distance
_geom_bond_site_symmetry_2
_ccdc_geom_bond_type
C1     N1      1.324   .     S
C1     N3      1.371   .     D
C1     N28     1.466   .     S
C2     N2      1.347   .     S
C2     N6      1.479   1_545 S
C2     N14     1.348   .     D
C3     N11     1.347   .     S
C3     N12     1.336   .     D
C3     N28     1.449   .     S
C4     N8      1.357   .     D
C4     N10     1.402   .     S
C4     N15     1.348   .     S
C5     N8      1.348   .     S
C5     N9      1.336   .     D
C5     N13     1.505   1_655 S
C6     N1      1.344   .     D
C6     N4      1.418   .     S
C6     N14     1.331   .     S
C7     N2      1.336   .     D
C7     N4      1.423   .     S
C7     N31     1.348   .     S
C8     N5      1.375   .     S
C8     N13     1.467   .     S
C8     N31     1.334   .     D
C9     N3      1.360   .     S
C9     N4      1.384   .     S
C9     N5      1.358   .     D
C10    N7      1.332   .     S
C10    N15     1.353   .     D
C10    N25     1.463   1_545 S
C11    N7      1.338   .     D
C11    N10     1.406   .     S
C11    N12     1.326   .     S
C12    N21     1.344   .     S
C12    N22     1.419   .     S
C12    N23     1.336   .     D
C13    N9      1.349   .     S
C13    N10     1.402   .     S
C13    N11     1.335   .     D
C14    N16     1.333   .     S
C14    N19     1.360   .     D
C14    N30     1.415   .     S
C15    N17     1.357   .     D
C15    N19     1.340   .     S
C15    N25     1.489   .     S
C16    Cu2     1.891   .     S
C16    N24     1.303   .     D
C16    N28     1.450   .     S
C17    N20     1.350   .     S
C17    N21     1.330   .     D
C17    N25     1.445   .     S
C18    N18     1.353   .     S
C18    N22     1.439   .     D
C18    N24     1.339   .     S
C19    Cu2     1.900   .     S
C19    N20     1.325   .     D
C19    N22     1.382   .     S
C20    N13     1.475   .     S
C20    N26     1.332   .     D
C20    N29     1.373   .     S
C21    N26     1.354   .     S
C21    N27     1.332   .     D
C21    N30     1.414   .     S
C22    N6      1.459   .     S
C22    N16     1.358   .     D
C22    N27     1.354   .     S
C23    N17     1.335   .     S
C23    N29     1.371   .     D
C23    N30     1.377   .     S
C24    N6      1.507   1_655 S
C24    N18     1.336   .     D
C24    N23     1.344   .     S
Cu1    Cu2     2.676   .     S
Cu1    N5      2.164   .     S
Cu1    N29     1.920   .     S
Cu1    O1      1.766   .     S
Cu2    N3      2.155   .     S
Cu2    O1      1.814   .     S
N6     C24     1.507   1_455 S
N6     C2      1.479   1_565 S
N13    C5      1.505   1_455 S
N25    C10     1.463   1_565 S
